# Supplementary material for: APOE4 impacts cortical neurodevelopment and alters network formation in human brain organoids
Source: Stem Cell Reports. 2025 Jun 19;20(7):102537. doi: 10.1016/j.stemcr.2025.102537 (PMC12277819; doi:10.1016/j.stemcr.2025.102537)
Supplement: Data S1. Differential gene expression analysis [file mmc2.xlsx]

## Sheet: Sheet1
GSEA enrichment analysis corresponding to transcriptional analysis
	Organoid	Time point
CO30	CO	30 DIV
GEO30	GEO	30 DIV
CO120	CO	120 DIV
Gene sets included in this sheet:	Shortname
GO Biological Processes	GOBP
GO Molecular functions	GOMF

## Sheet: CO30
GOBP Gene_Set_Display_Name	P_Value	Adj_P_Value	Log2_Err	ES	NES	Size	Leading_Edge_Genes
EMBRYO DEVELOPMENT	5.2532e-09	3.67094e-05	0.761461	0.461046	1.51524	914	HOXB3 HOXB1 HAND1 DLX2 TDGF1 HOXB8 CFC1 APLNR HOXA2 DLX1 TBX3 APELA ZFP57 NANOG GATA6 CDX1 FLT1 HOXB2 IGF1 HOXB9 DLX5 APOA1 HNF4A APOB FOXA1 OVOL2 CER1 C6 USH1C HAND2 KDR FOXF1 TWIST1 GATA3 MYH6 FOXH1 PRRX1 IHH HOPX MMP9 SOX10 WNT8A MIXL1 HNF1B TDRD5 FOXG1 FZD5 DLX6 HOXA5 HEY2 PRDM14 SLC34A2 ST14 NKX25 SOX8 MESP2 EOMES BMP4 HPN KRT19 GREM1 HMX3 GSC DKK1 PITX1 ZFPM2 ELF3 NEUROG1 AGBL4 ADGRF5 TIFAB…
EMBRYONIC ORGAN DEVELOPMENT	9.82741e-08	0.000228913	0.704976	0.521795	1.67898	369	HOXB3 HOXB1 HAND1 DLX2 HOXB8 HOXA2 TBX3 APELA HOXB2 HOXB9 DLX5 OVOL2 USH1C HAND2 KDR FOXF1 TWIST1 GATA3 FOXH1 PRRX1 IHH FOXG1 FZD5 DLX6 HOXA5 HEY2 ST14 NKX25 EOMES BMP4 HPN KRT19 HMX3 GSC ZFPM2 NEUROG1 TIFAB GCM1 TBX4 SLITRK6 TAL1 RBP4 HLX PDGFB SALL1 MYO3B EPAS1 TBX21 NEUROD1 TGFBR2 SPINT1 SHH MICAL2 RNF112 WNT7B GRHL2 ASCL2 MYO3A SOX15 RSPO3 NTN1 HEY1 ATP6V1B1 STRA6 FRZB TBR1 RYR2 FOXN4 TBX18 M…
PATTERN SPECIFICATION PROCESS	3.12775e-05	0.00910697	0.557332	0.47415	1.52892	377	HOXB3 HOXB1 HAND1 DLX2 TDGF1 HOXB8 CFC1 HOXA2 DLX1 TBX3 CDX1 HOXB2 HOXB9 FOXA1 RELN OVOL2 CER1 GSX2 HAND2 FOXF1 NKX21 FOXH1 IHH WNT8A TDRD5 FOXG1 FZD5 HOXA5 HEY2 NKX25 MESP2 C3 EOMES BMP4 GREM1 GSC DKK1 ASCL1 NEUROG1 TIFAB TBX21 MNS1 NEUROD1 TGFBR2 WNT7A TP63 SHH MICAL2 RIPPLY1 WNT7B ACVRL1 RIPPLY3 BMP2 HEY1 SP8 DAND5 ISL1 SIM2 TBR1 FOXN4 TBX18 MESP1 GATA5 PAX1 LEF1 GRHL3 ARC ALX4
CELL FATE COMMITMENT	0.000229434	0.0276428	0.518848	0.499304	1.56315	210	DLX2 HOXA2 DLX1 TBX3 NANOG GATA6 FOXA1 GSX2 GATA3 ESRP1 NKX21 PRRX1 IHH GBX1 WNT8A FOXG1 PPARG IRF4 HEY2 PRDM14 SOX8 EOMES BMP4 MYOD1 GSC MNX1 DKK1 PITX1 ASCL1 NEUROG1 GCM1 TBX4 TAL1 GSX1 EPAS1 TBX21 MITF NEUROD1 WNT7A SHH WNT7B PRDM1 BMP2 WNT5B ISL1 TBR1 FOXN4 TBX18 MESP1 GATA5 NR2E1
REGULATION OF GLIOGENESIS	0.000615425	0.0524462	0.477271	0.596698	1.69416	81	DLX2 DLX1 GSX2 SOX10 PPARG SOX8 F2 TSPO DRD3 SPINT1 NKX61 SHH RNF112 TP73 LYN IL34 ASCL2 BMP2 PITX3 NR2E1 ZNF365 DAB1 NKX62 TNFRSF1B LTA PTPRZ1 HES5 DAAM2
CHLORIDE TRANSPORT	0.000523954	0.0490749	0.477271	0.574751	1.66155	93	ATP8B1 GABRG1 GABRP ANO1 BEST3 CLIC5 BEST2 GRM5 GABRA2 GABRA1 GABRB2 ANO2 TSPO SLC4A10 GABRA5 SLC26A8 SLC6A1 CLIC6 GABRB1 GABRG2 GABRQ NMUR1 GABRE CASR SLC26A4 GABRG3 GABRA4 GABRR2 CLIC2 BEST4 GLRA1 SLC12A8 PRNP GABRA3 GLRA2 P2RY4 TTYH1 ANO9 SLC12A1 SLC4A1 GABRD SLC1A1 GLRB CLDN4
REGULATION OF SIGNALING RECEPTOR ACTIVITY	9.89499e-05	0.0160805	0.538434	0.546442	1.67595	155	LYNX1 LY6H LY6E SLURP2 LY6G6D RELN CRHBP PPARG PSCA GREM1 GRIN2B DKK1 ADRB2 TAL1 BEGAIN DLGAP2 ADRA2A BTC DLG2 DKK4 LRRC7 WFIKKN2 CALCR TAFA1 TGFA GRIA1 PLAU RAMP3 CACNG8 NEURL1 OPRM1 ARC SHISA6 NLGN1 SHISA9 PPARGC1A LYPD6B GPRC5A NPTXR DKK2 EGF ADRA2C GRIA3 MEF2C
NODAL SIGNALING PATHWAY	4.61008e-05	0.0113105	0.557332	0.853026	1.87103	17	TDGF1 CFC1 CER1 FOXH1 ACVR1C DACT2 SHH DAND5
NEUROPEPTIDE SIGNALING PATHWAY	2.95408e-06	0.00158144	0.627257	0.650919	1.87514	91	PROKR2 NPBWR2 NPY4R2 NPY2R UTS2R GAL NPPA NTS GPR149 NPBWR1 PMCH CYSLTR2 SSTR1 PNOC NPFFR2 SSTR3 TENM1 POMC NMUR1 TAC3 NXPH2 NPW PPY GALR3 OPRK1 SCG5 NPY5R PYY OPRM1 NPY1R HCRTR2 GLRA1 NPY GPR37 NPFFR1 GALR2 RXFP3 GLRA2 NXPH4 MCHR1 GRP PTH2 PROKR1 SSTR4 GALP GALR1 HCRTR1 UCN
ACTIVIN RECEPTOR SIGNALING PATHWAY	4.19215e-05	0.0108499	0.557332	0.737452	1.87738	40	TDGF1 CFC1 CER1 FOXH1 ACVR1C DACT2 TGFBR2 SHH ACVRL1 DAND5 IGSF1
RESPONSE TO INTERFERON GAMMA	0.000504754	0.0490749	0.477271	0.534676	1.62301	144	TDGF1 SLC30A8 TLR4 XCL1 TLR3 MRC1 PPARG HLADRA VCAM1 IRF4 NLRC5 TXK IRGM HCK SLC11A1 GBP1 ICAM1 CCL25 OAS1 NOS2 PARP14 OAS3 IFI30 IFITM1 AQP4 CD44 TRIM38 NMI GCH1 ASS1 SHFL BST2 AIF1 CAMK2A HLAF HLAE CYP27B1 HLAA MID1 CITED1 CAMK2B PARP9 TRIM22 TRIM25
POSITIVE REGULATION OF PHOSPHATIDYLINOSITOL 3 KINASE SIGNALING	0.000521719	0.0490749	0.477271	0.602031	1.69902	76	FLT1 IGF1 KDR HGF FGR TEK OSM F2 HCST PTPN6 DCN FLT3 PDGFB PIK3CG NTF3 LYN F2RL1 ROR2 EGF PIK3AP1 PDGFRA SOX9 PDGFRB PIK3R5 GPER1 FGF2
NUCLEAR TRANSCRIBED MRNA CATABOLIC PROCESS NONSENSE MEDIATED DECAY	1.61981e-06	0.00125769	0.643552	-0.539652	-1.9951	120	PNLDC1 RPL28 SMG8 RPS15 RPS28 RPLP1 RPS26 SKIV2L RPL36 RPL23A RPL19 RPL13 UBA52 RPL35 RPS2 RPL36A RPL29 RPL18A RPL8 RPL37 RPS12 RPS6 RPS9 RPS18 RPL32 RPL26 RPS17 RPL12 UPF3A RPL41 RPS5 RPL15 EXOSC10 RPL14 HELZ2 RPS8 RPL11 RPL37A RPS11 RPS16 RPS19 RPLP2 RPL7A CTIF RPL27 RPL38 RPS21 RPL18 RPLP0 PABPC1 RPL10A RPS3 RPS10 RPL27A RPL4 RPS24 RPL6 RPL10 RPS4X PYM1 PPP2R1A RPL3 RPL17 RPSA RPL23 RPS13 RPS2…
NADH DEHYDROGENASE COMPLEX ASSEMBLY	0.00016276	0.0223013	0.518848	-0.583155	-1.93063	64	NDUFB8 NDUFB3 NDUFA7 NDUFA3 NDUFS6 NDUFA11 NDUFS7 NDUFS5 NDUFB7 DMAC1 NDUFB4 NDUFA2 NDUFV1 NDUFA13 NDUFS2 NDUFS4 NDUFB6 BCS1L NDUFB10 NDUFA6 NDUFC2 NDUFAF6 NDUFA12 DMAC2 NDUFB11 OXA1L TIMMDC1 NDUFA1 NDUFAF2 NDUFB2 NDUFAF8 FOXRED1 NDUFA8 NDUFAF4 MTND4 MTND1 NDUFB9 NDUFS8 NDUFS3 MTND3 TMEM126B NDUFAF3 NDUFA10 ACAD9 NDUFV3
MITOCHONDRIAL RESPIRATORY CHAIN COMPLEX ASSEMBLY	8.12637e-05	0.014944	0.538434	-0.517547	-1.81072	100	SCO2 NDUFB8 NDUFB3 NDUFA7 NDUFA3 NDUFS6 NDUFA11 NDUFS7 NDUFS5 NDUFB7 DMAC1 IMMP2L NDUFB4 NDUFA2 NDUFV1 NDUFA13 NDUFS2 LYRM7 NDUFS4 NDUFB6 UQCC1 BCS1L NDUFB10 NDUFA6 PET100 NDUFC2 NDUFAF6 NDUFA12 DMAC2 NDUFB11 UQCC2 SLC25A33 OXA1L TIMMDC1 SDHAF1 UQCRFS1 TACO1 NDUFA1 NDUFAF2 NDUFB2 NDUFAF8 FOXRED1 NDUFA8 NDUFAF4 MTND4 MTND1 NDUFB9 NDUFS8 SAMM50 NDUFS3 MTND3 TMEM126B NDUFAF3 NDUFA10 ACAD9 COA4 NDUFV3
COTRANSLATIONAL PROTEIN TARGETING TO MEMBRANE	9.12591e-05	0.0155541	0.538434	-0.505331	-1.79668	105	SNAP25AS1 RN7SL1 RN7SL2 RPL28 BHLHE40AS1 RPS15 RPS28 RPLP1 RPS26 RPL36 RPL23A RPL19 RPL13 UBA52 RPL35 RPS2 RPL36A RPL29 RPL18A RPL8 RPL37 RPS12 RPS6 RPS9 RPS18 RPL32 RPL26 RPS17 RPL12 RPL41 RPS5 RPL15 RPL14 RPS8 RPL11 RPL37A RPS11 RPS16 RPS19 RPLP2 RPL7A RPL27 RPL38 RPS21 SSR2 RPL18 RPLP0 RPL10A RPS3 RPS10 RPL27A RPL4 RPS24 RPL6 RPL10 RPS4X RPL3 RPL17 RPSA RPL23 RPS13 RPS23 ZFAND2B RPL21 RPS14 RP…
MITOCHONDRIAL TRANSLATION	0.000130975	0.0190678	0.518848	-0.457415	-1.71742	134	MRPL23 MRPS15 MRPL36 NDUFA7 GATB MRPL40 MRPL27 MRPL45 MRPS24 HARS1 C1QBP MRPL12 MRPL41 MRPL15 UQCC1 MRPL34 TUFM MRPS34 MRPL54 MRPL30 AARS2 MRPS12 MRPL52 MRPL53 UQCC2 MPV17L2 MRPL11 DARS2 OXA1L MRPS18A MRPL20 TRUB2 TACO1 MRPL24 GADD45GIP1 MRPL21 MRPL48 MRPL44 MRPS2 MRPL37 NOA1 MRPS16 LARS2 MRPS9 MRPL43 RPUSD4 MRPS33 ERAL1 MTIF2 MRPS5 MRPL47 MRPL22 WARS2 MRPL55 MRPS21 MRPL35 MRPL16 MRPS14 MRPS7 IAR…
TRANSLATIONAL INITIATION	5.07664e-05	0.0114837	0.557332	-0.431519	-1.65321	186	EIF4E1B EIF3CL RPL28 RPS15 RPS28 RPLP1 RPS26 EIF4EBP1 EIF2S3B RPL36 EIF4A1 RPL23A RPL19 RPL13 PPP1CA UBA52 RPL35 EIF2B3 PPP1R15A RPS2 CSDE1 RPL36A RPL29 RPL18A RPL8 RPL37 RPS12 RPS6 RPS9 RPS18 RPL32 RPL26 NCK2 RPS17 RPL12 COPS5 RPL41 RPS5 RPL15 RPL14 RPS8 RPL11 RPL37A RPS11 RPS16 RPS19 RPLP2 RPL7A METTL3 CTIF RPL27 RPL38 RPS21 C8orf88 EIF2B5 RPL18 RPLP0 BOLL EIF3K PABPC1 EIF4E2 RBM4 RPL10A EIF1AX…
MITOCHONDRIAL GENE EXPRESSION	0.000205537	0.0261144	0.518848	-0.431293	-1.63113	165	TRMT10A MRPL23 MRPS15 MRPL36 NDUFA7 GATB MRPL40 TFB1M MRPL27 MRPL45 MRPS24 HARS1 HSD17B10 C1QBP MRPL12 MRPL41 MRPL15 UQCC1 MRPL34 TUFM MTERF2 MRPS34 MRPL54 MRPL30 AARS2 MRPS12 MRPL52 MRPL53 UQCC2 MPV17L2 SLC25A33 MRPL11 DARS2 OXA1L MRPS18A MRPL20 TRUB2 TACO1 PRORP MRPL24 GADD45GIP1 MRPL21 FOXO3 MRPL48 MRPL44 ELAC2 MRPS2 MRPL37 NOA1 MRPS16 LARS2 MRPS9 MRPL43 RPUSD4 MRPS33 ERAL1 MTIF2 TRMT61B MRPS5…
NUCLEAR TRANSCRIBED MRNA CATABOLIC PROCESS	5.42655e-05	0.0114837	0.557332	-0.416913	-1.60939	206	PATL2 PNLDC1 RPL28 SMG8 RPS15 RPS28 RPLP1 RPS26 SKIV2L RPL36 RPL23A RPL19 RPL13 UBA52 RPL35 LSM4 RPS2 CSDE1 RPL36A LSM7 RPL29 RPL18A RPL8 RPL37 RPS12 NT5C3B RPS6 EXOSC6 EXOSC5 PAN2 RPS9 RPS18 RPL32 RPL26 BTG2 RPS17 RPL12 CPEB3 UPF3A RPL41 RPS5 RPL15 EXOSC10 RPL14 HELZ2 RPS8 DCPS RPL11 RPL37A RPS11 RPS16 RPS19 EXOSC2 RPLP2 RPL7A CTIF RPL27 RPL38 RPS21 SAMD4A EDC4 RPL18 RPLP0 PABPC1 MRTO4 LSM1 TTC3…
NEGATIVE REGULATION OF TUMOR NECROSIS FACTOR SUPERFAMILY CYTOKINE PRODUCTION	8.99293e-05	0.0155541	0.538434	0.721099	1.85214	42	IGF1 TLR4 IL37 TWIST1 CD34 CD274 PTPN6 TSPO CD33 POMC IRAK3 CLEC4A GHRL
NEGATIVE REGULATION OF SIGNALING RECEPTOR ACTIVITY	5.5874e-05	0.0114837	0.557332	0.71432	1.86315	46	LYNX1 LY6H LY6E SLURP2 LY6G6D CRHBP PPARG DKK1 DKK4 WFIKKN2 CALCR RAMP3 PPARGC1A GPRC5A DKK2
INORGANIC ANION TRANSPORT	0.000138548	0.0197587	0.518848	0.550715	1.6772	148	ATP8B1 GABRG1 SLC22A11 GABRP ANO1 BEST3 CLIC5 BEST2 GRM5 GABRA2 SLC34A2 GABRA1 GABRB2 ANO2 TSPO SLC4A10 GABRA5 SLC4A9 SLC34A3 SLC11A1 SLC26A8 SLC5A5 SLC6A1 CLIC6 GABRB1 SFRP4 GABRG2 GABRQ NMUR1 GABRE TG CASR SLC26A4 GABRG3 GABRA4
EPITHELIUM DEVELOPMENT	7.27604e-05	0.0137419	0.538434	0.402064	1.32264	995	HAND1 KRT7 TBX3 APELA VIL1 GATA6 CDX1 TCHH HOXB2 DLX5 FOXQ1 HNF4A PKP1 FOXA1 OVOL2 CER1 TACSTD2 ESRP2 USH1C SPINK5 HAND2 KDR GAL GJA4 HGF FOXF1 TWIST1 GATA3 ESRP1 NKX21 FOXH1 CD34 IHH FA2H MMP9 SOX10 HNF1B PPARG FERMT1 CRYGD FZD5 CEACAM1 DLX6 HOXA5 HEY2 PGR SPINK9 ST14 NKX25 SOX8 MESP2 C3 EOMES BMP4 CSF1R KRT19 GREM1 GSC DKK1 EVPL ELF3 ASCL1 MET OVOL1 GCM1 CDH5 TBX4 SLITRK6 ICAM1 AJAP1 PDGFB PKP2…
POSITIVE REGULATION OF CELL POPULATION PROLIFERATION	8.35808e-05	0.014976	0.538434	0.415813	1.36121	756	TDGF1 APLNR TBX3 APELA NANOG GATA6 FLT1 IGF1 DLX5 ESRP2 TLR4 HPSE2 XCL1 KDR FOXF1 TWIST1 PRRX1 TEK IHH MMP9 EPHA1 SOX10 HAS2 FOXG1 TRPC5 FGF19 REG1A DLX6 VCAM1 HPGD HEY2 EPCAM CD70 NKX25 SOX8 AQP1 CCK DCT BMP4 HPN CSF1R PRLR BNC1 GREM1 DPP4 OSM NCCRP1 ZFPM2 RASAL3 ASCL1 CD274 F2 PTPN6 TSPO HCK CCN4 SCN5A FLT3 CD1D HTR2A ICOSLG TNFSF9 GHRH PTHLH HLX PDGFB P2RY6 EDN3 ADRA2A BTC VSTM2A DRD3 ITGA2 VI…
ANATOMICAL STRUCTURE FORMATION INVOLVED IN MORPHOGENESIS	1.17639e-05	0.0041103	0.593325	0.414438	1.36237	951	HOXB3 HOXB1 HAND1 TDGF1 APLNR ANKRD1 TBX3 APELA NANOG GATA6 CDX1 ATP8B1 FLT1 DLX5 FOXA1 OVOL2 SPINK5 HAND2 KDR HGF FOXF1 TWIST1 GATA3 MYH6 NKX21 FOXH1 CD34 TEK TLR3 CSF3R IHH HOPX MMP9 EPHA1 STAB1 WNT8A ANGPTL1 MIXL1 SLC24A4 PPARG FZD5 CEACAM1 DLX6 COL4A3 HOXA5 HEY2 ANPEP PRDM14 GPNMB ST14 SOX8 MESP2 AQP1 C3 EOMES ISM1 BMP4 KRT19 GREM1 MYOD1 GSC DKK1 TNNT3 NEUROG1 NPR1 PTPN6 TIFAB GCM1 CDH5 TBX4 …
TUBE DEVELOPMENT	2.0327e-05	0.00617586	0.57561	0.420381	1.38158	907	HOXB3 HAND1 TDGF1 APLNR TBX3 APELA GATA6 FLT1 NKX23 APOB FOXA1 OVOL2 CER1 TACSTD2 ESRP2 SPINK5 HAND2 KDR HGF FOXF1 TWIST1 GATA3 NKX21 FOXH1 PRRX1 CD34 TEK TLR3 IHH GJB2 EPHA1 SOX10 STAB1 SLC23A1 ANGPTL1 MIXL1 HAS2 HNF1B PPARG FZD5 CEACAM1 REG1A COL4A3 HOXA5 HPGD HEY2 ANPEP GPNMB PGR ST14 NKX25 SOX8 AQP1 C3 EOMES ISM1 BMP4 CSF1R GREM1 GSC ZFPM2 ASCL1 MET NPR1 ADGRF5 PTPN6 CDH5 TBX4 DCN TAL1 RBP4 S…
ANIMAL ORGAN MORPHOGENESIS	3.39462e-06	0.00158144	0.627257	0.42632	1.40097	923	HOXB3 HOXB1 LY6H HAND1 DLX2 HOXB8 ANKRD1 HOXA2 DLX1 TBX3 GATA6 CDX1 HOXB2 HOXB9 DLX5 NKX23 FOXA1 OVOL2 CER1 GSX2 TACSTD2 ESRP2 USH1C HAND2 NPY2R HGF FOXF1 TWIST1 GATA3 MYH6 NKX21 ALPK2 FOXH1 FGR PRRX1 CD34 TEK CSF3R IHH DIO3 HAS2 HNF1B FOXG1 SLC24A4 FGF19 TRPV4 FZD5 CEACAM1 DLX6 HOXA5 HEY2 PGR NKX25 SOX8 MESP2 AQP1 EOMES BMP4 HPN CSF1R TSPEAR GREM1 HMX3 GSC CABP4 DKK1 ZFPM2 ELF3 NEUROG1 TIFAB SLC…
CELL CELL ADHESION	1.47789e-05	0.00487315	0.593325	0.431525	1.41237	730	PLG IGF1 APOA1 PKP1 FOXA1 PCDHB5 PLEK XCL1 GRAP2 PCDHGA11 PCDHGB5 FOXF1 GATA3 CD34 GNRH1 IHH SLITRK2 TNR HAS2 HLADRA PCDHGA8 PCDH11Y TRPV4 CEACAM1 VCAM1 RUNX3 CD177 CLDN6 EPCAM CD70 GPNMB PCDHGA3 PCDHGB4 BMP4 FAT2 PCDHB12 VAV1 CDH1 BTLA DPP4 LRRC32 FUT9 RASAL3 CD274 ICAM4 PCDHB1 PTPN6 CDH5 CD1D ICOSLG TIGIT TNFSF9 CD33 ITGA8 DCHS2 ICAM1 SRPX2 HLX TENM1 PKP2 DLG2 CCL25 TBX21 SKAP1 PODXL TGFBR2 PIK…
REGULATION OF CELL ACTIVATION	0.000276949	0.0307194	0.498493	0.444144	1.44576	429	IGF1 HAVCR1 PLEK TLR4 SPINK5 XCL1 GRAP2 GAL FOXF1 GATA3 IKZF3 FGR GNRH1 IHH BTK HLADRA IL13RA2 CEACAM1 VCAM1 RUNX3 IRF4 CD177 CD70 GPNMB BMP4 VAV1 BTLA DPP4 LRRC32 RASAL3 CD274 F2 TXK ADGRF5 PTPN6 CD1D ICOSLG TIGIT TNFSF9 CD33 HLX PDGFB SAMSN1 CD226 TBX21 TGFBR2 ZAP70 SHH PRKCQ LYN THBD PRDM1 HLADOA SOX15 TLR6 SIT1 TNFSF13 VAMP8 TEC F2RL1 APOE BANK1 IL31RA TSPAN32 IL33 LEF1 VTCN1 FLT3LG LGALS3 PA…
REGULATION OF PEPTIDASE ACTIVITY	0.000513606	0.0490749	0.477271	0.455169	1.4601	338	NLRP2 A2ML1 VIL1 FOXL2 SPINK5 HGF COL6A3 MMP9 LPA AHSG ITIH2 PPARG COL4A3 SPINK9 NLRP12 AQP1 C3 CCK A2M CASP10 GRIN2B UMODL1 CIDEB ACVR1C CRYAB BCL2L10 SPINT1 TNFSF10 TP63 XDH TFPI BIRC3 SERPINF2 WFIKKN2 VTN PI16 LYN TIMP4 SERPINC1 F3 NLRP1 CD109 PSMB8 CTSH EPHA4 PSMB9 CD44 RARRES1 WFDC2 CASP8 MBP SERPINE3 EGLN3 ITIH5 PCOLCE2 TNFRSF10A KHDC1 SERPINI2 NGF SOX2 ANOS1 NLRP3 BST2 SYK PRNP COL28A1 SER…
REGULATION OF CELL CELL ADHESION	0.00037173	0.0387709	0.498493	0.456375	1.46299	336	PLG IGF1 APOA1 FOXA1 XCL1 GRAP2 GATA3 GNRH1 IHH TNR HAS2 HLADRA TRPV4 CEACAM1 VCAM1 RUNX3 EPCAM CD70 GPNMB BMP4 VAV1 CDH1 BTLA DPP4 LRRC32 FUT9 RASAL3 CD274 PTPN6 CD1D ICOSLG TIGIT TNFSF9 ICAM1 HLX CCL25 TBX21 SKAP1 PODXL TGFBR2 ZAP70 ETS1 SHH SERPINF2 PRKCQ LYN BMP2 GCNT2 CD44 LEF1 VTCN1 NEXMIF LGALS3 CCL28 FUT3 PAK3 MBP RUNX1 MAP3K8 F11R ASS1 SOX2 NLRP3 DTX1 ITGB2 AIF1 IGF2 SYK HLADMB CD9 CD160…
EMBRYO DEVELOPMENT ENDING IN BIRTH OR EGG HATCHING	3.96922e-06	0.00170969	0.610527	0.456571	1.49355	554	HOXB3 HOXB1 HAND1 DLX2 TDGF1 HOXB8 HOXA2 DLX1 TBX3 GATA6 CDX1 HOXB2 IGF1 HOXB9 APOB FOXA1 OVOL2 C6 HAND2 FOXF1 TWIST1 GATA3 MYH6 PRRX1 IHH HOPX SOX10 WNT8A FZD5 HOXA5 HEY2 PRDM14 SLC34A2 ST14 NKX25 SOX8 MESP2 EOMES BMP4 KRT19 GSC ZFPM2 ELF3 AGBL4 ADGRF5 GCM1 ACVR1C RBP4 PDGFB EPAS1 FOXD3 TGFBR2 SPINT1 SHH RBM46 DSC3 RIPPLY1 WNT7B GRHL2 ASCL2 SOX15 RSPO3 RIPPLY3 BMP2 HEY1 ISL1 C6orf141 TBX18 MESP1…
GOMF Gene_Set_Display_Name	P_Value	Adj_P_Value	Log2_Err	ES	NES	Size	Leading_Edge_Genes
STRUCTURAL CONSTITUENT OF RIBOSOME	2.16432e-08	1.81554e-05	0.733762	-0.53785	-2.00933	155	MRPL23 MRPS15 MRPL36 RPL28 NDUFA7 RPS15 RPS28 RPL39L RPLP1 RPS26 RPL36 MRPL27 RPL23A RPL19 RPL13 UBA52 MRPS24 RPL35 RPL36AL RPS2 MRPL12 RPL36A MRPL41 RPL29 RPL18A MRPL15 MRPL34 RPL8 RPL37 RPS12 RPL26L1 RPS6 RPS9 MRPS34 RPS18 RPL32 RPL26 MRPL54 RPS17 RPL12 MRPL30 MRPS12 RPL41 RPS5 MRPL52 RPL15 RPL14 RPS8 RPL11 MRPL11 RPL37A MRPS18A RPS11 RPS16 MRPL20 RPS19 RPLP2 MRPL24 RPL7A RPL27 RPL38 RPS21 MRPL…
RNA POLYMERASE II TRANSCRIPTION FACTOR BINDING	0.000124196	0.0129548	0.518848	0.692744	1.81097	46	ANKRD1 TBX3 MIXL1 GSC PITX1 FBP1 ZFPM2 TAL1 CRX
RNA POLYMERASE II REPRESSING TRANSCRIPTION FACTOR BINDING	0.000175432	0.0161501	0.518848	0.730363	1.82725	35	GATA6 MIXL1 PPARG GSC
RECEPTOR REGULATOR ACTIVITY	7.91214e-06	0.00309563	0.593325	0.48545	1.54757	345	LYNX1 LY6H LY6E TDGF1 SLURP2 APELA LY6G6D FAM3D IGF1 APOA1 CER1 IAPP MACC1 IL37 XCL1 GAL HGF GNRH1 NPPA NTS CXCL14 WNT8A PMCH FGF19 REG1A CD70 GPNMB CCK BMP4 GREM1 DPP4 DKK1 NDP OSM INSL3 F2 FGF14 TNFSF9 COLEC10 GHRH PTHLH PNOC AMBN IL32 PDGFB EDN3 BTC CCL25 ASIP POMC WNT7A NTF3 TNFSF10 SHH DKK4 WFIKKN2 WNT7B TG FLRT2 MRAP2 IL34 SPP1 TAFA1 TGFA PPY BMP2 TNFSF13 APLN RLN1 GNRH2 WNT5B ANGPT4 DAND5 …
RECEPTOR INHIBITOR ACTIVITY	2.06986e-05	0.00647865	0.57561	0.810928	1.89559	23	LYNX1 LY6H LY6E SLURP2 LY6G6D DKK1 DKK4 WFIKKN2 IGSF1
GABA GATED CHLORIDE ION CHANNEL ACTIVITY	0.000120483	0.0129548	0.538434	0.876769	1.77837	12	GABRG1 GABRA2 GABRA1 GABRB2 GABRA5 GABRB1 GABRG2 GABRE GABRG3 GABRA4
ANION TRANSMEMBRANE TRANSPORTER ACTIVITY	9.72036e-05	0.0129548	0.538434	0.466291	1.49539	395	SLC38A11 ABCB11 GABRG1 SLC22A11 SLC2A5 GABRP SLC22A3 SLCO1B1 ANO1 SLC16A12 SLCO1A2 BEST3 SLC66A1L SLC23A1 CLIC5 SLC24A4 SLC3A1 SLC25A45 SLC2A14 BEST2 CEACAM1 SIDT1 GABRA2 SLC13A5 SLC32A1 AQP1 SLC6A20 GABRA1 SLC5A12 GABRB2 SLC7A7 ABCG2 ANO2 SLC25A18 SLC5A2 SLCO1C1 SLC2A9 SLC4A10 GABRA5 RBP4 SLC24A3 SLC4A9 SLC5A11 SLC26A8 SLC10A5 SLC15A2 SLC5A4 SLC5A5 SLC6A1 CLIC6 GABRB1 GABRG2 SLC38A4 SLC28A3 GABR…
NEUROPEPTIDE RECEPTOR ACTIVITY	0.000132445	0.0129548	0.518848	0.716374	1.8446	39	PROKR2 NPBWR2 TACR3 NPY4R2 NPY2R GAL NPBWR1 SSTR1 NPFFR2 SSTR3 NMUR1 GALR3 NPY5R OPRM1 NPY1R TACR1 HCRTR2 GPR37 NPFFR1 GALR2 MCHR1 PROKR1 SSTR4 GALR1
NEUROTRANSMITTER RECEPTOR REGULATOR ACTIVITY	2.08005e-06	0.00108509	0.627257	0.946555	1.86022	10	LYNX1 LY6H LY6E SLURP2 LY6G6D LYPD6B
ACTIVE ION TRANSMEMBRANE TRANSPORTER ACTIVITY	0.000574913	0.0374891	0.477271	0.511676	1.56693	174	ABCB11 SLC22A11 SLC22A3 SLCO1B1 SLCO1A2 SLC23A1 SLC24A4 SLC13A5 SLC32A1 SLC34A2 SLC6A20 SLC5A12 SLC5A2 SLCO1C1 SLC2A9 SLC4A10 SLC24A3 SLC4A9 SLC5A11 SLC34A3 SLC11A1 SLC26A8 SLC10A5 SLC15A2 SLC5A4 SLC5A5 SLC6A1 SLC28A3 SLC22A7 ABCC11 ATP4A SLC26A4 SLC30A3 SLC9A7 SLC18A1 SLCO4C1 SLC6A12 TAP1 SLC6A5 SLC7A11 SLC6A13 SLC6A11 SLC13A2 SLC12A8 SLCO6A1 MFSD2A ATP12A SLC8A1 SLC9A2 ABCC6 SLC24A2 SLC39A8 TAP…
LIPOPROTEIN PARTICLE RECEPTOR BINDING	0.000507939	0.0345619	0.477271	0.747585	1.75192	24	APOA1 APOB RELN DKK1 CLU APOE
ACTIVIN RECEPTOR BINDING	5.60003e-05	0.0100395	0.557332	0.93659	1.77386	8	TDGF1 CFC1 MAGI2 GDF9
ACETYLCHOLINE RECEPTOR INHIBITOR ACTIVITY	2.32018e-08	1.81554e-05	0.733762	0.985884	1.80776	7	LYNX1 LY6H LY6E SLURP2 LY6G6D
ACETYLCHOLINE RECEPTOR BINDING	8.8732e-05	0.0129548	0.538434	0.910394	1.78916	10	LYNX1 LY6H SLURP2 PSCA
ZINC ION TRANSMEMBRANE TRANSPORTER ACTIVITY	0.000385334	0.0274113	0.498493	0.789759	1.79805	21	SLC30A8 SLC39A2 SLC39A4 SLC39A5 SLC30A2 SLC30A3 SLC30A10
ION TRANSMEMBRANE TRANSPORTER ACTIVITY	0.000119992	0.0129548	0.538434	0.408298	1.33765	830	SLC30A8 SLC38A11 TMC2 KCNE3 ABCB11 SCNN1B SLC39A2 GABRG1 SLC22A11 SLC2A5 GABRP TMC4 SLC22A3 SLCO1B1 ANO1 SLC16A12 SLCO1A2 BEST3 SLC39A4 SLC66A1L SLC23A1 GRIN3A CLIC5 SLC24A4 TRPC5 SLC3A1 SLC25A45 SLC2A14 BEST2 TRPV4 COX4I2 KCNV1 CEACAM1 SIDT1 GABRA2 SLC13A5 SLC32A1 TRPM2 SLC34A2 AQP1 SLC6A20 KCNJ10 KCNJ5 GABRA1 SLC39A5 SLC5A12 CHRNA6 KCNC2 SCN1A GRIN2B TRPM1 KCNK15 GABRB2 SLC7A7 ABCG2 ANO2 SLC25A…

## Sheet: GEO30
GOBP Gene_Set_Display_Name	P_Value	Adj_P_Value	Log2_Err	ES	NES	Size	Leading_Edge_Genes
ACTIN FILAMENT ORGANIZATION	1.85932e-08	3.21523e-05	0.733762	-0.514249	-1.73543	401	ICAM1 CGNL1 RHOD HCLS1 PYCARD F2RL1 ARHGEF5 CCN2 TTN AIF1 LCP1 GMFG TPM2 TRPV4 F11R KASH5 RHOH MYO1F WNT11 SERPINF2 PTGER4 PLEK KANK4 ID1 CAPG SDC4 S100A10 VIL1 ESPNL GHRL MET CATIP ARHGEF15 SFRP1 NPHS1 RAC2 C15orf62 SSH3 PLS1 PSTPIP1 USH1C LMOD1 ACTA1 MYO1C MYO7B AVIL CASS4 CARMIL2 FMN1 CXCL12 RFLNA ARPC1B FSCN3 COBL PPARGC1B BAIAP2L1 SH3BP1 VASP TMOD1 CDC42EP1 IQANK1 SYNPO2L NEBL ACTN1 PDLIM1 A…
POSITIVE REGULATION OF ACTIN FILAMENT BUNDLE ASSEMBLY	0.000258305	0.0397043	0.498493	-0.675545	-1.81306	58	ARHGEF5 CCN2 WNT11 SERPINF2 PLEK ID1 SDC4 S100A10 VIL1 ARHGEF15 SFRP1
APICAL JUNCTION ASSEMBLY	8.03395e-05	0.0261332	0.538434	-0.660416	-1.80787	69	CLDN6 MARVELD3 MARVELD2 CLDN4 CRB3 CLDN9 F11R PRKCH CLDN23 WNT11 GPBAR1 CLDN19 MYO1C FRMPD2B CDH5 CLDN3
CELL CELL JUNCTION ASSEMBLY	0.000343941	0.0495633	0.498493	-0.568663	-1.68832	120	PKP3 CLDN6 MARVELD3 MARVELD2 CLDN4 CRB3 CLDN9 TRPV4 F11R PRKCH CLDN23 WNT11 GJA5 GPBAR1 CLDN19 LSR MYO1C CD9 FRMPD2B CDH5 CLDN3 CDH7 CDH20 ZNF703 GJD3 CLDN34 ACE2
CELL CELL JUNCTION ORGANIZATION	2.48548e-05	0.00904846	0.57561	-0.551589	-1.72737	179	PKP3 CLDN6 CDH1 MARVELD3 MARVELD2 F2RL1 DSP CLDN4 CRB3 TJP3 CLDN9 TRPV4 F11R PRKCH CLDN23 WNT11 GJA5 GPBAR1 CLDN19 LSR MYO1C CD9 FRMPD2B CDH5 CLDN3 CDH7 CDH20 ZNF703 CDH3 DSG2 GJD3 CLDN34 ACE2
REGULATION OF ACTIN FILAMENT BUNDLE ASSEMBLY	0.000400642	0.0504308	0.498493	-0.59752	-1.70655	94	CGNL1 ARHGEF5 CCN2 F11R WNT11 SERPINF2 PTGER4 PLEK ID1 SDC4 S100A10 VIL1 MET ARHGEF15 SFRP1
ACTIN FILAMENT BUNDLE ORGANIZATION	0.000138292	0.0298928	0.518848	-0.546676	-1.67353	149	CGNL1 RHOD ARHGEF5 CCN2 AIF1 LCP1 F11R WNT11 SERPINF2 PTGER4 PLEK ID1 SDC4 S100A10 VIL1 ESPNL MET ARHGEF15 SFRP1 PLS1 USH1C RFLNA FSCN3 BAIAP2L1 SYNPO2L ACTN1 PDLIM1
REGULATION OF ACTIN FILAMENT ORGANIZATION	1.35328e-05	0.00585041	0.593325	-0.513636	-1.66408	251	ICAM1 CGNL1 HCLS1 PYCARD F2RL1 ARHGEF5 CCN2 GMFG F11R WNT11 SERPINF2 PTGER4 PLEK KANK4 ID1 CAPG SDC4 S100A10 VIL1 MET ARHGEF15 SFRP1 NPHS1 C15orf62 SSH3 LMOD1 MYO1C AVIL CARMIL2 FMN1 CXCL12 ARPC1B BAIAP2L1 SH3BP1 VASP TMOD1 CDC42EP1 IQANK1 SYNPO2L ADD3 TMOD4 SORBS3 SPTBN5 CDC42EP5 BAIAP2L2 DNAI3
REGULATION OF ACTIN FILAMENT BASED PROCESS	2.87137e-06	0.00189201	0.627257	-0.494624	-1.65139	354	ICAM1 BST2 CGNL1 GRHL3 RHOD HCLS1 PYCARD F2RL1 DSP ARHGEF5 FZD10 CCN2 GMFG F11R PDGFA RHOH WNT11 SERPINF2 PTGER4 PLEK KANK4 ID1 GJA5 CAPG SDC4 S100A10 VIL1 MET FES ARHGEF15 SFRP1 NPHS1 TNNC1 RAC2 C15orf62 SSH3 LMOD1 MYO1C AVIL CARMIL2 FMN1 CXCL12 ARPC1B MDK BAIAP2L1 SH3BP1 VASP TMOD1 CDC42EP1 IQANK1 SYNPO2L DSG2 SCN5A ADD3 CNN2 DSC2 TMOD4 CCL27 SORBS3 SPTBN5 CDC42EP5 RHOF BAIAP2L2 DNAI3 MYH9 NEB
ACTIN FILAMENT BASED PROCESS	7.30176e-09	2.52531e-05	0.761461	-0.460756	-1.63378	712	TNNI2 ICAM1 BST2 KRT8 ACTN3 CGNL1 GRHL3 RHOD HCLS1 KRT19 ANXA1 PYCARD F2RL1 DSP ARHGEF5 FZD10 CCN2 TTN LDB3 AIF1 LCP1 GMFG TPM2 TRPV4 F11R KASH5 PDGFA MYBPC2 RHOH MYO1F WNT11 SERPINF2 PTGER4 PLEK CNN1 KANK4 ID1 GJA5 CAPG SDC4 S100A10 VIL1 ESPNL CDC42BPG GHRL MET CATIP FES ARHGEF15 SFRP1 CLDN19 NPHS1 TNNC1 RAC2 C15orf62 SSH3 PLS1 PSTPIP1 USH1C LLGL2 LMOD1 ACTA1 KCNJ3 KCNE3 MYO1C SCN1B MYO7B AVIL S…
POSITIVE REGULATION OF CYTOSKELETON ORGANIZATION	0.000184516	0.0311291	0.518848	-0.512963	-1.62525	201	ICAM1 HCLS1 PYCARD F2RL1 ARHGEF5 CCN2 GMFG TRPV4 WNT11 SERPINF2 PLEK ID1 SDC4 S100A10 VIL1 MET FES ARHGEF15 SFRP1 NPHS1 C15orf62 LMOD1 MYO1C CARMIL2 FMN1 ARPC1B BAIAP2L1 VASP ANKRD53 CDC42EP1 SYNPO2L CCL27 SORBS3 CDC42EP5 BAIAP2L2 DNAI3 PSRC1 FHOD1 ALOX15 CDC42EP2 SYNPO
CHROMATIN SILENCING	0.000147629	0.0306683	0.518848	0.657485	1.79977	65	H2AC19 H19P H15 H2AC7 MSL3P1 DYDC1 H2AJ H2AC21 H2AC15
ESTABLISHMENT OF PROTEIN LOCALIZATION TO CHROMATIN	0.000182441	0.0311291	0.518848	0.933036	1.7204	8	H15 SGF29
REGULATION OF BODY FLUID LEVELS	1.88336e-05	0.00766305	0.57561	-0.458754	-1.54869	392	FOXA2 NPR1 SCNN1A PROCR SERPINA5 GRHL3 HPSE TEC MYL9 F2RL1 CLDN4 ENTPD2 OPRK1 DOCK8 APOE MPL P2RX2 VAMP8 FCER1G TRPV4 F11R SFN PRKCH PDGFA NFE2 PLCG2 FA2H FOXB1 H3C7 SERPINF2 PLAU PLEK NOS3 GJA5 TFPI CD40 NEUROG1 F5 KCNN4 MET PTPN6 NPPB LSR AQP5 PROC H3C2 P2RX6 F10 CD9 ITPR3 PLA2G4A LYN ADA COMP SLC6A3 TSPAN32 CLIC1 ADRA2B TFPI2 ADRA2C TRPV5 HSD11B2 H3C12 DGKA MAFF SLC29A1
REGULATION OF ANATOMICAL STRUCTURE SIZE	4.858e-05	0.0168014	0.557332	-0.434232	-1.48449	446	NPR1 ICAM1 NOS1 HCLS1 PYCARD F2RL1 HTR7 UTS2R HTR1D PAX2 APOE GMFG LPAR3 TRPV4 SERPINF2 PLEK DBH NOS3 KANK4 RARG GJA5 CAPG VIL1 KCNN4 NKX61 BDNF NPHS1 NPPB C15orf62 SSH3 RILP PLS1 USH1C LMOD1 TRPV2 MYO1C AVIL KLF2 MSN COMP CARMIL2 SEMA3D FMN1 CXCL12 SPP1 ACTA2 BDKRB2 ARPC1B BAIAP2L1 SH3BP1 RET VASP TMOD1 SEMA3G CDC42EP1 IQANK1 ADRA2B ADRA2C DOCK5 WNT5A CALCA ADD3 RAB3B SLC12A8 OXTR ACE2 TMOD4 SLC…
NEGATIVE REGULATION OF SIGNALING RECEPTOR ACTIVITY	0.000439636	0.0524303	0.498493	0.699549	1.79563	42	LY6H LY6E LYNX1 SLURP2 WFIKKN2
CENTRAL NERVOUS SYSTEM MYELIN FORMATION	0.00036598	0.0504308	0.498493	-0.957037	-1.60407	5	MOBP TLR2
RESPONSE TO INTERFERON BETA	0.000274218	0.0403568	0.498493	-0.803509	-1.78122	22	IFITM1 STING1 BST2 TRIM6 IFITM2 IFITM3 IFI16 IKBKE
PYRIMIDINE RIBONUCLEOSIDE METABOLIC PROCESS	0.000159792	0.0307022	0.518848	-0.942237	-1.66019	7	APOBEC3D APOBEC3B APOBEC3G APOBEC3F UPP1 APOBEC3C
CARBON CATABOLITE REGULATION OF TRANSCRIPTION	0.000453446	0.0531608	0.498493	-0.954565	-1.59993	5	FOXA2
ACTIN POLYMERIZATION OR DEPOLYMERIZATION	0.000115156	0.0295013	0.538434	-0.505868	-1.59822	199	ICAM1 HCLS1 PYCARD F2RL1 AIF1 GMFG PLEK KANK4 CAPG VIL1 GHRL CATIP NPHS1 C15orf62 SSH3 PSTPIP1 LMOD1 MYO1C AVIL CARMIL2 FMN1 CXCL12 ARPC1B COBL BAIAP2L1 SH3BP1 VASP TMOD1 CDC42EP1 IQANK1 ADD3 TMOD4 SPTBN5 DIAPH3 CDC42EP5 BAIAP2L2 DNAI3
BASE CONVERSION OR SUBSTITUTION EDITING	0.000203606	0.033532	0.518848	-0.899193	-1.76524	12	RBM47 APOBEC3D APOBEC3B APOBEC3G APOBEC3F APOBEC3C
POSITIVE REGULATION OF PROTEIN PHOSPHORYLATION	9.10287e-07	0.000899493	0.659444	-0.429169	-1.51723	683	FLT1 ICAM1 VEGFD CRLF1 KDR NOS1 SH2D3A HCLS1 TEC LEFTY2 ARHGEF5 FZD10 EGF HGF FGF16 IGFBP6 BMP3 CCN2 IL23A LPAR3 INHBE SOCS1 GDF15 ERBB3 NTF4 WNT1 ANGPT1 PDGFA INHBA LEFTY1 WNT11 LRRK1 TNFRSF18 RARRES2 TRIM6 NIBAN1 SDC4 GPRC5A CD40 IL12A PROK1 NODAL GHRL BDNF CLDN19 GRM4 C3 DUSP5 SBK2 FGF5 CALCR NKX31 NOD1 MAP3K5 TAL1 LYN FGF23 CEMIP GRM1 CLU MAP4K1 GADD45B THPO CASS4 TNFRSF11A TBX1 TCIM EGR1 PAK…
REGULATION OF SUPRAMOLECULAR FIBER ORGANIZATION	0.000108619	0.0293439	0.538434	-0.455279	-1.51598	343	ICAM1 CGNL1 HCLS1 PYCARD F2RL1 ARHGEF5 CCN2 APOE GMFG TRPV4 F11R WNT11 SERPINF2 PTGER4 PLEK KANK4 ID1 CAPG SDC4 S100A10 VIL1 MET FES ARHGEF15 SFRP1 NPHS1 C15orf62 SSH3 LMOD1 MYO1C AVIL CLU EFEMP2 CARMIL2 FMN1 CXCL12 CDH5 ARPC1B BAIAP2L1 SH3BP1 VASP TMOD1 ANKRD53 CDC42EP1 IQANK1 TRIM54 SYNPO2L
SUPRAMOLECULAR FIBER ORGANIZATION	3.55589e-06	0.00189201	0.627257	-0.429489	-1.51073	649	ICAM1 ADAMTS14 KRT8 CGNL1 RHOD HCLS1 KRT19 PYCARD F2RL1 DSP ARHGEF5 CCN2 TTN LDB3 APOE AIF1 LCP1 GMFG TPM2 TRPV4 F11R KASH5 RHOH OPTC MYO1F COL5A3 WNT11 SERPINF2 PTGER4 PLEK KANK4 ID1 CAPG SDC4 S100A10 VIL1 ESPNL COL14A1 GHRL MET CATIP FES ARHGEF15 SFRP1 NPHS1 RAC2 C15orf62 SSH3 PLS1 PSTPIP1 USH1C LMOD1 ACTA1 MYO1C MYO7B AVIL CLU CCDC88B CASS4 EFEMP2 COMP CARMIL2 FMN1 CXCL12 TNNT1 COL2A1 SCX CDH5…
C TERMINAL PROTEIN DEGLUTAMYLATION	2.25422e-05	0.00866246	0.57561	0.981326	1.66333	5	FOLH1 FOLH1B AGBL4
PROTEIN DEGLUTAMYLATION	0.000152215	0.0306683	0.518848	0.935577	1.72508	8	FOLH1 FOLH1B AGBL4
GOMF Gene_Set_Display_Name	P_Value	Adj_P_Value	Log2_Err	ES	NES	Size	Leading_Edge_Genes
GOMF GROWTH FACTOR ACTIVITY	5.3881e-05	0.0138654	0.557332	-0.601403	-1.8073	117	VEGFD LEFTY2 EGF HGF FGF16 BMP3 CCN2 MACC1 GMFG INHBE GDF15 NTF4 PDGFA INHBA LEFTY1 EFEMP1 TYMP IL12A PROK1 NODAL BDNF FGF5 AMBN FGF23 THPO CXCL12 DKK1 CLCF1 MDK BMP5 PSPN GDF6 ADA2 IL11 PDGFB PDGFD FGF17 TIMP1 PGF
GOMF ACTIN FILAMENT BINDING	0.000157586	0.034759	0.518848	-0.505739	-1.59996	188	HCLS1 TTN AIF1 LCP1 TPM2 TRPV4 FERMT1 MYO1F CAPG VIL1 ESPNL TNNC1 PLS1 PSTPIP1 USH1C MYO1C MYO7B AVIL PVALEF ZNF185 ARPC1B FSCN3 MYOM2 TMOD1 NEBL ACTN1 ADD3 CORO2A TMOD4 AJUBA SPTBN5 TNNI3 ABLIM1 ESPN MYH9 MYO7A NEB GAS2L1 FHOD1 TAGLN PSTPIP2 MYO1G
GOMF CELL ADHESION MOLECULE BINDING	5.2577e-05	0.0138654	0.557332	-0.427669	-1.47872	496	PKP3 CDH1 ICAM1 CNTN6 ACTN3 KDR EPCAM FXYD5 ANXA1 KRT18 DSP TJP3 CCN2 LCP1 F11R SFN FERMT1 H3C7 PROM1 ITGB4 DMP1 CAPG GPRC5A NTNG1 COL16A1 PTPN6 NPHS1 PTPRH ICAM3 ESM1 H3C2 TES CD9 LAMB1 PPL LYN MSN COMP PPP1R13L CXCL12 SPP1 CDH5 PAK6 TGFBI BAIAP2L1 SFRP2 VASP CDH7 S100A11 CDC42EP1 CLIC1 CDH20 ITGA5 CDH3 VSIG10 DSG2 MFGE8 H3C12 ACTN1 PDLIM1 TAGLN2 TENM3 CNN2 DSC2 YWHAB LAMA5 S1PR2 ARHGEF16 DIAPH3…
GOMF ACETYLCHOLINE RECEPTOR INHIBITOR ACTIVITY	1.62128e-06	0.00125163	0.643552	0.986679	1.70125	6	LY6H LY6E LYNX1 SLURP2
GOMF ACETYLCHOLINE RECEPTOR BINDING	9.10841e-06	0.00468779	0.593325	0.951724	1.8467	10	LY6H LYNX1 SLURP2 PSCA
GOMF NEUROTRANSMITTER RECEPTOR REGULATOR ACTIVITY	4.79823e-07	0.000740847	0.659444	0.971139	1.85217	9	LY6H LY6E LYNX1 SLURP2
GOMF RECEPTOR INHIBITOR ACTIVITY	4.69545e-05	0.0138654	0.557332	0.850145	1.9035	20	LY6H LY6E LYNX1 SLURP2 WFIKKN2

## Sheet: CO120
GOBP Gene_Set_Display_Name	P_Value	Adj_P_Value	Log2_Err	ES	NES	Size	Leading_Edge_Genes
TUBE MORPHOGENESIS	7.05648e-05	0.0190796	0.538434	-0.35419	-1.42038	742	ANGPTL7 TWIST1 SHOX2 SIX2 HOXA7 DCN TIE1 SIX1 SRPX2 CTHRC1 APELA THBS1 FOXC2 SFRP2 SYK CYP1B1 MMP2 S100A1 WNT2 TGFBR2 CCN2 APLNR FOXA1 RUNX1 MMRN2 EDNRA GATA4 COL8A2 MYOCD CSPG4 APOB TAL1 FAP FN1 HAND1 SMOC2 ADGRA2 ACVRL1 CX3CR1 PRRX1 CNMD KDR SP100 RET SDC4 CD34 CITED1 FOXC1 SCG2 GATA2 MEOX2 LOXL2 CCN1 CXCL13 FOLR1 ADAMTS12 ENG HHEX RGCC SOSTDC1 LRP2 SULF1 SERPINE1 TBX1 ARHGAP24 NOS3 SPARC ST14 …
TUBE DEVELOPMENT	5.03061e-05	0.0160751	0.557332	-0.343272	-1.39581	910	COL2A1 ANGPTL7 TWIST1 SHOX2 SIX2 HOXA7 DCN TIE1 SIX1 MME SRPX2 CTHRC1 APELA THBS1 FOXC2 SFRP2 SYK CYP1B1 TBX18 MMP2 S100A1 WNT2 MMP12 TGFBR2 CCN2 APLNR FOXA1 RUNX1 MMRN2 EDNRA GATA4 COL8A2 MYOCD CSPG4 APOB TAL1 FAP FN1 SCT OTC HAND1 SMOC2 ADGRA2 ACVRL1 CX3CR1 PRRX1 HEYL CNMD PITX2 KDR SP100 RET SDC4 CD34 CITED1 FOXC1 SCG2 GATA2 MEOX2 LOXL2 CCN1 CXCL13 FOLR1 FOXE1 HNF1B ADAMTS12 ENG HHEX RGCC SOST…
RESPONSE TO GROWTH FACTOR	0.000487114	0.0537511	0.498493	-0.344965	-1.36874	659	COL2A1 FMOD HTR3A TWIST1 COL1A1 COL3A1 MT1G LUM COL1A2 DCN PHOX2B NTF4 THBS1 DDC MYOG SFRP2 WNT2 PITX3 TH TGFBR2 POSTN CCN2 IBSP MMRN2 GATA4 MYOCD PAX9 DAB2 SMOC2 ADGRA2 ACVRL1 CX3CR1 HEYL CNMD KDR CITED1 FOXC1 CCN1 CXCL13 MXRA5 FOLR1 MSTN SLC39A5 ADAMTS12 ENG RUNX2 HHEX SOSTDC1 LRRC32 LRP2 SULF1 TBX1 MSX1 CLDN1 ID1 HPGD SNAI2 FOXD1 VWC2L TFAP2B ANOS1 ONECUT1 PDGFRB TMEM204 FGF7 FBN1 LTBP2 TGFB3 …
SYNAPTIC SIGNALING	0.000145385	0.0250195	0.518848	0.333875	1.37279	669	LY6H LYNX1 CHRM1 HTR2B CPNE6 PCDHB5 HTR1A NTSR1 MYLK2 SLC17A7 NR2E1 PDYN SLURP2 GABRD CHRM5 MEF2C GNA15 NPY NEUROD2 CA7 CRHR2 PMCH GRIN3A CPLX4 GABRA4 HTR7 LZTS1 SCTR SYT10 CORT CACNA1B ARC RAB26 P2RX2 SEZ6 CHAT GRM2 EGR3 PCDHB6 GABRA5 P2RX3 SLC24A2 NTF3 PENK PRKCG DISC1 CARTPT DRD3 DLG2 DRD1 TMEM108 GUCY1A1 CDC20 NSMF SLC32A1 CPLX2 JPH4 BDNF GRIN1 NPTX1 CCL2 PCDHB11 AKAP5 LIN7A CHRNE GRID2IP PCD…
FOREBRAIN DEVELOPMENT	0.000400665	0.0469446	0.498493	0.377001	1.47214	345	FOXG1 DLX5 TBR1 DLX1 NEUROD6 EMX1 DLX2 BCL11B NKX21 MAS1 OLIG2 GSX2 FEZF2 NR2E1 NPY LHX3 ARX SIX3 ISL1 NR4A2 LEF1 DMRTA2 LHX8 SCN5A BCL2A1 DLC1 CDON SEMA7A EMX2 DCT RTN4RL1 DISC1 BMP4 DRD1 TMEM108 SLC32A1 TAL2 PAX5 AVPR1A SEMA3A ATOH1 RELN NOG KDM6B NFIB WDR62 DAB1 SUN2 DRD2 CRH TOX CDH1 SSTR4 SRC H2AX PLCB1 DRAXIN SLC6A3 NUMBL E2F1 FOXP2 ARHGAP11B SRGAP2 CDK5R1 NEUROD1 UNCX PPP1R9B PHACTR1 OTX1 …
CELL ADHESION MEDIATED BY INTEGRIN	0.000381732	0.0455801	0.498493	-0.598813	-1.85457	65	ITGBL1 FOXC2 SFRP2 SYK CYP1B1 ITGA11 RET CXCL13 SERPINE1 FYB2 SNAI2 FBN1 TESC COL16A1 ITGB7 ITGA4 PLAU ITGB8 FERMT1 ITGB5 PLPP3 ITGB3 ADAM9 ITGB1 PTPN6 ITGB4 EPHA2 LIF ADAM17 IFT74 ITGA5
REGULATION OF SIGNALING RECEPTOR ACTIVITY	9.98651e-05	0.0200586	0.538434	0.483465	1.71078	157	LY6H LYNX1 LY6E NCF1 SLURP2 MEF2C PSCA GREM1 PCSK9 ARC DLG2 CLEC12B GRIN1 NPTX1 CCL2 ADRA2C WFIKKN1 RELN NOG NLGN1 GRIA2 SHISA8 ACE2 PRRT1 BEGAIN LYPD6B GRIN2B DLG4 SHANK1 CACNG7 DLGAP1 CRH ADORA1 P2RY1 SRC CACNG8 CNIH2 SHANK2 PPARG SHISA7 NPTXR ZFYVE28 ACTN2 SHISA9 EDN1 NCK2 CACNG4 LRRC7 DLGAP3
REGULATION OF NEUROTRANSMITTER RECEPTOR ACTIVITY	0.000382535	0.0455801	0.498493	0.557505	1.76908	76	LYNX1 SLURP2 MEF2C PSCA ARC DLG2 GRIN1 NPTX1 CCL2 RELN NLGN1 GRIA2 SHISA8 PRRT1 BEGAIN LYPD6B GRIN2B DLG4 SHANK1 CACNG7 DLGAP1 CRH SRC CACNG8 CNIH2 SHANK2 SHISA7 NPTXR ACTN2 SHISA9 CACNG4 LRRC7 DLGAP3 MINK1 GRIN2A MAPK8IP2 DLGAP4 SHANK3
NEGATIVE REGULATION OF SIGNALING RECEPTOR ACTIVITY	0.000365352	0.0450601	0.498493	0.640949	1.8812	46	LY6H LYNX1 LY6E SLURP2 PCSK9 CLEC12B WFIKKN1 ACE2
POSTSYNAPTIC SIGNAL TRANSDUCTION	0.000212158	0.0341676	0.518848	0.690256	1.93762	35	LY6H CHRM1 SLURP2 CHRM5 GNA15 PRR7 PLCB1 CDK5R1 CRTC1 RGS10 CHRM4
RESPONSE TO ACETYLCHOLINE	3.8041e-05	0.0140752	0.557332	0.756633	2.06632	30	LY6H CHRM1 SLURP2 CHRM5 GNA15
FOREBRAIN GENERATION OF NEURONS	1.38284e-06	0.00162023	0.643552	0.695977	2.09942	56	FOXG1 DLX5 TBR1 DLX1 DLX2 BCL11B NKX21 GSX2 FEZF2 NR2E1 ARX LEF1 LHX8 DCT DISC1
CEREBRAL CORTEX NEURON DIFFERENTIATION	1.56318e-05	0.00784942	0.57561	0.823356	2.03752	20	DLX1 EMX1 DLX2 NKX21 FEZF2 NR2E1 ARX DRD1 DRD2 TOX
NEURON FATE COMMITMENT	4.78226e-05	0.0160092	0.557332	0.643577	1.94135	56	FOXG1 NKX22 TBR1 DLX1 DLX2 OLIG1 BCL11B NKX21 OLIG2 GSX2 FEZF2 FOXN4 ESRP1 LHX3 ISL1 DMRTA2
NEGATIVE REGULATION OF NEURON DIFFERENTIATION	8.41524e-05	0.0194176	0.538434	0.622872	1.93083	61	FOXG1 NKX22 DLX1 DLX2 OLIG2 FEZF2 NR2E1 SOX8 SIX3 ISL1 TP73 DISP3
CENTRAL NERVOUS SYSTEM NEURON DIFFERENTIATION	0.000109172	0.0207427	0.538434	0.477827	1.71862	174	FOXG1 DLX5 NKX22 TBR1 DLX1 EMX1 DLX2 BCL11B NKX21 OLIG2 GSX2 FEZF2 NR2E1 FOXN4 NPY LHX3 ARX ISL1 NR4A2 LHX8 NKX61 AGBL4 DISC1 DRD1 SOX4
OLIGODENDROCYTE DIFFERENTIATION	1.45872e-05	0.00784942	0.593325	0.59424	1.94228	90	NKX22 DLX1 DLX2 OLIG1 NKX21 OLIG2 FA2H GSX2 NKX62 TNFRSF1B SOX10 SOX8 NKX61 TP73 IL34 DRD3 CDKN2C
REGULATION OF OLIGODENDROCYTE DIFFERENTIATION	0.000231127	0.0341676	0.518848	0.686856	1.94222	36	NKX22 DLX1 DLX2 OLIG2 GSX2 TNFRSF1B TP73 IL34 DRD3
REGULATION OF GLIAL CELL DIFFERENTIATION	0.000127217	0.0229317	0.518848	0.601375	1.86368	62	NKX22 DLX1 DLX2 OLIG2 GSX2 NKX62 NR2E1 TNFRSF1B NKX61 TP73 IL34 DRD3 RNF112 NOG SPINT1 DAB1
REGULATION OF GLIOGENESIS	9.9678e-05	0.0200586	0.538434	0.55421	1.79076	83	NKX22 DLX1 DLX2 OLIG2 GSX2 NKX62 NR2E1 TNFRSF1B SOX10 ASCL2 SOX8 NKX61 TP73 IL34 DRD3 RNF112 TSPO NOG SPINT1 DAB1
GLIOGENESIS	0.000233293	0.0341676	0.518848	0.410522	1.54839	256	FOXG1 CHRM1 NKX22 DLX1 EMX1 DLX2 OLIG1 NKX21 OLIG2 FA2H GSX2 NKX62 NR2E1 TNFRSF1B SOX10 ASCL2 SOX8 LEF1 NKX61 TP73 FGF5 IL34 PENK DISC1 DRD3 SOX4 RNF112 CCL2 CDKN2C TSPO RELN NOG NFIB ADGRG6 ADORA2A SPINT1 NAB2 DAB1 MT3 PRDM8 SUN2 DTX1 P2RY1 SLC45A3 MYRF E2F1 CDK1 SRGAP2 CDK5R1 GPC1 PPARG PAX2 MOBP LDLR AGER DAB2IP TTBK1 SKI SOX11 NDN MMP24 ZNF488
GOMF Gene_Set_Display_Name	P_Value	Adj_P_Value	Log2_Err	ES	NES	Size	Leading_Edge_Genes
GOMF EXTRACELLULAR MATRIX STRUCTURAL CONSTITUENT	3.75823e-11	5.89667e-08	0.851339	-0.639579	-2.23012	147	ACAN COL2A1 OGN FMOD BGN COL14A1 COL1A1 COL3A1 LUM SBSPON COL1A2 DCN COL6A3 COL9A1 SRPX2 CTHRC1 COL10A1 THBS1 MATN3 MGP POSTN HAPLN1 NID2 MMRN2 COL8A2 FN1 PRELP MATN1 COL21A1 COL9A3 COL11A1 CCN1 MXRA5 ZPLD1 THSD4 MFAP4 PCOLCE SPARC OTOL1 IMPG1 COL9A2 COL12A1 HMCN2 COL5A2 COL28A1 COL17A1 ANOS1 LAMB1 THBS2 FBN1 COL5A1 LTBP2 HMCN1 LAMA4 HSPG2 LAMB4 COL16A1 ELN COMP EMILIN1 IMPG2 COL5A3 MMRN1 PODN CO…
GOMF EXTRACELLULAR MATRIX STRUCTURAL CONSTITUENT CONFERRING TENSILE STRENGTH	1.56067e-07	6.89945e-05	0.690132	-0.770289	-2.15186	41	COL2A1 COL14A1 COL1A1 COL3A1 COL1A2 COL6A3 COL9A1 COL10A1 COL8A2 COL21A1 COL9A3 COL11A1 COL9A2 COL12A1 COL5A2 COL28A1 COL17A1 COL5A1 COL16A1 COL5A3 COL15A1 COL11A2 COL6A2 COL8A1 COL4A1 COL27A1
GOMF GLYCOSAMINOGLYCAN BINDING	1.75894e-07	6.89945e-05	0.690132	-0.554341	-1.96281	173	ACAN BGN CFH DCN THBS1 HABP2 TGFBR2 POSTN CCN2 HAPLN1 APOB FN1 PRELP SMOC2 COL11A1 CCN1 CXCL13 MSTN ENG SULF1 PCOLCE IMPG1 LYVE1 CRISPLD2 SPOCK3 SERPINA5 SUSD5 PTPRC ANOS1 FGF7 THBS2 FBN1 COL5A1 LTBP2 CXCL6 SULF2 LIPH FGF10 COMP RSPO1 TLR2 FSTL1 LXN TGFBR3 NLRP3 IMPG2 COL5A3 EGFLAM LAYN NDNF FGF2 RSPO2 ADAMTS1 SERPINE2 FGFR2 RSPO3 ECM2
GOMF COLLAGEN BINDING	0.000127249	0.0199653	0.518848	-0.60513	-1.85818	64	COL14A1 LUM DCN ITGA1 THBS1 ITGA11 MMP12 NID2 FN1 MMP9 ITGA10 CTSK PCOLCE SPARC DDR2 COMP COL5A3 PODN SERPINH1 COL6A2 CHADL ECM2 NID1 AEBP1 SPARCL1 PDGFA ADAM9 MRC2 ANTXR1 ACHE ITGB1 CTSL
GOMF GROWTH FACTOR BINDING	1.96008e-05	0.00615074	0.57561	-0.544335	-1.84986	122	COL2A1 COL1A1 COL3A1 COL1A2 SRPX2 THBS1 TGFBR2 CCN2 IL1R1 ACVRL1 KDR KAZALD1 CCN1 CXCL13 ENG LRRC32 LRP2 PDGFRB COL5A1 LTBP2 TGFB3 TGFBR3 GHR PDGFRA IGFBP3 ERBB3 NTRK2 FGFR2 TWSG1 VASN RHBDF1 IGFBP7 COL4A1 IL2RB FGFR3 IGFBP4 ITGB3 HTRA1 IL2RG PDGFA IL6R IGFBP6 FGFR1 LTBP1 LIFR ITGA6 S100A13 ITGB4 IGF2R CD36 A2M IL6ST PTN COL6A1 SHC1 ESM1
GOMF G PROTEIN COUPLED CHEMOATTRACTANT RECEPTOR ACTIVITY	0.000290799	0.0414785	0.498493	-0.841565	-1.83281	14	CXCR5 CMKLR1 ACKR4 CCR7 CX3CR1
GOMF STRUCTURAL MOLECULE ACTIVITY	6.00865e-09	4.71379e-06	0.761461	-0.436306	-1.73156	570	ACAN COL2A1 OGN MYL1 FMOD BGN COL14A1 COL1A1 COL3A1 LUM SBSPON COL1A2 DCN COL6A3 COL9A1 SRPX2 CTHRC1 COL10A1 MYL3 THBS1 MATN3 LAD1 MYOT MGP POSTN HAPLN1 NID2 MMRN2 COL8A2 MYH8 FN1 PRELP CLDN7 MATN1 COL21A1 COL9A3 MYH11 TTN PGM5 COL11A1 CLDN19 CCN1 MXRA5 ZPLD1 CLDN2 THSD4 LAMC3 MFAP4 PCOLCE SPARC OTOL1 DSP CLDN23 IMPG1 COL9A2 COL12A1 CLDN1 KRT18 HMCN2 OLFM4 NEFL COL5A2 TGM3 COL28A1 COL17A1 ANOS1 N…
GOMF INTEGRIN BINDING	0.000377596	0.0493707	0.498493	-0.503537	-1.72769	127	COL3A1 IGF2 ICAM4 ITGBL1 THBS1 SFRP2 SYK EGFL6 CCN2 IBSP FAP FN1 KDR CCN1 LAMB1 FBN1 COL5A1 COL16A1 COMP CXCL12 EMILIN1 SPP1 ITGB7 UTRN FGF2 ITGA4 VCAM1 ITGB8 FBLN5 FERMT1 ITGB5 ECM2 PLPP3 ITGB3 CD226 LAMB2 ADAM9 DST ITGB1 COL4A3
GOMF ACETYLCHOLINE RECEPTOR INHIBITOR ACTIVITY	3.53002e-05	0.00791229	0.557332	0.94827	1.84683	7	LY6H LYNX1 LY6E SLURP2
GOMF ACETYLCHOLINE RECEPTOR BINDING	6.9633e-05	0.0126689	0.538434	0.902904	1.90473	10	LY6H LYNX1 SLURP2 PSCA
GOMF NEUROTRANSMITTER RECEPTOR REGULATOR ACTIVITY	2.37199e-05	0.00620277	0.57561	0.914601	1.92941	10	LY6H LYNX1 LY6E SLURP2
GOMF RECEPTOR INHIBITOR ACTIVITY	7.26708e-05	0.0126689	0.538434	0.787227	2.03093	22	LY6H LYNX1 LY6E SLURP2 PCSK9 CLEC12B WFIKKN1
