# Supplementary material for: APOE4 impacts cortical neurodevelopment and alters network formation in human brain organoids
Source: Stem Cell Reports. 2025 Jun 19;20(7):102537. doi: 10.1016/j.stemcr.2025.102537 (PMC12277819; doi:10.1016/j.stemcr.2025.102537)
Supplement: Data S2. Gene set enrichment GO pathway analysis [file mmc3.xlsx]

## Sheet: Sheet contents
Differentially expressed genes at 30 and 120 DIV in COs and GEOs related to bulk RNAseq transcription analysis.
	Organoid	Time point	Corresponding figure
CO30	CO	30 DIV	4A
GEO30	GEO	30 DIV	4C
CO120	CO	120 DIV	4B
GEO120	GEO	120 DIV	4D
bar_plot_APOE_all	All	All	S5E
tSNE	All	All	S5A
30DIV_COGEO	CO and GEO	30 DIV	4K

## Sheet: CO30
Gene_Symbol	Average_Expression	Log2_Fold_Change	P_Value	Adj_P_Value	Average_ZscoreLog2CPM_Experimental	Average_ZscoreLog2CPM_Control	Median_ZscoreLog2CPM_Experimental	Median_ZscoreLog2CPM_Control
ZNF132	166.853	1.62646	3.35e-16	6.67e-12	0.786565	-0.786565	0.773473	-0.7718
PCDHGB6	2419	-1.53769	7.14e-16	7.1e-12	-0.857581	0.857581	-0.845747	0.90188
ZNF439	222.83	2.17217	1.54e-15	1.02e-11	0.903182	-0.903182	0.88766	-0.850189
RTN4RL2	1254.28	-1.13621	2.95e-15	1.47e-11	-0.537219	0.537219	-0.608978	0.577434
P2RX3	5005.48	-2.40979	2.79e-14	1.11e-10	-0.512363	0.512363	-0.558907	0.493121
PCDHGB5	96.0414	2.33734	1.18e-13	3.92e-10	0.86463	-0.86463	0.864982	-0.970832
SNCG	1358.47	-1.86102	1.38e-12	3.92e-09	-0.478715	0.478715	-0.433682	0.463251
LOC107985911	281.712	1.92793	5.65e-12	1.25e-08	0.681592	-0.681592	0.676883	-0.762661
PREX1	5881.46	-0.716802	5.24e-12	1.25e-08	-0.749374	0.749374	-0.746058	0.809719
LOC105377599	82.2686	4.01987	4.1e-11	8.16e-08	0.491902	-0.491902	0.473044	-0.565811
SERTAD4	704.159	-0.756619	6.03e-11	1.09e-07	-0.589344	0.589344	-0.55509	0.70867
DRGX	455.986	-3.07169	1.37e-10	2.28e-07	-0.366619	0.366619	-0.424917	0.316552
SIX2	210.094	-2.55575	2.68e-10	4.1e-07	-0.564816	0.564816	-0.557015	0.534202
NDST3	758.397	-1.39711	6.89e-10	9.8e-07	-0.70196	0.70196	-0.631104	0.66253
CPXM1	4374.26	-0.426692	2.3e-09	2.98e-06	-0.907985	0.907985	-0.804421	0.820082
CTB-1I21.1	22.8591	-6.58838	2.39e-09	2.98e-06	-0.662977	0.662977	-0.677997	0.611847
PMEL	1623.32	-1.25171	5.5e-09	6.44e-06	-0.288349	0.288349	-0.303974	0.337976
STK32B	332.071	-1.50055	6.4e-09	7.07e-06	-0.82771	0.82771	-0.652153	0.645064
RNF112	187.113	0.907082	6.93e-09	7.26e-06	0.572918	-0.572918	0.581103	-0.5712
PCDHB12	152.858	1.42192	1.65e-08	1.64e-05	0.765417	-0.765417	0.748755	-0.782301
DGKB	70.8096	1.36402	5.23e-08	4.96e-05	0.895827	-0.895827	0.833533	-0.779418
LINC02972	138.3	2.90998	7.09e-08	6.42e-05	0.830893	-0.830893	0.737641	-0.702317
TENM1	730.777	1.10339	1.18e-07	0.000102354	0.690352	-0.690352	0.628255	-0.69591
JAKMIP2-AS1	25.2477	2.82748	1.4e-07	0.000116474	0.539134	-0.539134	0.53853	-0.57222
PIRT	213.282	-2.70045	1.56e-07	0.000124415	-0.298773	0.298773	-0.368304	0.1807
POU4F2	199.647	-2.25399	1.98e-07	0.000151467	-0.405996	0.405996	-0.501457	0.461454
TMEM273	68.6031	-2.15677	2.5e-07	0.000184126	-0.363122	0.363122	-0.38245	0.268089
EBF1	2794.57	-1.70048	3.15e-07	0.000222632	-0.628373	0.628373	-0.609404	0.519142
KCNH3	60.552	-1.25582	3.24e-07	0.000222632	-0.727107	0.727107	-0.775184	0.69705
TCP11X2	30.0383	2.74082	3.55e-07	0.000235627	0.892773	-0.892773	0.868037	-0.92724
AJAP1	410.77	1.12283	3.97e-07	0.00025477	0.702526	-0.702526	0.695374	-0.811504
HERC2P4	43.5186	-3.22096	4.7e-07	0.000292599	-0.443717	0.443717	-0.487399	0.391902
G6PD	2095.2	-0.482669	6.92e-07	0.000398136	-0.535098	0.535098	-0.484445	0.625441
KCNA2	894.84	-1.681	7e-07	0.000398136	-0.794202	0.794202	-0.834584	0.527535
NIPA1	1257.92	0.554677	6.8e-07	0.000398136	0.857383	-0.857383	0.838504	-0.868503
GRIN3A	247.226	1.8514	7.67e-07	0.000424092	0.823851	-0.823851	0.858179	-0.763664
NME4	3509.54	-0.417825	8.51e-07	0.000457513	-0.841086	0.841086	-0.821043	0.995598
HTR1B	125.316	-2.31689	9.41e-07	0.000483415	-0.706379	0.706379	-0.686052	0.522169
PCDHGA11	114.496	2.33996	9.47e-07	0.000483415	0.851116	-0.851116	0.847614	-1.01337
CENPVL3	133.286	0.790039	1.18e-06	0.000589292	0.690598	-0.690598	0.62822	-0.634798
NXF2	47.729	2.07528	1.26e-06	0.000612618	0.847103	-0.847103	0.983354	-0.780078
MAGEL2	1600.51	1.58156	1.44e-06	0.000680745	0.819571	-0.819571	1.15006	-0.833821
FAM156B	1211.07	-0.381429	2.45e-06	0.00103889	-0.825037	0.825037	-0.807552	0.779228
OLFML2B	227.189	-0.881161	2.35e-06	0.00103889	-0.358557	0.358557	-0.293892	0.312166
PCDHB5	1029.14	2.5773	2.36e-06	0.00103889	0.743373	-0.743373	0.767246	-0.755957
POU4F1	2262.18	-2.20865	2.45e-06	0.00103889	-0.389315	0.389315	-0.422683	0.452421
SYTL5	65.2542	2.653	2.29e-06	0.00103889	0.706021	-0.706021	0.872744	-0.621787
CSMD2	660.48	1.25099	2.85e-06	0.00118046	0.826833	-0.826833	0.760523	-1.0724
LINC00648	318.534	1.16892	3.19e-06	0.00129549	0.558977	-0.558977	0.604221	-0.586271
EDIL3	1783.78	-1.19587	3.71e-06	0.00147667	-0.422169	0.422169	-0.503273	0.233888
ZNF528-AS1	95.718	2.92112	4.05e-06	0.00157945	0.841289	-0.841289	0.961282	-0.767721
ARHGAP25	41.5583	2.1468	4.66e-06	0.0017514	0.869793	-0.869793	0.850516	-0.871944
RPRM	1186.24	-0.922542	4.63e-06	0.0017514	-0.329349	0.329349	-0.356205	0.484957
CBLN4	54.8792	3.7204	4.78e-06	0.00176145	0.72544	-0.72544	0.853194	-0.793713
PCDHB6	113.6	0.738145	5.95e-06	0.00215368	0.915355	-0.915355	0.910215	-0.896417
LOC105379585	37.9621	-2.2103	6.29e-06	0.00215862	-0.849232	0.849232	-0.701544	0.837932
LOC124901030	13.1943	-4.95554	6.21e-06	0.00215862	-0.825332	0.825332	-0.932159	1.03589
PTPRM	1296.01	0.503201	6.08e-06	0.00215862	0.877405	-0.877405	0.792639	-0.877884
PCBP3	535.722	-0.875251	6.99e-06	0.00235783	-0.481084	0.481084	-0.536193	0.328841
SLC9A7	443.069	0.842488	8.91e-06	0.00295413	0.685481	-0.685481	0.728805	-0.594795
GPR50	72.913	2.39229	1.02e-05	0.00326957	0.614678	-0.614678	0.433817	-0.61033
KIAA0895	654.934	0.523199	1.02e-05	0.00326957	0.673839	-0.673839	0.722161	-0.550451
ZNF578	195.562	1.28474	1.2e-05	0.00378074	0.774316	-0.774316	0.632438	-0.760623
ZFP3	94.1252	3.96157	1.25e-05	0.00387586	0.764547	-0.764547	0.783931	-0.760575
EIF5A	6315.35	-0.309244	1.28e-05	0.00392114	-0.63728	0.63728	-0.564361	0.559947
TCEAL6	35.0454	3.6522	1.37e-05	0.00410019	0.873908	-0.873908	0.723091	-0.874866
TUBBP5	31.3518	3.50088	1.38e-05	0.00410019	0.486315	-0.486315	0.462529	-0.573758
CHST8	829.668	-1.12868	1.5e-05	0.00433864	-0.701404	0.701404	-0.692793	0.80164
LINC00649	107.683	0.800474	1.48e-05	0.00433864	0.757881	-0.757881	0.761535	-0.831382
THSD7A	3252.22	-1.05421	1.56e-05	0.00443021	-0.456563	0.456563	-0.540881	0.371113
AFAP1	4563.2	-0.568456	1.86e-05	0.00522564	-0.486776	0.486776	-0.514289	0.595429
RGS8	484.071	0.889107	1.93e-05	0.00532245	0.625536	-0.625536	0.535519	-0.609766
GUSBP4	376.034	1.33475	1.98e-05	0.0054081	0.665706	-0.665706	0.675374	-0.706731
NAV2	3347.33	-0.743659	2.01e-05	0.0054081	-0.722547	0.722547	-0.531481	0.684416
LINC02893	318.428	1.32437	2.14e-05	0.00567955	0.818799	-0.818799	0.719451	-0.827622
FAR2P1	921.562	1.14696	2.21e-05	0.00579238	0.522643	-0.522643	0.500013	-0.397426
CHRNB4	481.836	-1.12655	2.26e-05	0.00583437	-0.511567	0.511567	-0.311163	0.539454
PRPH	4776.76	-1.87905	2.29e-05	0.00583726	-0.640496	0.640496	-0.300202	0.577434
NGB	20.7619	1.72629	2.48e-05	0.00624255	0.85338	-0.85338	0.765049	-0.850216
ASPN	28.6643	-3.46384	2.64e-05	0.0065641	-0.495336	0.495336	-0.508378	0.481255
EPB41L3	2903.12	-0.941109	3.04e-05	0.00747334	-0.421743	0.421743	-0.438362	0.338236
BRINP3	93.6974	2.01988	3.18e-05	0.00771961	0.721891	-0.721891	0.521181	-0.574911
INSYN1	516.863	-0.865419	3.53e-05	0.00836103	-0.430135	0.430135	-0.418176	0.482786
RAI14	4514.46	-0.936759	3.5e-05	0.00836103	-0.505152	0.505152	-0.360146	0.41034
SST	18000.8	-2.46393	3.68e-05	0.00862489	-0.202703	0.202703	-0.18872	0.243331
LOC124907854	146.904	0.667864	4.08e-05	0.0094417	0.638017	-0.638017	0.621951	-0.470619
CPLX1	415.671	-1.39679	4.33e-05	0.0098957	-0.462061	0.462061	-0.478151	0.425859
ARID5A	265.881	-0.87424	4.63e-05	0.01048	-0.435835	0.435835	-0.357852	0.446923
ODF3B	75.5034	-0.983054	5.05e-05	0.011298	-0.760921	0.760921	-0.830845	0.882429
POTEE	71.596	1.15552	6.26e-05	0.0138521	0.843178	-0.843178	1.0131	-0.774242
MSC	234.017	-1.69107	6.5e-05	0.0142096	-0.227896	0.227896	-0.289939	0.214005
DIO3	279.738	1.8742	7.4e-05	0.0160156	0.740436	-0.740436	0.922986	-0.783916
LINC02202	34.1118	-1.65291	7.49e-05	0.0160206	-0.641847	0.641847	-0.642569	0.519404
C5orf63	142.998	3.54019	7.58e-05	0.0160502	0.703636	-0.703636	0.712588	-0.739162
SMOC2	176.159	-1.52937	7.69e-05	0.0161139	-0.507024	0.507024	-0.342624	0.719713
LINC01198	74.3675	-1.62531	8.51e-05	0.0176352	-0.243352	0.243352	-0.302885	0.208906
ATP8A1	2385.83	-0.836558	8.79e-05	0.0180438	-0.468154	0.468154	-0.467834	0.399694
SHC2	2916.92	-0.607422	9.18e-05	0.018653	-0.494736	0.494736	-0.513059	0.381747
GABRA2	188.976	1.65221	9.3e-05	0.0186898	0.611917	-0.611917	0.5238	-0.470002
LYPD3	54.8237	1.43078	9.54e-05	0.018993	0.814438	-0.814438	0.87083	-0.768973
LINC00865	6.58933	-4.75529	0.000103383	0.019784	-0.899879	0.899879	-1.00032	0.798334
MKRN3	210.872	1.25526	0.000100917	0.019784	0.676079	-0.676079	0.686062	-0.350016
SLC38A11	36.2034	3.57482	0.000102327	0.019784	0.687545	-0.687545	0.986384	-0.797701
ZNF528	599.265	1.41138	0.000102878	0.019784	0.792384	-0.792384	0.757546	-0.749807
PAM	5071.07	0.475225	0.000104794	0.0198629	0.75109	-0.75109	0.667496	-0.574176
LOC105377950	25.6742	1.86097	0.000106979	0.0200859	0.647513	-0.647513	0.776027	-0.610825
BNC2	973.151	-1.66604	0.000110312	0.020328	-0.723082	0.723082	-0.355235	0.715967
LOC284600	1020.91	-0.905393	0.000110014	0.020328	-0.705655	0.705655	-0.406705	0.473075
SIDT1	69.6963	1.67559	0.000113757	0.0207705	0.784977	-0.784977	0.547385	-0.904368
CXorf38	594.264	0.557003	0.00011537	0.0208735	0.852142	-0.852142	0.827744	-0.804166
XPNPEP1	2476.99	-0.34631	0.000118345	0.0212189	-0.491702	0.491702	-0.469466	0.434744
COX4I1	5721.03	-0.36142	0.000121974	0.0214869	-0.575777	0.575777	-0.538172	0.451771
PWWP3B	126.964	0.759002	0.000121999	0.0214869	0.862202	-0.862202	0.759965	-0.759723
PCBP4	13688.3	-0.740125	0.000123161	0.0215013	-0.548712	0.548712	-0.456242	0.566617
DBX1	9.10137	-2.52796	0.000139427	0.0241294	-0.86815	0.86815	-0.894952	0.780311
SMARCA1	2916.71	0.313035	0.000141143	0.0242158	0.818496	-0.818496	0.784581	-0.863288
PDE4C	194.396	-1.12959	0.000143633	0.0242587	-0.360951	0.360951	-0.239895	0.242887
TLX3	961.32	-2.62324	0.000143831	0.0242587	-0.421416	0.421416	-0.482255	0.518286
FAM162B	56.4673	-2.12341	0.000146638	0.0245242	-0.34261	0.34261	-0.455643	0.181935
NME2	3619.84	-0.322457	0.000155193	0.0257388	-0.67149	0.67149	-0.766046	0.770196
SLC18A3	150.584	-1.23244	0.000157648	0.0259299	-0.508062	0.508062	-0.394054	0.43052
TSPYL5	539.549	0.987364	0.000163637	0.0266944	0.655007	-0.655007	0.543785	-0.828359
DOCK10	403.635	-1.0179	0.000172916	0.0277571	-0.411091	0.411091	-0.299588	0.29532
MID2	213.688	0.815048	0.000172942	0.0277571	0.843333	-0.843333	0.986442	-0.837248
MDK	12349.8	-0.444256	0.000181419	0.0288391	-0.578243	0.578243	-0.656973	0.789977
PFN1	7532.06	-0.341687	0.000182581	0.0288391	-0.667887	0.667887	-0.58343	0.758924
FAM43B	133.069	1.01556	0.000185851	0.0291244	0.777528	-0.777528	0.758597	-0.666128
PTCHD4	331.957	0.772528	0.000191442	0.0297662	0.820709	-0.820709	0.732001	-0.768133
ZNF558	324.33	6.6027	0.000195068	0.0300949	0.834365	-0.834365	0.845599	-0.900175
BOP1	1668.69	-0.505819	0.000197526	0.0302397	-0.522368	0.522368	-0.469109	0.455114
LOC124900877	10.9861	3.92964	0.000203	0.0306069	0.536179	-0.536179	0.528709	-0.550029
PHLDB2	928.781	-1.11047	0.000202041	0.0306069	-0.628149	0.628149	-0.43376	0.68439
PCDHGA8	63.8259	1.75428	0.000208369	0.0311801	0.774788	-0.774788	0.809241	-0.832075
XK	65.9219	0.993927	0.000212611	0.0315774	0.850599	-0.850599	1.03338	-0.855507
BAHCC1	4907.51	-0.521864	0.000216987	0.0317535	-0.74613	0.74613	-0.609049	0.748974
MYRF	244.079	0.61686	0.000215409	0.0317535	0.740623	-0.740623	0.587526	-0.688505
ELAVL2	3052.33	-0.742291	0.000225373	0.0327399	-0.512114	0.512114	-0.499997	0.468038
TBC1D2B	947.216	-0.362839	0.00023198	0.0334556	-0.600145	0.600145	-0.5172	0.553593
ADGRG4	57.2765	-3.18036	0.000250051	0.0339836	-0.397452	0.397452	-0.514639	0.105515
BLVRA	301.72	0.588113	0.000244478	0.0339836	0.636375	-0.636375	0.549361	-0.48352
CPZ	52.0779	1.48611	0.000237516	0.0339836	0.627908	-0.627908	0.420175	-0.573778
CXCL14	142.992	1.96926	0.000247034	0.0339836	0.677558	-0.677558	1.09	-0.58919
LOC729218	1084.39	-0.347176	0.000245349	0.0339836	-0.735679	0.735679	-0.718101	0.759607
POLR1E	926.859	-0.520365	0.000246675	0.0339836	-0.440067	0.440067	-0.556629	0.452361
SUCNR1	108.307	-2.79822	0.000251009	0.0339836	-0.371996	0.371996	-0.459091	0.183056
TRH	1547.63	-1.26932	0.00024761	0.0339836	-0.551336	0.551336	-0.586549	0.288259
ZNF737	954.721	-0.350038	0.000239594	0.0339836	-0.41613	0.41613	-0.342071	0.393853
FAM50B	66.4788	1.51203	0.000254997	0.0340601	0.820234	-0.820234	0.812286	-0.776702
INTU	1675.99	0.383649	0.000253601	0.0340601	0.536137	-0.536137	0.508232	-0.471887
RALGDS	6093.12	-0.533479	0.000256829	0.034076	-0.570426	0.570426	-0.481272	0.640821
GAD1	231.34	1.33424	0.000261739	0.0344976	0.543476	-0.543476	0.497136	-0.579957
SHOX2	265.307	-2.45062	0.000274026	0.0358794	-0.379131	0.379131	-0.369889	0.358919
BEX5	230.62	0.802794	0.000283408	0.0366503	0.601327	-0.601327	0.543947	-0.571182
TPT1-AS1	685.344	-0.370621	0.000283597	0.0366503	-0.525858	0.525858	-0.49793	0.383503
SEMA3D	331.713	-1.74762	0.000286472	0.036783	-0.550539	0.550539	-0.383661	0.37134
TDRG1	71.1276	-2.62886	0.000288984	0.0368677	-0.36058	0.36058	-0.420782	0.129018
NEFM	34440.9	-1.53007	0.000301342	0.0381995	-0.376531	0.376531	-0.205939	0.297007
LOC440910	14.2259	1.83689	0.000305689	0.0384504	0.884235	-0.884235	0.890572	-0.820608
STXBP6	307.81	-0.69186	0.000307186	0.0384504	-0.362719	0.362719	-0.374403	0.209061
GABRQ	178.112	1.00129	0.0003176	0.0392601	0.74574	-0.74574	0.560186	-0.534079
NDUFB8	2715.42	-0.365248	0.000316798	0.0392601	-0.545054	0.545054	-0.573656	0.393263
PLCH2	443.44	0.85554	0.000320256	0.039344	0.525486	-0.525486	0.477641	-0.522349
LOC122394733	239.833	1.07935	0.000323022	0.0394403	0.784072	-0.784072	0.722484	-0.785561
LOC101928126	28.2894	1.15784	0.000328945	0.0399186	0.765475	-0.765475	0.819565	-0.862371
GATAD2A	3291.82	-0.288971	0.000333529	0.040185	-0.586639	0.586639	-0.807676	0.551157
MICAL1	2804.05	-0.570169	0.000335178	0.040185	-0.770708	0.770708	-0.68034	0.702319
PCGF5	260.992	0.776438	0.000344466	0.0410513	0.700302	-0.700302	0.606855	-0.506629
ADAM11	5244.59	-1.43707	0.00036048	0.0426669	-0.283652	0.283652	-0.309374	0.222543
FAM199X	1556.84	0.515345	0.00036231	0.0426669	0.798896	-0.798896	1.11798	-0.75703
MSC-AS1	92.1538	-2.00598	0.000369373	0.0432427	-0.335568	0.335568	-0.466269	0.263123
MANSC1	206.178	0.642751	0.000377863	0.0437632	0.542228	-0.542228	0.48366	-0.373542
ST3GAL4	410.54	-0.475187	0.000378217	0.0437632	-0.547017	0.547017	-0.323618	0.546218
FAM66B	77.4503	1.38749	0.000381634	0.0437692	0.711216	-0.711216	0.766518	-0.787268
URB1-AS1	39.9477	1.65377	0.000382667	0.0437692	0.7899	-0.7899	0.737308	-0.630597
CYP4F30P	10.4076	2.45681	0.000386934	0.0440043	0.822514	-0.822514	1.01998	-0.736447
SLCO1A2	292.356	2.02628	0.000389657	0.0440622	0.707867	-0.707867	0.640357	-0.747399
GRIN2B	268.104	1.37913	0.000410585	0.0461665	0.48912	-0.48912	0.426849	-0.351423
RIMBP2	1120.36	-0.587619	0.000418182	0.0467565	-0.578135	0.578135	-0.384067	0.707216
SLC24A3	138.841	1.16463	0.0004208	0.0467864	0.751189	-0.751189	0.739285	-0.787296
LRCH2	858.189	0.372562	0.0004289	0.047422	0.765886	-0.765886	0.709898	-0.906636
KCNJ12	806.172	-1.64935	0.000433716	0.0476896	-0.385214	0.385214	-0.305603	0.348822
NDUFS5	2867.72	-0.300762	0.000436477	0.0477295	-0.761739	0.761739	-0.828339	0.835439
WHAMMP3	49.2734	1.41547	0.000441996	0.0480689	0.797644	-0.797644	0.715709	-0.843474
DGKK	71.9376	1.19602	0.000450251	0.0487005	0.499966	-0.499966	0.417512	-0.355281
EMG1	901.354	0.315311	0.00045872	0.0493483	0.635781	-0.635781	0.785065	-0.630475
HAP1	108.516	1.08613	0.000461925	0.049426	0.660007	-0.660007	0.784071	-0.653204
LDB3	139.82	-1.69169	0.00047532	0.0505873	-0.396717	0.396717	-0.495048	0.406519
MYRIP	70.3805	1.284	0.000479783	0.0507907	0.523916	-0.523916	0.29184	-0.493731
LOC124900389	851.887	0.527749	0.000490767	0.0516786	0.853565	-0.853565	0.678574	-0.820498
NEFL	21161.6	-1.56077	0.000510381	0.0534611	-0.46276	0.46276	-0.220657	0.33625
BLMH	1775.58	-0.262453	0.000517863	0.0536798	-0.518447	0.518447	-0.510959	0.510358
MGAT5B	1616.13	-0.545855	0.000517363	0.0536798	-0.574748	0.574748	-0.431457	0.525309
PCDHGB4	1951.56	1.53792	0.000522805	0.0539112	0.671589	-0.671589	0.632649	-0.622167
CTBP2	3971.79	-0.333699	0.000532196	0.0545967	-0.3881	0.3881	-0.411762	0.301378
ELFN2	563.937	0.774055	0.000545289	0.055653	0.506052	-0.506052	0.359636	-0.553073
GRM4	561.184	-1.18848	0.000550473	0.0558955	-0.308452	0.308452	-0.312165	0.262359
HCN2	373.564	-0.717161	0.000555994	0.0561695	-0.581953	0.581953	-0.414703	0.564164
FOXD1	80.0623	-2.22805	0.000559941	0.0562826	-0.523334	0.523334	-0.535087	0.556842
KDM6A	1218.85	0.491207	0.000577108	0.0577166	0.790603	-0.790603	1.03455	-0.908233
PHGDH	6971.99	-0.289514	0.000592286	0.0589384	-0.58235	0.58235	-0.401528	0.424921
NRN1	2320.38	-0.684943	0.000607823	0.0681064	-0.506301	0.506301	-0.273159	0.334139
LPAR6	179.99	-1.02107	0.000615564	0.0686323	-0.358581	0.358581	-0.302201	0.268831
GPR17	183.18	-1.66675	0.000646349	0.0717097	-0.25887	0.25887	-0.236936	0.166936
PPP2R5B	1832.69	-0.478655	0.000680077	0.0747951	-0.456068	0.456068	-0.448605	0.462794
TLE5	7258.65	-0.342428	0.000680801	0.0747951	-0.603043	0.603043	-0.53249	0.624681
CLIC5	23.3045	1.8162	0.000688556	0.0749885	0.579818	-0.579818	0.576881	-0.640615
KLHL17	720.413	-0.585734	0.000691065	0.0749885	-0.522051	0.522051	-0.498639	0.340716
LRRC34	85.0901	1.0932	0.00069255	0.0749885	0.724953	-0.724953	0.858966	-0.72612
CARD19	599.434	-0.540296	0.000696899	0.0750984	-0.564096	0.564096	-0.347052	0.494982
SAT1	1126	0.662242	0.000717451	0.076945	0.748617	-0.748617	0.615984	-0.818785
ZFPM2	236.926	1.3017	0.000737415	0.0787112	0.665149	-0.665149	0.71015	-0.645228
RPL28	16562.4	-0.346606	0.000755204	0.0802298	-0.754621	0.754621	-0.872278	0.693348
ENOSF1	664.877	0.270082	0.000762229	0.0805959	0.883347	-0.883347	0.876062	-0.870637
FAM95C	55.5988	1.54811	0.000794497	0.0832263	0.799024	-0.799024	0.696552	-0.940963
PIM1	984.619	-0.520916	0.000791031	0.0832263	-0.711311	0.711311	-0.681966	0.749678
FAM78B	319.006	-0.905847	0.000799381	0.0832918	-0.407225	0.407225	-0.473596	0.38331
PCDH11Y	110.57	1.73742	0.000806217	0.0832918	0.264436	-0.264436	0.251184	-0.29927
SLC4A10	266.422	1.21434	0.0008031	0.0832918	0.46716	-0.46716	0.316925	-0.446245
LOC102723985	624.855	0.80704	0.000817583	0.0836982	0.781956	-0.781956	0.778643	-0.874486
NPTX2	614.894	-0.7663	0.000815526	0.0836982	-0.58562	0.58562	-0.513819	0.577332
RTP1	24.549	1.39483	0.000845502	0.0861647	0.553891	-0.553891	0.399985	-0.540256
MIR3171HG	11.4113	2.85084	0.000849404	0.0861725	0.770621	-0.770621	0.919392	-0.858029
PACSIN3	368.254	-0.634189	0.000853603	0.0862101	-0.263179	0.263179	-0.242398	0.292664
LOC124909363	539.49	-2.66895	0.000884126	0.0888941	-0.500152	0.500152	-0.535951	0.526344
TOMM20	7206.39	-0.197723	0.000897303	0.0898181	-0.550956	0.550956	-0.513191	0.526533
PGBD5	967.108	0.946304	0.000920676	0.0917498	0.728326	-0.728326	0.776279	-0.710232
RAB1B	3593.35	-0.288067	0.000926563	0.0919297	-0.601122	0.601122	-0.655425	0.694421
CSMD1	289.208	-1.71275	0.000939432	0.0923925	-0.665886	0.665886	-0.365974	0.378941
SLC44A5	649.836	0.617241	0.00093554	0.0923925	0.541692	-0.541692	0.381874	-0.505932
ROR1	589.593	-0.613638	0.00094526	0.0925615	-0.7692	0.7692	-0.990777	0.938482
CFC1	49.2342	4.38435	0.000959649	0.0933622	0.40064	-0.40064	-0.254091	-0.398264
LOC102723546	184.635	1.00855	0.000961728	0.0933622	0.783028	-0.783028	0.732903	-0.670922
URB2	610.056	0.571672	0.000984121	0.095126	0.687285	-0.687285	0.898403	-0.682339
LOC124901878	28.7388	3.37647	0.00103101	0.0988106	0.790817	-0.790817	0.792838	-0.939541
RNF212	74.1192	1.99573	0.00102832	0.0988106	0.50747	-0.50747	0.369166	-0.498626
SLC25A11	1667.84	-0.218881	0.00103812	0.0990699	-0.584212	0.584212	-0.779542	0.516448
GPR21	23.0217	1.24071	0.00104413	0.0992229	0.668097	-0.668097	0.539368	-0.669911
CSAG3	9.89281	2.45499	0.00107127	0.100633	0.848719	-0.848719	0.876266	-0.778145
LOC102723914	18.7332	-2.23484	0.00106388	0.100633	-0.409907	0.409907	-0.408999	0.349174
MED15P9	32.4067	1.43971	0.00107684	0.100633	0.582256	-0.582256	0.649828	-0.447175
PURPL	165.209	0.760225	0.00107301	0.100633	0.525232	-0.525232	0.643009	-0.473888
LOC105377979	8.55744	2.66712	0.00108919	0.100949	0.608972	-0.608972	0.537298	-0.634857
TSPAN6	2071.76	0.433298	0.0010855	0.100949	0.837448	-0.837448	0.862686	-0.820908
LSP1P4	12.4137	3.89969	0.00109896	0.101437	0.782957	-0.782957	0.628381	-1.00165
AMH	509.215	-0.85202	0.00111756	0.102734	-0.590233	0.590233	-0.57791	0.313894
LOC105379173	30.1253	-1.13824	0.00113178	0.103618	-0.497454	0.497454	-0.486285	0.402541
ESRP2	14.1947	2.51805	0.00114678	0.104566	0.614609	-0.614609	0.462913	-0.652109
BTNL9	54.0243	-1.38472	0.00121618	0.110447	-0.736973	0.736973	-0.678906	0.936192
TMEM132C	1961.42	-3.80854	0.00122808	0.11108	-0.575757	0.575757	-0.586947	0.538203
TPTEP1	13.3953	2.49133	0.00125033	0.112639	0.544346	-0.544346	0.598574	-0.734982
SYN2	130.867	0.619559	0.00125905	0.112974	0.624415	-0.624415	0.502148	-0.551159
LOC124900251	19.1163	2.97524	0.00128746	0.115065	0.701981	-0.701981	0.815605	-0.916974
RSRC1	577.805	-0.383419	0.00130589	0.11625	-0.735173	0.735173	-0.628618	0.91789
ANKRD1	6.65565	3.88946	0.00131698	0.116776	0.606727	-0.606727	0.115422	-0.578299
INSM2	188.921	2.53585	0.00135679	0.119834	0.614645	-0.614645	0.164864	-0.577701
MEOX2	104.744	-3.03866	0.00136528	0.120113	-0.453585	0.453585	-0.444297	0.275474
CENPVL1	8.82537	-6.58253	0.00138046	0.120866	-0.58634	0.58634	-0.58634	0.37047
PTGER3	265.912	2.37683	0.00138994	0.120866	0.545066	-0.545066	0.845244	-0.529623
USH1C	12.2541	2.46612	0.0013855	0.120866	0.719316	-0.719316	0.738957	-0.700482
CLIC1	3720.91	-0.37963	0.00140529	0.121264	-0.631213	0.631213	-0.594057	0.657092
PLXDC1	59.3729	0.988149	0.00140416	0.121264	0.673438	-0.673438	0.532161	-0.579655
ANPEP	19.8143	1.59609	0.00141467	0.121608	0.756097	-0.756097	0.684311	-0.686676
GABARAP	7163.24	-0.188039	0.00145536	0.12463	-0.716497	0.716497	-0.549935	0.87838
CEBPB-AS1	26.8918	1.08236	0.00149959	0.126808	0.878268	-0.878268	1.00105	-0.871026
LOC101927896	47.9609	1.14194	0.00149384	0.126808	0.66626	-0.66626	0.641484	-0.727295
POTEF	404.191	1.03639	0.00150586	0.126808	0.395302	-0.395302	0.355388	-0.374527
POU4F3	173.079	-1.3766	0.00150894	0.126808	-0.232183	0.232183	-0.26784	0.254998
TSPO	209.796	1.22373	0.00149469	0.126808	0.672842	-0.672842	0.417265	-0.614874
MAP2K6	1624.5	0.401491	0.00153413	0.12817	0.792567	-0.792567	0.832368	-0.902831
SPINK5	320.924	2.42948	0.00153654	0.12817	0.601159	-0.601159	0.548055	-0.586702
LRATD2	947.077	0.792473	0.00154589	0.128474	0.745849	-0.745849	0.974263	-0.628906
TCHH	48.0562	2.96842	0.00156531	0.12961	0.723989	-0.723989	0.602434	-0.837887
LINC01630	128.021	-2.89698	0.00157818	0.130197	-0.426001	0.426001	-0.427645	0.197871
ZNF534	13.3118	1.8301	0.00162512	0.13358	0.663402	-0.663402	0.659028	-0.670033
ZCCHC18	572.464	0.354793	0.00163127	0.133598	0.628918	-0.628918	0.713287	-0.666777
LOC124904387	42.1609	0.831637	0.0016378	0.133647	0.828395	-0.828395	0.846817	-0.921946
CYGB	384.779	-0.996625	0.00165569	0.133947	-0.508044	0.508044	-0.412862	0.40226
POTEI	115.243	1.02099	0.00165614	0.133947	0.708273	-0.708273	0.707291	-0.66889
TACR3	243.581	2.57377	0.00165933	0.133947	0.56202	-0.56202	0.27227	-0.762239
LDAF1	544.39	-0.436696	0.00167069	0.134189	-0.60534	0.60534	-0.465259	0.556673
STEAP2	74.8866	1.35214	0.00167423	0.134189	0.638545	-0.638545	0.679707	-0.502125
LOC105370213	40.5764	3.74498	0.00169099	0.134574	0.729262	-0.729262	0.643478	-0.768571
SRXN1	309.883	-0.419792	0.0016869	0.134574	-0.830588	0.830588	-0.804934	0.890901
LINC02223	77.411	-1.16916	0.00169966	0.13462	-0.710461	0.710461	-0.688756	0.801284
OSBPL6	398.145	-0.549506	0.0017095	0.13462	-0.443592	0.443592	-0.504649	0.372863
TPD52-MRPS28	76.1308	-0.958257	0.00170484	0.13462	-0.558742	0.558742	-0.444113	0.40704
MAB21L2	1466.81	-1.55781	0.00172954	0.135723	-0.415156	0.415156	-0.395983	0.326589
CSDC2	430.431	0.668267	0.00187386	0.142477	0.579269	-0.579269	0.605687	-0.56689
CTSV	124.969	0.923813	0.00185953	0.142477	0.524463	-0.524463	0.368587	-0.481987
DCTN1	12721.8	-0.42199	0.00182259	0.142477	-0.410644	0.410644	-0.335237	0.409938
EPB41L5	2104.6	0.319804	0.00183794	0.142477	0.769517	-0.769517	0.726658	-0.542694
FAM24B	14.4083	3.24278	0.00183116	0.142477	0.808597	-0.808597	0.653177	-0.857322
MMP17	1091.89	-0.617643	0.00186993	0.142477	-0.418683	0.418683	-0.270785	0.466026
TCEAL2	707.161	0.604445	0.00187797	0.142477	0.453939	-0.453939	0.46909	-0.258889
TCEAL9	889.605	0.459638	0.00187886	0.142477	0.705424	-0.705424	0.850721	-0.708998
TGFB1I1	225.266	-0.634098	0.00186789	0.142477	-0.557339	0.557339	-0.649227	0.50283
TMEM120A	574.875	-0.400947	0.00184984	0.142477	-0.719192	0.719192	-0.609067	0.543533
GABRB2	100.595	1.28225	0.00189446	0.142781	0.467591	-0.467591	0.157102	-0.364226
LOC107985680	5.89231	3.17721	0.00190822	0.142781	0.781608	-0.781608	0.80299	-0.844975
PRRG3	411.629	0.35814	0.00190626	0.142781	0.465515	-0.465515	0.568332	-0.376998
SEZ6L	1937.87	0.777464	0.0018983	0.142781	0.449308	-0.449308	0.41228	-0.396977
GPT2	2951.01	0.318807	0.00194211	0.144357	0.623712	-0.623712	0.676254	-0.481505
LINC01876	138.56	0.822345	0.00194135	0.144357	0.750401	-0.750401	0.824963	-0.700313
SLC16A2	2446.55	0.363473	0.00196417	0.145517	0.824891	-0.824891	1.04944	-0.816313
LINC00680-GUSBP4	48.1709	2.76333	0.00198152	0.14632	0.591792	-0.591792	0.540009	-0.708425
LOC105371175	16.8042	3.24195	0.00199683	0.146616	0.781866	-0.781866	0.596808	-0.89989
NDUFB3	695.294	-0.351899	0.00200505	0.146616	-0.718302	0.718302	-0.787057	0.944921
PNPO	129.118	0.90604	0.00200056	0.146616	0.658326	-0.658326	0.578563	-0.711928
GPR85	225.786	0.817704	0.00201449	0.14683	0.597853	-0.597853	0.650498	-0.444798
POLR2F	1083.5	-0.244246	0.00203351	0.147737	-0.425858	0.425858	-0.419679	0.439494
HOXB3	26.4161	5.59102	0.0020666	0.14918	0.453117	-0.453117	-0.080124	-0.489153
RAB3A	2881.52	-0.565184	0.00206545	0.14918	-0.61877	0.61877	-0.324257	0.393217
C11orf87	139.603	1.17977	0.00208591	0.149464	0.436626	-0.436626	0.191541	-0.429301
DCAF12L2	116.264	0.605117	0.00209046	0.149464	0.818691	-0.818691	0.89184	-0.747109
NFIB-AS1	6.34593	3.17071	0.00208148	0.149464	0.540036	-0.540036	0.391821	-0.603276
SLC15A4	601.763	-0.625165	0.00211152	0.150493	-0.663487	0.663487	-0.196907	0.701546
ARF5	3698.84	-0.225112	0.00212082	0.150678	-0.586493	0.586493	-0.787696	0.770511
AKAP6	3249.83	-0.682161	0.00218033	0.153021	-0.563886	0.563886	-0.350566	0.405042
C1orf226	785.158	0.653221	0.00218052	0.153021	0.78278	-0.78278	0.488985	-0.667632
CUEDC2	1987.35	-0.245258	0.00218097	0.153021	-0.488719	0.488719	-0.614302	0.547039
LOC107986058	97.9505	1.14433	0.00216491	0.153021	0.164239	-0.164239	0.149324	-0.202976
H2BC9	81.0921	-1.00498	0.00220544	0.153383	-0.760842	0.760842	-0.501268	0.679837
RARB	113.492	-0.968045	0.00219767	0.153383	-0.70414	0.70414	-0.73505	0.685787
TFAP2A	936.019	-1.49988	0.00220655	0.153383	-0.383042	0.383042	-0.241437	0.49794
TMEM132E-DT	30.479	-1.24383	0.0022353	0.154903	-0.568497	0.568497	-0.545239	0.397712
PDCD4-AS1	109.372	-0.710077	0.00224726	0.155254	-0.466935	0.466935	-0.525218	0.490305
CCDC92	1781.93	-0.470988	0.00225818	0.155531	-0.532118	0.532118	-0.592089	0.587074
LINC01801	111.723	0.676754	0.00227542	0.155766	0.475605	-0.475605	0.645441	-0.500732
TMEM45A	305.404	0.349526	0.00227094	0.155766	0.667119	-0.667119	0.577649	-0.657081
PDZD7	118.253	-1.26481	0.00231972	0.158317	-0.65427	0.65427	-0.67145	0.664423
CHD5	378.036	0.871175	0.002359	0.1597	0.546277	-0.546277	0.548097	-0.69252
LOC124902471	225.037	-0.478611	0.00236125	0.1597	-0.76032	0.76032	-0.553746	0.759163
LSP1P5	19.7209	1.12648	0.00234839	0.1597	0.878987	-0.878987	0.813042	-0.84113
RGS16	612.952	0.900372	0.00239068	0.160246	0.574892	-0.574892	0.475472	-0.32671
SALL1	993.813	1.05817	0.00237826	0.160246	0.716936	-0.716936	0.443268	-0.640288
TCEAL8	1198.71	0.300633	0.00238915	0.160246	0.630249	-0.630249	0.684884	-0.481355
LRRC53	30.5229	-1.81487	0.00241958	0.161702	-0.505624	0.505624	-0.46903	0.275134
C14orf132	12310	-0.643882	0.00247434	0.161757	-0.418696	0.418696	-0.30469	0.457459
CBX4	1198.27	-0.352158	0.00245551	0.161757	-0.763619	0.763619	-0.903083	0.994889
DENND2C	28.0328	1.29654	0.00248319	0.161757	0.769985	-0.769985	0.5828	-0.70463
LOC124901877	56.9546	2.63706	0.00248503	0.161757	0.587196	-0.587196	0.558468	-0.660276
PCDHGB7	414.845	0.792153	0.00248235	0.161757	0.445612	-0.445612	0.459585	-0.460961
RGS6	24.3905	1.84505	0.00247713	0.161757	0.806712	-0.806712	0.717506	-0.777352
SPOCK3	231.201	-1.0809	0.00245684	0.161757	-0.562807	0.562807	-0.521895	0.311795
STX1A	892.295	-0.437674	0.00243012	0.161757	-0.470869	0.470869	-0.370095	0.41211
WNK1	10237	0.365278	0.00247865	0.161757	0.553086	-0.553086	0.604784	-0.661376
ZNF585B	316.449	-0.4882	0.00251141	0.163003	-0.575357	0.575357	-0.4983	0.568047
ACHE	655.504	-0.823222	0.00259808	0.168143	-0.503521	0.503521	-0.366602	0.420834
IMPDH1	1455.68	-0.502879	0.00261638	0.168843	-0.639972	0.639972	-0.477236	0.619944
BLOC1S1	928.44	-0.292085	0.00263476	0.16925	-0.44335	0.44335	-0.480213	0.339488
MDFI	1336.87	-0.652504	0.00263772	0.16925	-0.383078	0.383078	-0.331169	0.263011
INKA2	733.707	-0.558233	0.0026499	0.169548	-0.615454	0.615454	-0.209192	0.739383
CPNE8	114.263	1.44229	0.00268836	0.171474	0.70461	-0.70461	0.502308	-0.808982
NLRP2	654.064	6.11153	0.00269522	0.171474	0.622689	-0.622689	0.618642	-0.629744
COX8A	3266.11	-0.378023	0.00274087	0.17339	-0.701749	0.701749	-0.494114	0.795077
GPR176	269.638	1.88942	0.00274843	0.17339	0.534154	-0.534154	0.384132	-0.518391
LOC105377177	12.7016	4.25901	0.00274745	0.17339	0.609755	-0.609755	0.45096	-0.668364
PARD6G	911.834	-0.343584	0.00277198	0.174387	-0.757843	0.757843	-0.887174	0.540937
CRYZL2P-SEC16B	6.35611	3.99601	0.00282168	0.177019	0.687908	-0.687908	0.719856	-0.827399
CPNE7	147.831	-0.961249	0.00287408	0.178457	-0.479325	0.479325	-0.358868	0.212528
EVA1B	201.367	-0.721361	0.0028763	0.178457	-0.440788	0.440788	-0.442678	0.481658
FUT9	921.676	1.31474	0.00285857	0.178457	0.496938	-0.496938	0.182541	-0.230397
VSTM2A	298.089	1.03046	0.00286578	0.178457	0.674847	-0.674847	0.726278	-0.553029
SCG5	735.394	0.735981	0.00291694	0.179987	0.622166	-0.622166	0.681965	-0.461251
ZNF835	118.761	2.96159	0.00291657	0.179987	0.311924	-0.311924	0.421778	-0.343172
ATP5MC3	3395.69	-0.271236	0.00292718	0.180103	-0.582081	0.582081	-0.672353	0.697005
GOLT1B	1081.12	0.487547	0.00293481	0.180103	0.518267	-0.518267	0.371077	-0.531229
VWA5A	826.337	0.380354	0.00294919	0.180494	0.596718	-0.596718	0.556961	-0.52592
CACNA2D1	1843.89	-0.472006	0.00296291	0.180797	-0.462768	0.462768	-0.482454	0.219519
SASH1	1516.09	-0.454904	0.0029702	0.180797	-0.558768	0.558768	-0.370659	0.383539
PYROXD1	263.334	0.462686	0.00299178	0.181619	0.479945	-0.479945	0.319263	-0.514406
B3GALT5	217.167	0.740094	0.00300661	0.182029	0.645227	-0.645227	0.283036	-0.491013
LOC107985200	204.351	0.68602	0.00302063	0.182388	0.69962	-0.69962	0.692463	-0.736693
ROBO2	2658.28	-0.655983	0.00307601	0.185235	-0.505349	0.505349	-0.60148	0.408347
DGKI	632.974	-0.735398	0.0031105	0.186226	-0.693975	0.693975	-0.761376	0.373213
GABRA5	92.7982	1.21387	0.00310601	0.186226	0.556088	-0.556088	0.389481	-0.418469
ZNF177	204.72	0.660662	0.00311728	0.186226	0.781785	-0.781785	0.7592	-0.908847
STARD5	133.45	-0.544271	0.0031627	0.188417	-0.362	0.362	-0.356411	0.465804
VEGFA	6483.71	0.404794	0.00317067	0.188417	0.78807	-0.78807	0.946571	-0.92871
CRYM	250.604	-1.57688	0.00318364	0.188499	-0.359258	0.359258	-0.270054	0.416073
PIGM	810.728	0.256608	0.00319569	0.188499	0.793155	-0.793155	0.856918	-0.980628
PODXL	643.365	1.01447	0.00319717	0.188499	0.547002	-0.547002	0.132548	-0.410514
PSMA7	3838.43	-0.227759	0.00320645	0.188553	-0.749876	0.749876	-0.899698	0.786993
CCDC78	55.815	-0.716772	0.00321739	0.188704	-0.814107	0.814107	-0.691406	0.654544
TCEAL5	590.906	0.487805	0.00326442	0.190964	0.633577	-0.633577	0.644032	-0.647932
MAGEA2	9.85863	2.79235	0.00327397	0.191027	0.796275	-0.796275	0.600918	-0.923617
AKAP1	1493.29	-0.642708	0.00329628	0.191832	-0.507284	0.507284	-0.256649	0.321971
DDT	862.026	-0.263869	0.00332819	0.192693	-0.650947	0.650947	-0.696164	0.824251
SCRG1	319.934	-0.850005	0.00332078	0.192693	-0.348736	0.348736	-0.206767	0.335043
ANK1	596.982	-0.804875	0.00338173	0.194294	-0.34416	0.34416	-0.253415	0.383231
ATXN7L2	991.861	-0.572898	0.00338064	0.194294	-0.397378	0.397378	-0.38805	0.231122
MYL6	11716.6	-0.468788	0.00337646	0.194294	-0.494157	0.494157	-0.540853	0.47461
UBL7	1304.98	-0.196208	0.00340885	0.195354	-0.469518	0.469518	-0.439478	0.46841
LL0XNC01-250H12.3	215.086	0.524442	0.00345632	0.197071	0.797015	-0.797015	0.849269	-0.806621
WDFY4	35.7755	-2.95002	0.00345554	0.197071	-0.455056	0.455056	-0.480251	0.159615
L1CAM	9959.66	-0.761014	0.00349381	0.197407	-0.502769	0.502769	-0.247827	0.441291
LINC00965	54.3099	3.15002	0.00349726	0.197407	0.536841	-0.536841	0.528887	-0.698299
SLC25A27	574.893	0.464893	0.0034907	0.197407	0.62549	-0.62549	0.410733	-0.585019
SLC30A10	78.7356	0.862999	0.00347921	0.197407	0.414978	-0.414978	0.344791	-0.377445
LOC105374122	51.2488	1.20412	0.00354908	0.198937	0.49399	-0.49399	0.52714	-0.537586
LOC124902676	29.3956	-1.52969	0.0035357	0.198937	-0.371924	0.371924	-0.360345	0.18529
MATN4	37.5295	-2.39191	0.00355086	0.198937	-0.520116	0.520116	-0.485508	0.129088
FSIP2	1200.9	0.407831	0.00359601	0.200469	0.806126	-0.806126	0.794723	-0.818113
PLXNC1	1541.87	0.663963	0.00359272	0.200469	0.762792	-0.762792	1.06659	-0.623893
PDCD6P1	186.253	0.503981	0.00361547	0.201056	0.657076	-0.657076	0.586241	-0.715713
ARC	122.54	0.675118	0.00369071	0.203711	0.700279	-0.700279	0.816875	-0.800863
HSPA2	38.6251	1.33901	0.00369727	0.203711	0.589028	-0.589028	0.752777	-0.677466
LOC105371818	21.3188	-1.7946	0.0036768	0.203711	-0.415211	0.415211	-0.385191	0.284482
TNFSF9	78.8581	1.1581	0.00369939	0.203711	0.736916	-0.736916	0.542546	-0.864618
LOC729737	1168.56	0.547516	0.00372943	0.204864	0.436865	-0.436865	0.373299	-0.473198
TULP3	1329.7	0.358338	0.00374412	0.20517	0.514741	-0.514741	0.454248	-0.453075
PCDHB18P	34.9942	0.867978	0.00376607	0.205872	0.801231	-0.801231	0.987703	-0.835733
KLHDC3	3743.06	-0.241659	0.00379591	0.206501	-0.708432	0.708432	-0.605227	0.454273
LINC02018	23.9191	-1.0856	0.00378903	0.206501	-0.564475	0.564475	-0.661597	0.553862
SPNS2	528.259	-0.634897	0.00380718	0.206615	-0.55418	0.55418	-0.309354	0.440993
ASIC1	1635.9	-0.674732	0.00383685	0.207725	-0.441609	0.441609	-0.303338	0.616663
LOC124909397	8.0733	-2.10676	0.00387405	0.209236	-0.507437	0.507437	-0.51576	0.477602
CDKN2D	1114.14	-0.679924	0.00390825	0.209575	-0.600236	0.600236	-0.255688	0.344999
FRMD4A	6577.95	-0.654586	0.00390329	0.209575	-0.422367	0.422367	-0.457485	0.236828
NCLN	1597.18	-0.325488	0.00390385	0.209575	-0.437279	0.437279	-0.325682	0.639181
RHOB	3152.01	-0.425663	0.00397732	0.212773	-0.244795	0.244795	-0.257931	0.274006
ZNF204P	234.695	0.471367	0.00399193	0.213048	0.788188	-0.788188	0.621591	-0.610298
VIL1	11.942	3.16771	0.00404416	0.215325	0.43392	-0.43392	-0.0832448	-0.426275
RAD50	1347.23	0.310253	0.00405936	0.215625	0.688188	-0.688188	0.656777	-0.603396
EBF2	1860.44	-0.675949	0.00409298	0.21639	-0.399603	0.399603	-0.293642	0.431737
LOC107986467	38.6298	-1.89554	0.00409045	0.21639	-0.614123	0.614123	-0.632497	0.659058
ZNF562	979.611	-0.429242	0.00413805	0.21826	-0.328955	0.328955	-0.356888	0.366596
FAM111A	668.233	0.562711	0.00415459	0.218621	0.503914	-0.503914	0.444086	-0.434747
CHD2	6348.84	0.191385	0.00423102	0.221159	0.603164	-0.603164	0.52504	-0.600432
STC2	1212.11	0.572153	0.00423228	0.221159	0.761495	-0.761495	0.834931	-0.65675
ZBTB8B	557.698	0.55915	0.00422328	0.221159	0.502179	-0.502179	0.369794	-0.264059
LOC729870	16.4229	-1.44688	0.00426731	0.222473	-0.458897	0.458897	-0.548249	0.298382
MAN1A1	185.283	0.660236	0.00430117	0.223205	0.654338	-0.654338	0.320217	-0.647731
TMEM143	296.227	-0.472892	0.00429195	0.223205	-0.736412	0.736412	-0.838551	0.925034
IRF4	11.92	1.66183	0.00436157	0.224786	0.773555	-0.773555	0.836586	-0.778838
PLK2	1687.2	-0.480227	0.00434474	0.224786	-0.239519	0.239519	-0.2332	0.079347
RAPGEF6	1879.07	-0.562332	0.00435479	0.224786	-0.464552	0.464552	-0.32785	0.366295
COX6A1	3756.35	-0.319584	0.0043858	0.225004	-0.638238	0.638238	-0.553699	0.528187
PNMA3	344.28	0.552463	0.00438523	0.225004	0.484986	-0.484986	0.49413	-0.473958
POLI	1222.86	0.229522	0.00441103	0.225785	0.606222	-0.606222	0.595385	-0.445448
GNG11	168.194	0.707923	0.00447725	0.228199	0.794894	-0.794894	1.02725	-0.810261
LOC105370767	22.1067	-2.56463	0.00449452	0.228199	-0.418644	0.418644	-0.450129	0.0554924
LOC105372115	60.622	3.19478	0.00448007	0.228199	0.384071	-0.384071	-0.297593	-0.393324
WWTR1	1347.88	-0.57225	0.00449873	0.228199	-0.341474	0.341474	-0.318384	0.182693
ZNF248	943.828	3.90924	0.00451876	0.2287	0.463363	-0.463363	0.469913	-0.452026
ARHGEF25	1044.84	-0.397489	0.0045622	0.229865	-0.713122	0.713122	-0.753091	0.570848
TCAF2	65.7859	0.862069	0.004553	0.229865	0.632919	-0.632919	0.541948	-0.754418
PTAR1	2169.79	0.320167	0.00458564	0.230531	0.550202	-0.550202	0.392914	-0.621004
SLCO4A1	179.11	-0.745301	0.00462579	0.232031	-0.670945	0.670945	-0.636588	0.754866
ACTG1	142491	-0.327432	0.00463894	0.232174	-0.668563	0.668563	-0.422529	0.936076
GPR155	242.935	-0.573927	0.00469975	0.233699	-0.36925	0.36925	-0.319561	0.568088
HPCAL1	1124.96	-0.555815	0.00470054	0.233699	-0.587788	0.587788	-0.624202	0.339417
INHBE	112.981	-0.573494	0.00469982	0.233699	-0.287247	0.287247	-0.331003	0.309194
LOC646214	348.146	2.12847	0.00473834	0.235059	0.220521	-0.220521	0.275543	-0.23548
ST8SIA4	671.707	0.986991	0.00474963	0.235101	0.652049	-0.652049	0.675138	-0.495052
CHROMR	192.369	-0.437799	0.00481249	0.236521	-0.335892	0.335892	-0.2698	0.279898
DMAC1	1027.84	-0.284742	0.00482038	0.236521	-0.55979	0.55979	-0.650459	0.51742
NME1	2260.58	-0.448587	0.00480717	0.236521	-0.686132	0.686132	-0.513947	0.746215
PIP4K2A	745.138	-0.561147	0.00482845	0.236521	-0.555834	0.555834	-0.306914	0.562916
TLX1NB	16.0448	-2.86183	0.00483081	0.236521	-0.451918	0.451918	-0.58379	0.222882
ESYT1	2725.72	-0.442422	0.0049044	0.239603	-0.540405	0.540405	-0.393342	0.435574
RPL23AP53	649.553	0.503375	0.00491582	0.239641	0.430604	-0.430604	0.492276	-0.414204
PTPRE	192.365	0.687437	0.00499951	0.243194	0.643363	-0.643363	1.03975	-0.621907
ANKRD36BP2	7.35196	2.36616	0.00507937	0.245689	0.739572	-0.739572	0.502835	-0.819844
PEX11A	255.2	0.401895	0.00508353	0.245689	0.742582	-0.742582	0.697524	-0.738554
TIMM8B	964.902	-0.270177	0.0050814	0.245689	-0.526215	0.526215	-0.483763	0.525591
ZNHIT3	930.445	-0.279474	0.00510951	0.246416	-0.489883	0.489883	-0.524301	0.38308
GCNT4	254.331	-1.61735	0.00513431	0.247083	-0.355425	0.355425	-0.33349	0.240647
SPATS2	1469.02	-0.229618	0.00518758	0.249114	-0.66434	0.66434	-0.544845	0.79596
FAM219A	3948.92	-0.496824	0.00524095	0.250609	-0.441368	0.441368	-0.165528	0.451179
MYO1C	867.357	-0.363663	0.0052346	0.250609	-0.61276	0.61276	-0.697958	0.398345
TES	561.679	-0.843186	0.00526232	0.251098	-0.445022	0.445022	-0.297578	0.224901
THOC5	1466.39	-0.263942	0.00527899	0.25136	-0.468643	0.468643	-0.259815	0.532212
CEBPZOS	887.623	-0.477634	0.0053623	0.25185	-0.487208	0.487208	-0.512167	0.529187
CRHBP	15.2099	2.48265	0.00536694	0.25185	0.641412	-0.641412	0.934737	-0.657138
H2AW	161.645	-0.569209	0.00533898	0.25185	-0.48073	0.48073	-0.329772	0.225636
NDUFB7	1863.24	-0.292922	0.00535249	0.25185	-0.486329	0.486329	-0.512952	0.33959
NHP2	2388.11	-0.265893	0.00533454	0.25185	-0.659464	0.659464	-0.616661	0.758138
PIAS4	1304.63	-0.234267	0.00535937	0.25185	-0.439178	0.439178	-0.4049	0.404272
SLFN12	86.3708	1.22001	0.00536755	0.25185	0.723209	-0.723209	0.482072	-0.780133
ACTN3	83.5551	0.721601	0.00546879	0.255664	0.356735	-0.356735	0.435485	-0.364584
CNOT6L	934.606	0.278328	0.00547545	0.255664	0.706663	-0.706663	0.696367	-0.643237
FAM86DP	326.58	-0.447011	0.00548289	0.255664	-0.512898	0.512898	-0.450101	0.410732
NDUFB10	1794.43	-0.203982	0.00551647	0.256169	-0.567214	0.567214	-0.30026	0.47813
ZFP41	682.181	5.58816	0.00551132	0.256169	0.513874	-0.513874	0.528223	-0.527427
HCFC1R1	595.357	-0.262081	0.00554309	0.256661	-0.566369	0.566369	-0.259121	0.544199
LOC101927268	29.5325	2.42318	0.00556125	0.256661	0.61206	-0.61206	0.502721	-0.632321
TRPC3	85.8977	1.06002	0.00555798	0.256661	0.550945	-0.550945	0.489347	-0.350867
DLG2	408.789	1.04007	0.00560049	0.257943	0.594935	-0.594935	0.210898	-0.584142
LOC124900384	57.8131	0.622756	0.0056355	0.259026	0.587861	-0.587861	0.433602	-0.524457
RBM41	889.64	0.484797	0.00565458	0.259374	0.78324	-0.78324	0.882354	-0.693621
CALM3	19761.3	-0.371331	0.005743	0.262894	-0.607828	0.607828	-0.29043	0.461052
LOC105372321	548.509	-4.84792	0.0058701	0.267467	-0.513469	0.513469	-0.601541	0.511358
LYPD5	5.81286	3.05096	0.00586044	0.267467	0.824585	-0.824585	0.828351	-1.0262
M6PR	2341.6	0.27605	0.00589041	0.267467	0.590026	-0.590026	0.575302	-0.616989
VSTM2L	2318.64	-0.510818	0.00588822	0.267467	-0.558216	0.558216	-0.460845	0.173288
BLACAT1	1633.87	0.91449	0.00590246	0.267475	0.547174	-0.547174	0.159201	-0.543454
PIN4	623.564	-0.345008	0.00592861	0.268121	-0.778431	0.778431	-1.04704	0.682567
CD70	22.1163	1.59264	0.00594582	0.26836	0.62732	-0.62732	0.460361	-0.565058
COX6B1	3431.3	-0.287862	0.00596419	0.268651	-0.565616	0.565616	-0.301631	0.831889
FKBP1B	606.941	-0.460444	0.00599195	0.269363	-0.580924	0.580924	-0.426874	0.324632
CMTM7	318.257	-0.703159	0.00601074	0.269669	-0.597836	0.597836	-0.177506	0.779155
RGS10	798.955	-1.2256	0.00602606	0.269819	-0.194653	0.194653	-0.197316	0.229321
MAPK12	723.615	-0.681846	0.00604152	0.269974	-0.656122	0.656122	-0.668145	0.437976
ANKMY1	358.165	-0.433024	0.00613369	0.272599	-0.733465	0.733465	-0.570762	0.690018
BEX3	6563.52	0.239583	0.00612042	0.272599	0.469458	-0.469458	0.416845	-0.497456
KSR2	326.268	0.684075	0.00613656	0.272599	0.399767	-0.399767	0.302113	-0.269166
L3MBTL1	851.466	0.299734	0.00621211	0.274871	0.630483	-0.630483	0.574886	-0.777328
NRG3	648.452	0.385202	0.00620294	0.274871	0.786146	-0.786146	0.73464	-0.860333
DAPK1	3460.29	-0.480283	0.00624301	0.275696	-0.334796	0.334796	-0.324189	0.270919
ZNF225-AS1	491.973	0.891416	0.00627537	0.276583	0.642346	-0.642346	0.756634	-0.597221
APLN	86.0977	0.778112	0.0063036	0.277285	0.77364	-0.77364	0.68531	-0.593613
C1QBP	2138.51	-0.232552	0.00637142	0.278635	-0.709154	0.709154	-0.663571	0.544373
MAP3K8	231.312	0.600447	0.00636898	0.278635	0.704234	-0.704234	0.71511	-0.725692
PPP2R2C	304.114	1.31692	0.00635944	0.278635	0.507512	-0.507512	0.194052	-0.552846
ESCO1	604.549	0.305108	0.00641124	0.279359	0.740859	-0.740859	0.72555	-0.698845
LINC02693	1481.43	0.301252	0.00641277	0.279359	0.620421	-0.620421	0.736904	-0.631549
CBX8	681.664	-0.344674	0.00647591	0.281022	-0.72066	0.72066	-0.6885	0.65374
HSPA7	5.3632	3.6357	0.0064743	0.281022	0.59827	-0.59827	0.365818	-0.564565
LOC105374140	154.062	0.734843	0.00653763	0.283155	0.573537	-0.573537	0.607808	-0.435476
MSL3P1	114.062	0.673235	0.00657061	0.283493	0.773392	-0.773392	0.705936	-0.810692
R3HDM2	2413.88	-0.276557	0.00656209	0.283493	-0.774059	0.774059	-0.890534	0.750468
ZMYND8	2932.1	-0.276488	0.00661409	0.284823	-0.374254	0.374254	-0.460191	0.387548
LMO4	2470.99	-0.5462	0.0066294	0.284938	-0.324243	0.324243	-0.335568	0.308236
CHMP1B2P	44.9097	3.12948	0.00664771	0.28518	0.53564	-0.53564	0.633541	-0.63735
DCHS2	131.456	1.1475	0.00672935	0.287587	0.648167	-0.648167	0.460654	-0.745752
SMURF2P1-LRRC37BP1	741.694	0.274588	0.00672752	0.287587	0.667023	-0.667023	0.810321	-0.554608
GPNMB	32.6349	1.58056	0.00675751	0.287682	0.664209	-0.664209	0.962483	-0.64301
LOC105376944	7.39483	2.78926	0.0067699	0.287682	0.763056	-0.763056	0.725019	-0.838539
MAGEH1	1065.99	1.49114	0.00675206	0.287682	0.607473	-0.607473	0.471122	-0.49699
CARMIL2	176.649	-0.81077	0.00688798	0.292149	-0.545522	0.545522	-0.486931	0.351661
ANO2	124.966	1.24963	0.00690716	0.292412	0.604548	-0.604548	0.579285	-0.606498
DLK1	5689.11	1.9386	0.0069776	0.294287	0.564508	-0.564508	0.0418267	-0.632264
SNX18	1144.27	-0.562681	0.00697594	0.294287	-0.477793	0.477793	-0.261136	0.451132
GNMT	5.37367	5.77881	0.00703344	0.295536	0.672083	-0.672083	0.89806	-0.672083
LHFPL1	34.9283	1.36012	0.00702759	0.295536	0.584807	-0.584807	0.695689	-0.529026
DRD2	240.93	-0.829538	0.00706279	0.296216	-0.573557	0.573557	-0.356033	0.461652
ARPC1A	2964.18	-0.35803	0.00711699	0.297935	-0.434284	0.434284	-0.264958	0.312329
SIGMAR1	1663.68	-0.199777	0.00722061	0.301712	-0.831497	0.831497	-0.679749	0.98069
CYP4A11	9.63721	-2.06779	0.00724468	0.302157	-0.648917	0.648917	-0.617527	0.27121
LYNX1	235.516	5.1611	0.00726878	0.302602	0.596542	-0.596542	0.55641	-0.609991
SLC2A6	526.956	-0.640253	0.00729739	0.303232	-0.380309	0.380309	-0.271527	0.371695
TNR	131.901	1.9618	0.00734653	0.304712	0.455812	-0.455812	0.0971524	-0.509377
LOC105369250	187.587	0.423896	0.00737373	0.305278	0.685105	-0.685105	0.571262	-0.674899
A2ML1	4.01177	3.83008	0.00738874	0.305338	0.583151	-0.583151	0.574836	-0.620636
HERC5	39.4919	0.810065	0.00740959	0.305639	0.728966	-0.728966	0.524449	-0.743144
GABRG2	138.982	1.01462	0.00742756	0.30582	0.611508	-0.611508	0.387645	-0.455416
AQP1	222.641	1.51606	0.00745688	0.306202	0.493358	-0.493358	0.960287	-0.709552
RGS12	1995.59	-0.312714	0.00746402	0.306202	-0.663179	0.663179	-0.686331	0.92105
FBXO4	47.982	0.837588	0.00748509	0.306508	0.788826	-0.788826	0.673099	-0.963473
DIPK2A	724.481	0.772633	0.00753048	0.307262	0.720899	-0.720899	0.676607	-0.84489
RHOBTB3	2580.61	-0.568936	0.00753079	0.307262	-0.588867	0.588867	-0.443949	0.512568
PABPC1	21701.1	-0.148213	0.00754712	0.307371	-0.616265	0.616265	-0.73867	0.72095
LOC105371206	31.1893	2.17171	0.00762968	0.310173	0.80114	-0.80114	0.825949	-0.65591
HEBP1	626.104	0.478301	0.00770673	0.312528	0.540139	-0.540139	0.690658	-0.314668
LINC00900	44.6945	-1.26378	0.00771536	0.312528	-0.428293	0.428293	-0.433152	0.555785
PAFAH1B3	3488.31	-0.423147	0.00776153	0.313833	-0.588621	0.588621	-0.293283	0.350738
LOC122539212	529.056	0.381967	0.00782664	0.315046	0.655026	-0.655026	0.744313	-0.426169
MEIOB	11.2559	2.25114	0.00781086	0.315046	0.816919	-0.816919	0.840487	-0.938032
RORA	508.194	0.3535	0.00783348	0.315046	0.628665	-0.628665	0.38352	-0.626173
C4orf48	1424.55	-0.416311	0.00787944	0.316016	-0.588695	0.588695	-0.730762	0.935175
ZNF441	648.508	0.792231	0.00788567	0.316016	0.689963	-0.689963	0.691472	-0.652681
CDKN2AIPNL	625.07	-0.319771	0.00791156	0.31649	-0.533638	0.533638	-0.302657	0.422157
CDK5	586.717	-0.287076	0.00796139	0.317919	-0.393019	0.393019	-0.27285	0.380657
PDE4D	398.054	-0.611162	0.00802566	0.319919	-0.611656	0.611656	-0.547705	0.42338
LOC101929790	18.5449	-2.55445	0.0080965	0.321901	-0.375547	0.375547	-0.478016	0.0323786
RELN	2929.95	2.66562	0.00810397	0.321901	0.655914	-0.655914	0.528795	-0.717552
CBR1	507.876	-0.478309	0.00813305	0.322487	-0.446976	0.446976	-0.221308	0.319345
FABP6	37.2093	-1.60021	0.00816221	0.323074	-0.454251	0.454251	-0.465913	0.376238
AEBP2	750.335	0.42425	0.00842309	0.323765	0.546272	-0.546272	0.527019	-0.495978
BIN1	3782.19	-0.444455	0.00843842	0.323765	-0.436947	0.436947	-0.382887	0.303212
C16orf95	61.1192	-0.700097	0.00822781	0.323765	-0.721249	0.721249	-0.570176	0.719827
FNDC5	1513.29	-0.471594	0.00830334	0.323765	-0.356238	0.356238	-0.186837	0.40761
GP6-AS1	35.2621	2.39942	0.00825156	0.323765	0.691803	-0.691803	0.721416	-0.739823
GPRIN2	743.748	0.495456	0.00827583	0.323765	0.769173	-0.769173	0.527392	-0.744262
HACE1	952.807	0.318736	0.00840731	0.323765	0.541703	-0.541703	0.561539	-0.330901
HOMER3	1512.58	-0.42531	0.00830963	0.323765	-0.389456	0.389456	-0.338026	0.358099
LAYN	27.6475	1.031	0.00833573	0.323765	0.724565	-0.724565	0.864614	-0.775882
LOC124903582	12.4568	-2.19151	0.00828683	0.323765	-0.439665	0.439665	-0.595344	0.330965
LRRC61	140.747	4.02861	0.00834603	0.323765	0.416243	-0.416243	0.584656	-0.453713
MAPK11	1322.28	-0.530901	0.00833293	0.323765	-0.571548	0.571548	-0.646516	0.631119
NDP	50.053	1.34441	0.00824636	0.323765	0.743003	-0.743003	0.762219	-0.512695
PCDHGA3	33.3975	1.55967	0.00840278	0.323765	0.591503	-0.591503	0.715429	-0.561223
RPS28	10896.1	-0.322106	0.00840343	0.323765	-0.598984	0.598984	-0.140808	0.644798
ST6GAL2	882.332	0.63473	0.00836291	0.323765	0.719598	-0.719598	0.498114	-0.915097
TAF9B	670.3	-4.6542	0.00842847	0.323765	-0.526744	0.526744	-0.524087	0.508628
WDR19	2413.59	0.228033	0.00833425	0.323765	0.65638	-0.65638	0.635	-0.387597
GPX3	222	0.584456	0.008462	0.324117	0.704063	-0.704063	0.62861	-0.418443
EDIL3-DT	94.5968	-1.25088	0.00851762	0.325694	-0.324697	0.324697	-0.277805	0.19597
LOC102724382	13.3588	-2.01738	0.00853991	0.325993	-0.552775	0.552775	-0.579342	0.767026
KCTD12	1637.33	-0.714669	0.00856346	0.326339	-0.505428	0.505428	-0.240026	0.166749
LOC101927789	19.188	1.1573	0.00858691	0.32668	0.79244	-0.79244	0.741302	-0.940906
RAB5C	2954.55	-0.221654	0.00860471	0.326805	-0.494206	0.494206	-0.509907	0.370082
CCT6P1	272.593	0.320976	0.00881073	0.334066	0.674511	-0.674511	0.702488	-0.615723
EBF3	3052.98	-0.581874	0.00885609	0.335222	-0.403575	0.403575	-0.143029	0.417382
ZNF45-AS1	178.978	0.807151	0.00888003	0.335564	0.712604	-0.712604	0.520611	-0.76238
PCP4L1	198.665	0.949705	0.00891672	0.336386	0.612051	-0.612051	0.289555	-0.500915
COTL1	4520.14	-0.480799	0.00894405	0.336853	-0.688702	0.688702	-0.276273	0.57801
LOC105373156	120.903	0.505948	0.00897263	0.337365	0.509401	-0.509401	0.582858	-0.614283
KBTBD11-AS1	98.3614	-1.03047	0.00898864	0.337403	-0.436477	0.436477	-0.16664	0.440575
LOC112268117	16.0969	-1.85213	0.00905734	0.338853	-0.375103	0.375103	-0.389264	0.281544
PDK4	110.026	-0.709579	0.00904997	0.338853	-0.662987	0.662987	-0.98999	0.795952
MYCBP2	4633.42	-0.50205	0.00909211	0.339027	-0.458086	0.458086	-0.50512	0.324088
TEK	26.6875	2.06549	0.00908857	0.339027	0.606009	-0.606009	0.322941	-0.629834
QPCT	41.4777	0.949621	0.00916925	0.341339	0.784704	-0.784704	0.764097	-0.766603
IGFL2	19.2119	1.36747	0.00922913	0.343001	0.502232	-0.502232	0.506808	-0.479917
HS6ST3	252.181	0.95	0.00926419	0.34343	0.646202	-0.646202	0.597476	-0.813538
MYOM2	78.5128	-0.7803	0.00927118	0.34343	-0.738837	0.738837	-0.652586	0.908958
FIBCD1	68.0464	0.710927	0.00930415	0.344085	0.774366	-0.774366	0.752704	-1.03453
ZBED10P	24.6132	2.5687	0.00932789	0.344398	0.499739	-0.499739	0.68996	-0.566513
HHATL	22.9213	-1.60653	0.00944992	0.348332	-0.33865	0.33865	-0.501381	0.285785
SLC25A53	276.566	0.576434	0.00948258	0.348965	0.719341	-0.719341	0.771418	-0.797177
LRRC3B	138.49	1.34601	0.00951598	0.349623	0.652379	-0.652379	0.685522	-0.802856
AHNAK2	924.109	-0.404994	0.0095765	0.351273	-0.255849	0.255849	-0.269774	0.289126
CSMD3	159.075	1.04213	0.00961889	0.351525	0.624359	-0.624359	0.54918	-0.701641
HUNK	1193.96	-0.2505	0.00963019	0.351525	-0.67622	0.67622	-0.414664	0.579994
XKR9	14.0651	2.19253	0.00960274	0.351525	0.489883	-0.489883	0.401072	-0.520679
FAM66C	116.992	0.519788	0.00970384	0.353069	0.712556	-0.712556	0.47949	-0.61048
RNF157	2947.09	-0.40736	0.00970054	0.353069	-0.482123	0.482123	-0.400638	0.610278
CACNB3	2516.58	-0.410831	0.00975439	0.354336	-0.524797	0.524797	-0.420722	0.475073
STX3	394.763	0.674152	0.0097754	0.354527	0.631807	-0.631807	0.52037	-0.609641
MPDU1	1150.97	-0.686208	0.00979237	0.354572	-0.502939	0.502939	-0.529288	0.578638
NDUFA11	2574.28	-0.314839	0.00988182	0.357237	-0.529991	0.529991	-0.321451	0.563613
LNPEP	782.424	-0.289185	0.00991834	0.357409	-0.626267	0.626267	-0.303366	0.661741
XKR7	2032.9	-0.769426	0.00990904	0.357409	-0.418206	0.418206	-0.236251	0.491618
ZNF274	1154.99	0.311433	0.00996153	0.358392	0.667555	-0.667555	0.490983	-0.505716
LOC105370463	16.9243	1.46282	0.0100135	0.359687	0.761205	-0.761205	0.75493	-0.754479
LOC124904333	31.9786	2.27801	0.0100327	0.359802	0.537823	-0.537823	0.397118	-0.537834
DUSP7	855.28	-0.383537	0.0101001	0.361646	-0.468048	0.468048	-0.337396	0.274364
LOC105371870	152.103	0.51087	0.0101281	0.36207	0.528912	-0.528912	0.40312	-0.739925
THEM6	279.539	4.2107	0.0102138	0.364555	0.540526	-0.540526	0.506848	-0.574462
DISC1	163.001	-0.687803	0.0102863	0.366565	-0.431312	0.431312	-0.244738	0.504449
EEF1DP3	3.96024	-3.0804	0.0103691	0.367769	-0.592075	0.592075	-0.629087	0.449428
MAP3K11	1105.73	-0.221674	0.0103624	0.367769	-0.296957	0.296957	-0.188807	0.433266
MORF4L2-AS1	112.391	0.832082	0.010345	0.367769	0.751998	-0.751998	0.652559	-0.714792
ZC3H11A	5631.07	-0.215867	0.0104121	0.368713	-0.473751	0.473751	-0.607203	0.525123
CHST15	839.212	-0.694712	0.0104447	0.369011	-0.58813	0.58813	-0.286928	0.427167
IQSEC1	4686.85	-0.286814	0.0104533	0.369011	-0.610239	0.610239	-0.713774	0.897708
SLC30A8	41.286	3.83746	0.0104823	0.369455	0.538054	-0.538054	0.440544	-0.543961
CRYGD	9.41013	1.70746	0.0105138	0.369989	0.758635	-0.758635	0.997472	-0.756732
MGC16275	18.5174	-1.09061	0.0105522	0.370183	-0.6554	0.6554	-0.68995	0.667815
NCK2	2461.45	-0.197491	0.010543	0.370183	-0.570221	0.570221	-0.467517	0.812254
AZGP1	32.8772	-1.71497	0.0106005	0.370862	-0.335763	0.335763	-0.467962	0.160951
FAAP20	1259.82	-0.182226	0.0106361	0.370862	-0.437592	0.437592	-0.245861	0.331057
LZTR1	2148.49	-0.335606	0.0106375	0.370862	-0.449956	0.449956	-0.360627	0.446752
NDUFC2	1935.28	-0.195785	0.0106361	0.370862	-0.498536	0.498536	-0.514096	0.4171
ADIPOR2	2428.55	0.366519	0.010671	0.371034	0.700757	-0.700757	0.551237	-0.720875
SOX15	38.536	0.83036	0.0106918	0.371034	0.774142	-0.774142	0.43252	-0.771554
TUFT1	452.397	0.366993	0.0106775	0.371034	0.376874	-0.376874	0.240463	-0.311396
XYLT1	1186.48	0.438507	0.0107086	0.371046	0.718178	-0.718178	0.683281	-0.723437
CABP7	303.21	1.30325	0.0107407	0.371584	0.601423	-0.601423	0.417651	-0.503014
HRC	143.321	-0.602375	0.010842	0.374498	-0.373507	0.373507	-0.498867	0.22004
SLC35A3	434.326	0.314362	0.0108581	0.374498	0.572537	-0.572537	0.605754	-0.676385
DMBX1	65.3903	-0.819965	0.011	0.377656	-0.668196	0.668196	-0.674393	0.768113
LOC105379263	33.8184	-0.994284	0.0109769	0.377656	-0.713318	0.713318	-0.897693	1.07347
PROKR2	3.56971	3.65861	0.010998	0.377656	0.736833	-0.736833	0.359954	-0.866181
ANKRD34B	12.1341	1.31402	0.0110228	0.377862	0.729573	-0.729573	0.619162	-0.591749
PHKA1	307.966	0.6131	0.0110482	0.378158	0.544262	-0.544262	0.512759	-0.364483
PAK3	4327.3	0.641971	0.0111569	0.381299	0.716666	-0.716666	0.724052	-0.85114
NEDD8	2721.95	-0.228018	0.0111929	0.381949	-0.69418	0.69418	-0.494847	0.832046
RPL12	15936.9	-0.19578	0.0112204	0.382307	-0.578207	0.578207	-0.71446	0.400992
BEAN1	55.7676	-0.724579	0.0112541	0.382876	-0.462105	0.462105	-0.567644	0.270621
LOC107986626	6.10556	2.24816	0.011274	0.382977	0.683344	-0.683344	0.226112	-0.593577
RSU1	789.039	-0.359456	0.0113031	0.383388	-0.379057	0.379057	-0.509957	0.279566
P4HTM	957.569	0.43677	0.0114348	0.38727	0.561744	-0.561744	0.345975	-0.593757
ALDH4A1	701.453	-0.311451	0.0115965	0.390984	-0.393171	0.393171	-0.260524	0.398016
FILIP1L	142.567	-0.803059	0.0115881	0.390984	-0.289128	0.289128	-0.205396	0.270156
MAPK8IP2	3091.17	-0.61268	0.0115685	0.390984	-0.646578	0.646578	-0.233585	0.589906
ANO3	15.4273	-2.61808	0.0116725	0.391122	-0.387101	0.387101	-0.536491	0.0555948
DYNC1I2	5256.57	-0.263462	0.0117021	0.391122	-0.491631	0.491631	-0.150632	0.528147
LOC102723475	4.06372	-4.86832	0.01165	0.391122	-0.567043	0.567043	-0.567043	0.330671
NCCRP1	19.1091	1.33638	0.0117029	0.391122	0.677597	-0.677597	0.659441	-0.539231
RIPK4	66.4673	0.636268	0.0117048	0.391122	0.795574	-0.795574	0.875445	-0.70464
RTL1	60.0723	1.32493	0.0116295	0.391122	0.556434	-0.556434	0.330591	-0.532021
TMC4	7.5694	2.3038	0.0117905	0.3934	0.671901	-0.671901	0.499	-0.667619
SLC35B2	1422.23	-0.206033	0.0119008	0.396494	-0.411218	0.411218	-0.366397	0.359549
ABCC9	31.1061	-0.953433	0.0119448	0.397114	-0.432031	0.432031	-0.500647	0.39427
SERPINB1	59.9451	-0.763198	0.0119547	0.397114	-0.612616	0.612616	-0.678132	0.690587
SH3RF3	307.49	-0.533964	0.0121283	0.402286	-0.498142	0.498142	-0.505593	0.418735
BID	300.706	-0.488357	0.0123102	0.402318	-0.678725	0.678725	-0.449605	0.655552
CDK4	3574.74	-0.240353	0.012242	0.402318	-0.646045	0.646045	-0.316945	0.663609
EML5	167.526	0.796348	0.0121955	0.402318	0.625514	-0.625514	0.568824	-0.68646
ENPP4	196.344	0.457634	0.0123257	0.402318	0.528593	-0.528593	0.321049	-0.622444
LGI3	19.5968	-1.13127	0.012238	0.402318	-0.647845	0.647845	-0.768718	0.774116
LOC107986785	63.9652	0.599243	0.0122586	0.402318	0.77658	-0.77658	0.685739	-0.965208
LRRC26	127.713	-0.69936	0.0122866	0.402318	-0.52832	0.52832	-0.394972	0.859768
PCLO	1209.49	0.22129	0.0121747	0.402318	0.530708	-0.530708	0.517161	-0.582467
TCEAL1	300.561	0.53403	0.0122299	0.402318	0.764493	-0.764493	0.950886	-0.625877
TMX2-CTNND1	3405.87	-0.395416	0.012313	0.402318	-0.554328	0.554328	-0.418841	0.630743
VWC2	94.4478	1.02284	0.012216	0.402318	0.69668	-0.69668	0.653475	-0.793963
TYW3	287.627	-0.389419	0.0123525	0.40261	-0.422474	0.422474	-0.286426	0.54742
PLEKHO2	572.542	-0.273091	0.0124215	0.404274	-0.40554	0.40554	-0.342857	0.443702
LRRC7	297.877	0.910494	0.0125683	0.408462	0.610035	-0.610035	0.769825	-0.558523
RPS2	44973.3	-0.232187	0.0126764	0.41138	-0.592756	0.592756	-0.654157	0.531681
ATP8B1	5.29424	2.96998	0.0127722	0.41196	0.525144	-0.525144	0.259264	-0.572386
LINC02154	12.1218	1.65512	0.012716	0.41196	0.526918	-0.526918	0.220438	-0.494957
LMO2	364.886	1.30832	0.0127987	0.41196	0.649638	-0.649638	0.633409	-0.847435
LOC101929563	16.0601	-1.32548	0.0127681	0.41196	-0.715296	0.715296	-0.725532	0.59985
MYBL1	93.5993	-0.778218	0.0127389	0.41196	-0.503114	0.503114	-0.578648	0.422365
OR2A1-AS1	3.08978	3.42324	0.012804	0.41196	0.719415	-0.719415	0.463855	-0.880805
LOC124904647	27.3952	-0.817085	0.0128809	0.413844	-0.687872	0.687872	-0.651548	0.697455
STXBP5-AS1	48.2858	0.950738	0.0129305	0.414844	0.41632	-0.41632	0.241925	-0.487217
PLCL1	450.359	-0.815556	0.0129594	0.415181	-0.38059	0.38059	-0.314873	0.267199
IRAK1	1022.91	0.456432	0.0130104	0.415424	0.47971	-0.47971	0.451392	-0.226238
LOC112268272	204.376	0.48158	0.0130216	0.415424	0.757413	-0.757413	0.607546	-0.617903
VARS1	3419.37	-0.25496	0.0130224	0.415424	-0.622438	0.622438	-0.490384	0.69249
TMEM31	15.8343	1.0209	0.013102	0.417375	0.886645	-0.886645	0.921169	-0.952401
LINC00987	45.6555	0.8561	0.0131667	0.418843	0.505554	-0.505554	0.313248	-0.543506
LOC105371216	129.482	0.88736	0.013195	0.419152	0.719223	-0.719223	0.628649	-0.93182
KIF3B	2231.89	0.246294	0.0133118	0.421729	0.383204	-0.383204	0.349522	-0.37433
LOC124903301	24.8863	1.91958	0.0133136	0.421729	0.568155	-0.568155	0.11321	-0.571798
CTLA4	17.8075	-2.07601	0.0133531	0.422384	-0.415754	0.415754	-0.48984	0.208837
LOC100287846	15.8892	2.52852	0.0133761	0.422518	0.484985	-0.484985	0.48502	-0.494846
HNMT	41.5501	1.98703	0.0133968	0.422582	0.597064	-0.597064	0.630246	-0.582999
BCHE	789.132	-1.1628	0.0134208	0.422746	-0.465802	0.465802	-0.230715	0.339767
LINGO1	2971.25	-0.386833	0.0134509	0.423101	-0.394071	0.394071	-0.233516	0.384069
LINC00680	148.771	1.96765	0.0134734	0.42322	0.291299	-0.291299	0.318883	-0.314107
FOXN3	2047.45	-0.361669	0.0135216	0.42332	-0.537564	0.537564	-0.421263	0.391731
METTL26	899.133	-0.268261	0.0134995	0.42332	-0.589851	0.589851	-0.581832	0.666794
SUGP1	1407.14	0.280314	0.0135518	0.42332	0.784429	-0.784429	0.731679	-0.764348
ZNF600	51.9167	0.67398	0.0135378	0.42332	0.497799	-0.497799	0.358499	-0.402741
KIF13A	1701.32	0.158761	0.0135831	0.423341	0.798859	-0.798859	0.677701	-0.749789
MORF4L2	8085.31	0.421611	0.0136089	0.423341	0.702444	-0.702444	0.821655	-0.684559
TSPAN33	309.195	0.523451	0.0135992	0.423341	0.756181	-0.756181	0.834872	-0.41567
HOXA2	3.93337	3.86552	0.0136952	0.425036	0.696159	-0.696159	0.80654	-0.841636
TPD52	597.858	-0.894766	0.0137011	0.425036	-0.350068	0.350068	-0.20771	0.267029
LOC124906083	5.06662	1.94023	0.0137551	0.426123	0.862905	-0.862905	0.807179	-0.793381
LOC101928180	9.78961	1.41877	0.0137885	0.426572	0.677231	-0.677231	0.792254	-0.794765
MPV17L	77.3154	0.801412	0.0138087	0.426611	0.374382	-0.374382	0.117688	-0.314697
CAMK1G	259.629	0.441717	0.0138329	0.426773	0.559729	-0.559729	0.509288	-0.671974
STK32C	712.377	-0.476297	0.0138847	0.427787	-0.515895	0.515895	-0.235185	0.532627
RPL37	22124	-0.214569	0.0139059	0.427854	-0.628161	0.628161	-0.47437	0.504999
REC8	1113.82	0.532751	0.0139485	0.428579	0.653943	-0.653943	0.817729	-0.474918
CLDN6	114.437	1.63475	0.0140622	0.430498	0.544207	-0.544207	0.285257	-0.580545
GOLGA2P5	160.419	0.478434	0.0140515	0.430498	0.739322	-0.739322	0.444805	-0.4979
TMEM106C	1691.94	-0.275861	0.0140683	0.430498	-0.689792	0.689792	-0.624441	0.898056
ICAM1	77.2097	1.12749	0.0141881	0.433573	0.567727	-0.567727	0.255531	-0.357564
PSMB6	2031.31	-0.188333	0.0142149	0.433804	-0.619904	0.619904	-0.543394	0.605347
AGBL4	153.122	1.23794	0.0143161	0.434179	0.545992	-0.545992	0.618189	-0.571352
ANO1	36.3644	2.14095	0.0142597	0.434179	0.494454	-0.494454	-0.0703267	-0.485688
FAM163A	7.43207	2.04119	0.0142821	0.434179	0.65611	-0.65611	0.166523	-0.661334
HRAS	1022.24	-0.271443	0.0143235	0.434179	-0.57538	0.57538	-0.590403	0.514639
RNF182	623.594	0.669405	0.0143171	0.434179	0.498717	-0.498717	0.217519	-0.190456
CHRFAM7A	164.375	0.463475	0.014407	0.434584	0.668369	-0.668369	0.673071	-0.926745
EGFL8	394.247	-0.569626	0.0144304	0.434584	-0.271852	0.271852	-0.200726	0.220659
GAA	1948.69	-0.391611	0.0144468	0.434584	-0.609758	0.609758	-0.907154	0.751508
RRH	5.02874	1.90573	0.0144015	0.434584	0.852826	-0.852826	0.950146	-0.853791
SUPT4H1	1677.2	-0.207241	0.014472	0.434584	-0.652698	0.652698	-0.686611	0.888665
VPS28	2358.8	-0.29225	0.0143719	0.434584	-0.559058	0.559058	-0.629471	0.673197
ZC3H7B	6295.74	-0.288743	0.0144532	0.434584	-0.498369	0.498369	-0.450456	0.594229
CEP85L	945.962	-0.897309	0.0145244	0.435578	-0.333506	0.333506	-0.418797	0.234209
TFAP2A-AS1	24.0953	-1.89511	0.0145714	0.436407	-0.452486	0.452486	-0.438775	0.778106
ADAMTSL2	126.414	1.1582	0.0146185	0.437234	0.430382	-0.430382	0.118441	-0.294445
HSD17B7P2	51.4557	1.17765	0.0147293	0.439964	0.25743	-0.25743	0.259282	-0.26969
TMEM241	180.559	-0.45724	0.0147556	0.440167	-0.548105	0.548105	-0.463765	0.681829
DECR2	301.255	-0.376044	0.0148573	0.441832	-0.706275	0.706275	-0.36557	0.734489
HOXB1	4.97439	5.48676	0.0148422	0.441832	0.513694	-0.513694	0.0988989	-0.513694
PCSK2	1180.05	-0.76754	0.0148703	0.441832	-0.614344	0.614344	-0.73543	0.395676
RPS26	6205.09	-0.281857	0.0149113	0.442468	-0.643837	0.643837	-0.560255	0.84593
SYS1-DBNDD2	129.906	0.632153	0.0149911	0.444248	0.744249	-0.744249	0.801651	-0.787062
SMUG1	752.12	-0.19194	0.015048	0.44535	-0.452726	0.452726	-0.450907	0.4749
ARL2-SNX15	3.9567	5.18691	0.015086	0.445887	0.661378	-0.661378	0.662002	-0.661378
DACH2	94.8926	0.762007	0.0151348	0.44616	0.665433	-0.665433	0.426172	-0.702286
RPL39L	276.092	-0.313237	0.0151335	0.44616	-0.673333	0.673333	-0.59605	0.862272
ARPC5	2173.6	-0.235695	0.0151901	0.446617	-0.287766	0.287766	-0.117098	0.286655
INHBA-AS1	9.17431	2.31437	0.0152098	0.446617	0.474713	-0.474713	0.273342	-0.487947
MAP3K9	1441.46	0.542678	0.0151881	0.446617	0.584528	-0.584528	0.385178	-0.478311
CACNA1D	250.936	-0.420155	0.0154175	0.44692	-0.534022	0.534022	-0.488807	0.669389
CCNJL	736.411	-0.533821	0.0153764	0.44692	-0.331605	0.331605	-0.231576	0.248684
DNAH3	17.4762	1.76013	0.0154384	0.44692	0.545938	-0.545938	0.287374	-0.544197
GCA	483.357	0.449828	0.015279	0.44692	0.621898	-0.621898	0.558114	-0.502215
ISL2	460.855	-1.67535	0.0154337	0.44692	-0.30638	0.30638	-0.367178	0.195679
LOC105376328	25.6668	-1.40963	0.0152886	0.44692	-0.562037	0.562037	-0.537166	0.432618
LOC105377864	64.598	-1.62382	0.0153566	0.44692	-0.341183	0.341183	-0.401204	0.10161
LOC124904660	30.4692	-2.88074	0.015437	0.44692	-0.438717	0.438717	-0.559047	0.411888
PRKCA	1273.69	-0.854685	0.0153255	0.44692	-0.629363	0.629363	-0.902103	0.247993
SLC39A2	7.22486	2.98025	0.0152632	0.44692	0.495749	-0.495749	-0.0558237	-0.467703
USB1	1540.39	-0.241252	0.0153949	0.44692	-0.371041	0.371041	-0.239855	0.391947
GDPD5	1158.74	-0.616141	0.0155159	0.447439	-0.450811	0.450811	-0.38081	0.425399
LY6H	541.051	5.13592	0.0155037	0.447439	0.438475	-0.438475	0.392348	-0.489207
MAGEA2B	7.02866	2.31821	0.0154806	0.447439	0.743181	-0.743181	0.931594	-0.925187
PKNOX2-DT	4.15845	-2.28367	0.0155702	0.447543	-0.761303	0.761303	-0.753395	0.704646
RNF32-DT	386.789	0.382401	0.0155791	0.447543	0.423839	-0.423839	0.474705	-0.432783
SLC25A36	4076.66	0.135556	0.0155575	0.447543	0.627506	-0.627506	0.609467	-0.601283
LOC392232	25.7755	2.03444	0.0156078	0.447794	0.603155	-0.603155	0.571506	-0.518723
BORCS6	255.904	-0.368055	0.0156508	0.448458	-0.371043	0.371043	-0.152548	0.243162
GGT7	2410.29	-0.292696	0.0157243	0.448722	-0.691982	0.691982	-0.827025	0.685598
IGDCC3	6375.49	-0.797464	0.0157115	0.448722	-0.449604	0.449604	-0.275653	0.353952
LOC105369618	364.985	1.54773	0.0157397	0.448722	0.418296	-0.418296	0.39215	-0.549812
RORB	196.45	1.02161	0.0157353	0.448722	0.621419	-0.621419	0.169687	-0.652559
BAIAP3	1804.62	0.439436	0.0157995	0.448905	0.479222	-0.479222	0.396961	-0.318082
CHAT	83.0831	-0.765711	0.0158207	0.448905	-0.443152	0.443152	-0.663582	0.403386
DENND4C	1293.99	0.213588	0.0158458	0.448905	0.782343	-0.782343	0.652842	-0.581697
NPAP1	30.2784	1.4977	0.0158266	0.448905	0.663614	-0.663614	0.965421	-0.533197
RPS17	20064.6	-0.197473	0.015815	0.448905	-0.550444	0.550444	-0.897728	0.770436
EBF4	810.736	0.358113	0.0158725	0.449096	0.606845	-0.606845	0.478804	-0.683267
MT1X	23.2736	-1.0268	0.0158961	0.449199	-0.649377	0.649377	-0.668003	0.628612
LINC02019	24.3016	1.34378	0.0159454	0.449465	0.530471	-0.530471	0.303657	-0.597452
TMEM132A	7984.01	-0.51335	0.0159287	0.449465	-0.367788	0.367788	-0.371619	0.27111
ACSS3	530.97	0.716549	0.0159941	0.449712	0.681388	-0.681388	0.427421	-0.847563
SLC6A10P	13.7464	-4.83149	0.0159908	0.449712	-0.519684	0.519684	-0.519684	0.265154
LOC112268458	501.032	0.417443	0.0160809	0.451589	0.738161	-0.738161	0.567006	-0.723061
ZNF280D	879.734	-1.66646	0.0161126	0.451914	-0.451823	0.451823	-0.457976	0.447923
IQSEC2	355.985	0.619096	0.0162072	0.452316	0.479346	-0.479346	0.125946	-0.372986
LINC03007	17.4067	-1.6384	0.0161964	0.452316	-0.53004	0.53004	-0.662736	0.33136
PDXP	2407.22	-0.360464	0.0161642	0.452316	-0.588599	0.588599	-0.381697	0.596706
TRNP1	262.884	-0.470694	0.0161967	0.452316	-0.28481	0.28481	-0.231053	0.267719
LOC124904607	267.068	-0.811123	0.0162767	0.453219	-0.397756	0.397756	-0.430466	0.180578
SNX12	2029.81	-0.183611	0.0162798	0.453219	-0.381639	0.381639	-0.475967	0.467834
ATP11B	1406.12	-0.267054	0.0163089	0.453467	-0.408647	0.408647	-0.56948	0.563683
APCDD1L	8.68619	2.31464	0.0164182	0.454263	0.731711	-0.731711	0.640759	-0.764359
RAB2B	1341.77	-0.187179	0.016392	0.454263	-0.721128	0.721128	-0.673119	0.709591
RNF208	706.718	-0.312094	0.0163897	0.454263	-0.678407	0.678407	-0.636103	0.264684
VPS25	1534.31	-0.237618	0.016401	0.454263	-0.74827	0.74827	-0.558286	0.850006
OR1F1	11.8007	1.16478	0.0164416	0.454352	0.835883	-0.835883	0.649623	-0.874519
BEX2	1252.12	0.324964	0.0165012	0.454885	0.690946	-0.690946	0.805315	-0.448841
KCNB2	198.273	-0.852188	0.0164967	0.454885	-0.48968	0.48968	-0.33353	0.456863
DPY19L2P1	26.4297	1.04072	0.0165624	0.455464	0.579188	-0.579188	0.382792	-0.754052
MICALL1	1744.31	-0.299816	0.0166032	0.455464	-0.335456	0.335456	-0.321393	0.274219
PLPPR1	333.21	0.731707	0.016592	0.455464	0.677603	-0.677603	0.487871	-0.68252
SLC39A5	13.2703	1.45844	0.0165999	0.455464	0.555232	-0.555232	0.050342	-0.582361
HS6ST1	8210.39	-0.758106	0.0166606	0.455928	-0.465229	0.465229	-0.470764	0.324952
PPARG	6.08997	1.76517	0.0166509	0.455928	0.712453	-0.712453	0.721427	-0.771816
PHB1	2835.28	-0.189461	0.0167064	0.456629	-0.311897	0.311897	-0.296759	0.422066
BMT2	669.816	0.336314	0.0169842	0.459757	0.722631	-0.722631	0.678694	-0.68898
LOC112268449	168.174	0.982971	0.0169717	0.459757	0.396986	-0.396986	0.271707	-0.370385
LOC124904744	34.4509	3.0178	0.0169512	0.459757	0.531027	-0.531027	0.511539	-0.632193
LPL	495.867	-0.943808	0.0168575	0.459757	-0.451702	0.451702	-0.419771	0.183058
NIM1K	164.962	-1.03226	0.016883	0.459757	-0.4202	0.4202	-0.298579	0.262337
PPP1R14B	2577.49	-0.344827	0.0169676	0.459757	-0.575717	0.575717	-0.365496	0.642388
PRKCG	351.838	0.509717	0.0168699	0.459757	0.526401	-0.526401	0.492462	-0.470497
TUT4	3749.44	0.175069	0.0169064	0.459757	0.429708	-0.429708	0.386583	-0.298281
LOC105371953	35.7458	0.862469	0.0170178	0.459783	0.71942	-0.71942	0.801291	-0.716886
TRIM61	53.4252	-3.02108	0.017026	0.459783	-0.312434	0.312434	-0.368887	0.298788
SVIP	816.387	-0.641153	0.017093	0.46104	-0.411475	0.411475	-0.440896	0.363197
LIMCH1	1149.11	-0.731534	0.0171699	0.4612	-0.503602	0.503602	-0.271006	0.538626
MRPL45	1050.24	-0.253086	0.0171915	0.4612	-0.611102	0.611102	-0.636466	0.770274
NORAD	11279.4	0.2154	0.0171923	0.4612	0.637512	-0.637512	0.401139	-0.617106
SBSPON	2.5657	3.91996	0.0172013	0.4612	0.664567	-0.664567	0.560832	-0.74161
SLC15A2	134.043	1.09946	0.0171274	0.4612	0.496509	-0.496509	-0.02402	-0.401324
C20orf27	1416.64	-0.48847	0.0172266	0.461329	-0.42639	0.42639	-0.230804	0.683022
TBC1D8B	36.6553	0.873531	0.0172806	0.462224	0.675435	-0.675435	0.390248	-0.603812
GDF10	309.028	-0.598608	0.017357	0.463696	-0.281017	0.281017	-0.231765	0.319066
KCNS1	26.0324	-1.86372	0.0173767	0.463696	-0.58033	0.58033	-0.756507	0.284165
DCTD	1453.45	-0.190061	0.0174662	0.464907	-0.805306	0.805306	-0.7395	0.908756
LOXL3	1369.47	-0.313749	0.0174841	0.464907	-0.333809	0.333809	-0.187578	0.28547
PSMB5	2570.52	-0.219937	0.0174724	0.464907	-0.679952	0.679952	-0.544387	0.812445
FSIP1	63.8092	0.612335	0.0176351	0.465404	0.701377	-0.701377	0.544789	-0.702083
GABRA3	1024.58	0.44656	0.0177274	0.465404	0.430395	-0.430395	0.400277	-0.465677
GCNT2	305.447	0.730675	0.0176644	0.465404	0.511979	-0.511979	0.244159	-0.359199
GRTP1	136.513	0.574065	0.0177301	0.465404	0.374429	-0.374429	0.230597	-0.214575
LGALS8	558.417	0.357049	0.0176923	0.465404	0.812834	-0.812834	0.766051	-0.779716
MICAL3	3005.44	-0.464784	0.0176383	0.465404	-0.44786	0.44786	-0.523501	0.38778
MRPS15	806.648	-0.365917	0.0176253	0.465404	-0.591923	0.591923	-0.289901	0.89043
POU5F1B	41.8196	0.95566	0.0177202	0.465404	0.218061	-0.218061	0.221053	-0.24165
RCAN2	560.316	0.654633	0.0175629	0.465404	0.58306	-0.58306	0.49604	-0.551059
UCKL1	1332.69	-0.326583	0.0177291	0.465404	-0.637051	0.637051	-0.550531	0.606922
YWHAB	4671.13	-0.359273	0.0176372	0.465404	-0.458688	0.458688	-0.175499	0.383055
CREB3L2	1501.85	-0.37622	0.0177569	0.465565	-0.242542	0.242542	-0.295798	0.168789
SYNGR1	2771.23	-0.322448	0.0177971	0.466078	-0.400211	0.400211	-0.333933	0.380848
BMP5	331.35	-1.07999	0.0179128	0.467477	-0.46884	0.46884	-0.106018	0.408976
NLGN1	551.174	0.640246	0.0178866	0.467477	0.680376	-0.680376	0.47145	-0.595345
PHACTR3	625.758	4.10767	0.0179055	0.467477	0.372457	-0.372457	0.493277	-0.418272
CDKL2	142.53	0.726716	0.0179561	0.467523	0.654295	-0.654295	0.602542	-0.712984
GJC3	17.7828	-1.58448	0.017938	0.467523	-0.325531	0.325531	-0.44449	0.204151
FAM102B	844.397	-0.751114	0.0180269	0.468825	-0.494252	0.494252	-0.386025	0.393876
CHPT1	345.117	-0.267325	0.0180616	0.469184	-0.541591	0.541591	-0.685076	0.299658
CCZ1P-OR7E38P	89.0781	-0.461147	0.018175	0.471043	-0.758093	0.758093	-0.705982	0.729823
HEIH	293.461	0.278451	0.0181645	0.471043	0.797635	-0.797635	0.874326	-0.959164
HMCN1	1403.64	-0.808538	0.0182187	0.471093	-0.264651	0.264651	-0.257427	0.238805
SYT14	545.277	0.381484	0.0182052	0.471093	0.495383	-0.495383	0.393608	-0.577233
C10orf88B	4.79009	2.58495	0.0182928	0.472023	0.812582	-0.812582	0.872039	-0.95051
CELF2	3378.83	0.249075	0.0182966	0.472023	0.724714	-0.724714	0.813038	-0.668581
ANGPTL2	596.097	-0.35832	0.0183517	0.472361	-0.275893	0.275893	-0.118022	0.185889
PIGT	2362.3	-0.239295	0.018344	0.472361	-0.494876	0.494876	-0.60485	0.679214
FGF14	222.533	1.24019	0.0184107	0.47334	0.469604	-0.469604	0.301645	-0.327818
IDH3B	1770.68	-0.209998	0.0184592	0.474046	-0.485704	0.485704	-0.566499	0.439043
LOC105374848	73.9876	-0.739454	0.0184855	0.47418	-0.274392	0.274392	-0.216253	0.21477
MPG	781.127	-0.251309	0.0185487	0.47526	-0.300557	0.300557	-0.0296255	0.312303
CACNB2	60.0087	1.12894	0.0186509	0.476442	0.56399	-0.56399	0.248658	-0.692399
CAMSAP3	1456.62	0.369761	0.0187165	0.476442	0.546121	-0.546121	0.553886	-0.645053
NATD1	1036.06	-0.303329	0.0187123	0.476442	-0.560076	0.560076	-0.630817	0.983797
PTTG1IP	6121.65	-0.12672	0.018764	0.476442	-0.358055	0.358055	-0.0216953	0.0683906
SEPTIN7P13	243.73	0.451703	0.0187528	0.476442	0.522835	-0.522835	0.219294	-0.560735
SETDB2-PHF11	3.19791	-5.04526	0.0186738	0.476442	-0.714204	0.714204	-0.714204	1.05608
STAB1	8.66062	1.94837	0.0187122	0.476442	0.588598	-0.588598	0.618297	-0.574819
TCF7L1	1677.59	-0.2968	0.0187422	0.476442	-0.503529	0.503529	-0.553289	0.669167
LMOD3	34.556	-1.65238	0.0188144	0.477182	-0.306486	0.306486	-0.419993	0.134827
USP9X	6064.04	0.324027	0.0188445	0.477408	0.621088	-0.621088	0.667518	-0.743791
SLC5A12	20.2991	1.44116	0.0188898	0.478018	0.542142	-0.542142	0.229436	-0.506999
NPRL3	1248.23	-0.316344	0.0189293	0.47848	-0.486992	0.486992	-0.534346	0.66918
FIGNL2	1520.42	-0.933558	0.0190144	0.478483	-0.420888	0.420888	-0.158929	0.434726
GAS8	376.285	0.404679	0.018966	0.478483	0.552659	-0.552659	0.550971	-0.344786
TMEM132E	1186.89	-1.40131	0.0189873	0.478483	-0.335792	0.335792	-0.35337	0.30352
VASH2	722.44	-0.429702	0.0189942	0.478483	-0.597403	0.597403	-0.464413	0.528522
LOC105378849	22.754	1.52579	0.0191214	0.480639	0.475282	-0.475282	0.38605	-0.58578
ANKHD1-EIF4EBP3	1593.32	-0.312322	0.0191617	0.481115	-0.341873	0.341873	-0.404071	0.321784
VSNL1	74.4145	1.72471	0.0192146	0.481905	0.567549	-0.567549	0.31886	-0.644612
SORBS2	1510.91	0.320593	0.0193167	0.483929	0.496958	-0.496958	0.310476	-0.466147
CLU	3793.62	0.797373	0.0193757	0.484327	0.565039	-0.565039	0.23118	-0.382817
FPGT	247.368	0.329744	0.0193662	0.484327	0.418976	-0.418976	0.428889	-0.311251
LOC124902269	69.823	0.500002	0.019407	0.484572	0.8337	-0.8337	0.797029	-0.633807
NEXMIF	612.175	0.662699	0.0194582	0.485313	0.454228	-0.454228	0.369809	-0.317072
LYRM7	526.265	-0.235439	0.0194881	0.485522	-0.607419	0.607419	-0.740361	0.739507
UFL1-AS1	201.04	0.40844	0.019541	0.486302	0.492837	-0.492837	0.314392	-0.325169
ARPC4-TTLL3	231.719	-0.505544	0.0195677	0.486428	-0.456602	0.456602	-0.427685	0.435237
MGST3	1266.69	-0.212948	0.0196714	0.487928	-0.363774	0.363774	-0.372831	0.247322
SIAH3	248.299	1.01061	0.0196709	0.487928	0.640805	-0.640805	0.785421	-0.583894
CYCS	2711.93	-0.191026	0.0197424	0.488338	-0.746725	0.746725	-0.759959	0.712688
DUSP8	1856.9	-0.409878	0.0198022	0.488338	-0.568027	0.568027	-0.300316	0.600654
GOLGA6L2	9.64428	2.05641	0.0198719	0.488338	0.638929	-0.638929	0.750434	-0.784669
MPRIP	10054.5	-0.307456	0.0199481	0.488338	-0.466409	0.466409	-0.363199	0.536149
NUTF2	3397.31	-0.261716	0.0197887	0.488338	-0.585825	0.585825	-0.362646	0.735154
PRLR	106.248	1.44266	0.0198776	0.488338	0.579163	-0.579163	0.245767	-0.457067
RACK1	37568.9	-0.250388	0.0199212	0.488338	-0.677048	0.677048	-0.540019	0.490447
RBM3	4117.13	-0.269016	0.0198942	0.488338	-0.534518	0.534518	-0.660812	0.596914
SLC19A3	42.2114	-1.57673	0.019939	0.488338	-0.446826	0.446826	-0.47939	0.267582
SSTR3	53.0578	1.10888	0.0198656	0.488338	0.566768	-0.566768	0.319113	-0.451453
UQCRFS1	2333.38	-0.173007	0.0198515	0.488338	-0.344859	0.344859	-0.386341	0.313559
ZBED9	301.175	0.369351	0.019865	0.488338	0.813857	-0.813857	0.76328	-0.843951
CCNC	571.828	-0.205667	0.0199804	0.488599	-0.610819	0.610819	-0.417762	0.366418
ATRIP-TREX1	59.8265	0.807381	0.0202902	0.490697	0.714743	-0.714743	0.881139	-0.780625
CACNG8	733.486	0.707765	0.0201325	0.490697	0.333729	-0.333729	0.261193	-0.295595
CCNI	12780.1	-0.347617	0.0202367	0.490697	-0.65521	0.65521	-0.209216	0.546712
GREM2	631.778	-1.265	0.0203059	0.490697	-0.450895	0.450895	-0.408956	0.437106
LOC105379413	2.51085	3.69669	0.0202796	0.490697	0.561488	-0.561488	0.00135755	-0.617819
LOC105379413_1	2.51085	3.69669	0.0202796	0.490697	0.561488	-0.561488	0.00135755	-0.617819
LOXL2	932.572	-0.712689	0.0202277	0.490697	-0.343607	0.343607	-0.0486652	0.251406
SHROOM3	1781.84	0.489339	0.0202141	0.490697	0.640121	-0.640121	0.469419	-0.494451
THBS3	1534.14	-0.343634	0.0201489	0.490697	-0.484195	0.484195	-0.142983	0.510552
TMC7	139.495	0.481381	0.0202344	0.490697	0.749372	-0.749372	0.468184	-0.749577
UTS2R	6.80001	2.35502	0.0201824	0.490697	0.701665	-0.701665	0.717734	-0.767955
BLCAP	4639.37	0.503564	0.0203431	0.490844	0.602517	-0.602517	0.158879	-0.670722
SLC11A2	1521.44	0.191799	0.0203556	0.490844	0.521277	-0.521277	0.425418	-0.471097
ACAP3	4227.81	-0.46401	0.0205234	0.491078	-0.492919	0.492919	-0.510412	0.293332
ATP2C2	16.139	-1.73004	0.0205171	0.491078	-0.457742	0.457742	-0.349676	0.0219443
FNDC4	669.185	0.432514	0.0205052	0.491078	0.601319	-0.601319	0.330284	-0.429951
HCN1	211.409	-1.60523	0.0204899	0.491078	-0.380659	0.380659	-0.382201	0.306423
LOC124903576	30.5967	1.11007	0.0205169	0.491078	0.548851	-0.548851	0.617414	-0.306584
LY6E	613.593	5.08592	0.0205397	0.491078	0.404413	-0.404413	0.400026	-0.405228
MAST2	3169.69	-0.443829	0.0204533	0.491078	-0.599827	0.599827	-0.281169	0.659284
RPL22L1	257.777	0.283973	0.0203963	0.491078	0.534626	-0.534626	0.585007	-0.599173
GLRX5	1280.01	-0.241052	0.0206136	0.491118	-0.61948	0.61948	-0.607806	0.483256
MRPL36	474.842	-0.350999	0.0206049	0.491118	-0.654091	0.654091	-0.555333	0.664632
NHLRC4	64.2939	-0.7223	0.0206286	0.491118	-0.469197	0.469197	-0.275185	0.563012
USP51	243.864	0.44436	0.0205808	0.491118	0.695442	-0.695442	0.775911	-0.532747
ZNF483	534.805	0.466517	0.0206584	0.491308	0.474624	-0.474624	0.225553	-0.350259
PTRHD1	523.579	-0.319665	0.0207081	0.491971	-0.592626	0.592626	-0.640407	0.734746
ZNF133	1266.21	-0.21812	0.0207377	0.492154	-0.269877	0.269877	-0.369653	0.187658
ELAPOR2	2596.27	0.334052	0.0207816	0.492677	0.777141	-0.777141	0.490375	-0.698398
NLGN4X	1477.99	0.362039	0.0208138	0.492849	0.69966	-0.69966	0.853241	-0.813216
ZNF19	195.923	0.44835	0.0208326	0.492849	0.704107	-0.704107	0.54898	-0.78569
ZXDA	104.515	1.96691	0.0208883	0.493648	0.175191	-0.175191	0.272853	-0.220408
PCDHGA9	37.2628	-0.797293	0.0209412	0.494034	-0.708567	0.708567	-0.697448	0.996998
WDR72	30.4295	1.34579	0.0209485	0.494034	0.560243	-0.560243	0.055566	-0.553064
KCNJ11	214.378	0.482047	0.0210133	0.494527	0.635718	-0.635718	0.705301	-0.673433
LOC124909496	27.5985	1.47515	0.0210055	0.494527	0.5167	-0.5167	-0.064446	-0.582426
EGLN2	1910.46	-0.233558	0.0210356	0.494535	-0.33829	0.33829	-0.424881	0.256734
PLPPR5	78.9134	0.89293	0.0211092	0.495747	0.628541	-0.628541	0.428645	-0.710559
ANKRD63	23.7429	0.776364	0.0212157	0.496178	0.822176	-0.822176	0.756065	-0.898137
MASP1	1949.03	1.07827	0.0211881	0.496178	0.466616	-0.466616	0.368239	-0.166454
SP2-DT	91.7617	-0.514149	0.0211815	0.496178	-0.624516	0.624516	-0.768231	0.494287
ZNF502	222.784	-0.363594	0.0211969	0.496178	-0.77224	0.77224	-0.824659	0.962175
LOC105375148	16.0837	1.30382	0.0213733	0.499346	0.578601	-0.578601	0.767624	-0.600067
SRM	1996.26	-0.249996	0.0214065	0.499604	-0.390397	0.390397	-0.459918	0.487421
FBN2	4129.63	-0.624012	0.0215225	0.501791	-0.393841	0.393841	-0.141587	0.248454
LOC124906255	13.7095	-1.33806	0.0215788	0.502006	-0.491764	0.491764	-0.550925	0.473255
MICAL2	66.1031	0.920464	0.0216209	0.502006	0.680407	-0.680407	0.531158	-0.586791
PPP1CA	3088.17	-0.251414	0.0216023	0.502006	-0.46754	0.46754	-0.541622	0.620093
ZNF229	762.47	0.714844	0.0216058	0.502006	0.615312	-0.615312	0.571757	-0.603564
BCKDK	1470.17	-0.196651	0.0216642	0.502493	-0.409406	0.409406	-0.233538	0.411071
HOXB2	36.4355	2.9278	0.0217056	0.502935	0.506756	-0.506756	0.584957	-0.670326
LOC105373303	9.24175	2.2191	0.0217334	0.503061	0.578289	-0.578289	0.841843	-0.776439
CALB2	74.7161	1.17918	0.0218236	0.504253	0.424634	-0.424634	0.223379	-0.618442
FIBP	1822.87	-0.24597	0.0218651	0.504253	-0.393016	0.393016	-0.485795	0.400405
NMRK2	38.7459	1.22307	0.0219416	0.504253	0.564739	-0.564739	0.282963	-0.488341
PKP2	260.058	1.08928	0.021848	0.504253	0.500183	-0.500183	0.432707	-0.438984
SAMD13	52.8935	0.668125	0.0219242	0.504253	0.621674	-0.621674	0.524864	-0.637537
SCRT2	1027.11	-0.412975	0.0218886	0.504253	-0.46545	0.46545	-0.518439	0.673477
SEPTIN5	2614.2	-0.371723	0.021901	0.504253	-0.638959	0.638959	-0.782731	0.791836
DAZAP1	2332.41	-0.278023	0.0219986	0.505049	-0.664062	0.664062	-0.581586	0.740112
CLUAP1	772.649	0.223226	0.0220468	0.50564	0.621599	-0.621599	0.58991	-0.428593
IAPP	17.7725	2.56536	0.0221203	0.506419	0.596891	-0.596891	0.347633	-0.634452
STAR	23.7567	-1.07294	0.0221257	0.506419	-0.596215	0.596215	-0.754562	0.130496
WNT7B	3514.52	0.886056	0.0221828	0.507209	0.646074	-0.646074	0.569648	-0.437387
GLT1D1	218.042	-0.503281	0.0222305	0.507783	-0.38365	0.38365	-0.389718	0.420923
DSC3	81.6216	0.896222	0.0222653	0.508063	0.640697	-0.640697	0.409441	-0.309834
LOC107986454	34.7318	-0.886685	0.0224376	0.511476	-0.678107	0.678107	-0.651174	0.417684
ABCB11	9.51579	3.35792	0.0225063	0.511868	0.628052	-0.628052	1.07935	-0.827306
CAPZB	4699.64	-0.270267	0.0225457	0.511868	-0.534663	0.534663	-0.537918	0.424814
LOC105371059	3.47513	3.18311	0.0225415	0.511868	0.506535	-0.506535	-0.0639686	-0.519508
ZEB2	3114.65	-0.778775	0.0225271	0.511868	-0.453097	0.453097	-0.231459	0.509777
FOXJ2	1027.47	0.375645	0.0226024	0.51264	0.603594	-0.603594	0.495786	-0.6685
GRIA3	473.163	0.510322	0.0226995	0.512809	0.419105	-0.419105	0.180258	-0.400757
ITGB5	935.754	-0.451471	0.022701	0.512809	-0.491798	0.491798	-0.421437	0.415147
LINC01980	12.6515	1.39689	0.0226459	0.512809	0.715594	-0.715594	0.614288	-0.610262
RALYL	98.6216	1.24816	0.0226787	0.512809	0.441402	-0.441402	0.18292	-0.517384
LOC124901580	13.3635	1.21784	0.0227511	0.513428	0.658809	-0.658809	0.325264	-0.821252
PCSK1	591.287	1.02518	0.0230237	0.51906	0.498993	-0.498993	0.17442	-0.37273
POP1	492.974	-0.235256	0.0230591	0.519337	-0.562302	0.562302	-0.336785	0.272397
DENND11	2473.55	0.485102	0.0231137	0.520046	0.576439	-0.576439	0.483788	-0.230909
SLC6A11	113.163	0.657272	0.0231584	0.520533	0.395953	-0.395953	0.240038	-0.378561
HPCAL4	596.15	0.790603	0.0233537	0.524399	0.420019	-0.420019	0.124616	-0.352627
RSPO4	46.788	1.24786	0.0233774	0.524408	0.597586	-0.597586	0.257158	-0.684067
ZNF582-DT	112.296	0.617771	0.0234938	0.526494	0.681724	-0.681724	0.642571	-0.810857
DDX47	1413.04	0.256662	0.0235257	0.526686	0.545133	-0.545133	0.5401	-0.661698
MESP1	43.5316	0.6953	0.0235597	0.526923	0.468098	-0.468098	0.186616	-0.492198
ETFRF1	353.945	0.376056	0.0237339	0.528719	0.563294	-0.563294	0.472095	-0.825551
FAAH2	104.111	0.566975	0.0237029	0.528719	0.472448	-0.472448	0.435319	-0.582905
NPR2	1236.9	-0.706029	0.0236935	0.528719	-0.27768	0.27768	-0.350702	0.237252
PRICKLE2	828.268	-0.635188	0.0237304	0.528719	-0.592896	0.592896	-0.499235	0.899411
HLA-A	3232.16	0.41382	0.0238237	0.529881	0.63688	-0.63688	0.237797	-0.345228
LRRC4	1989.16	-0.267025	0.0238331	0.529881	-0.550007	0.550007	-0.414544	0.483731
FLAD1	1286.6	-0.27986	0.0238882	0.530581	-0.656506	0.656506	-0.42672	0.609774
MESP2	9.07222	1.52396	0.0239864	0.532238	0.573144	-0.573144	0.181842	-0.527671
ADCK5	190.608	-0.473372	0.0243252	0.534592	-0.527568	0.527568	-0.565472	1.04965
DHPS	2259.89	-0.275641	0.0245217	0.534592	-0.691064	0.691064	-0.703474	0.537498
FAR2P2	468.383	0.55968	0.0243264	0.534592	0.702288	-0.702288	0.784109	-0.349483
FES	26.8724	-0.783932	0.0245109	0.534592	-0.431817	0.431817	-0.33957	0.46741
GNAO1	4787.22	-0.561977	0.0242147	0.534592	-0.517107	0.517107	-0.188973	0.476913
GP1BB	257.979	-0.536923	0.0243882	0.534592	-0.616556	0.616556	-0.836408	0.958997
GUSBP5	17.3561	1.17831	0.0244114	0.534592	0.732524	-0.732524	0.632726	-0.833338
HMG20B	1552.93	-0.204543	0.0244327	0.534592	-0.222308	0.222308	-0.0448247	0.185892
HPGD	22.919	1.64472	0.0242254	0.534592	0.441464	-0.441464	0.087992	-0.405335
HSD17B10	1504.63	-0.236101	0.0243403	0.534592	-0.398777	0.398777	-0.335075	0.60692
KLHDC10	2509.35	0.26351	0.02454	0.534592	0.531111	-0.531111	0.524658	-0.695821
LOC101927314	14.611	2.02551	0.0245459	0.534592	0.488199	-0.488199	-0.0365391	-0.477732
LOC105371217	165.746	4.57893	0.0244733	0.534592	0.442438	-0.442438	0.448941	-0.532735
LRFN4	1719.23	-0.205113	0.0242888	0.534592	-0.499959	0.499959	-0.622298	0.255473
LRP8	2534.88	0.254996	0.0245672	0.534592	0.480876	-0.480876	0.435725	-0.443314
NME9	40.2611	1.02689	0.024351	0.534592	0.566709	-0.566709	0.57423	-0.528171
PIANP	1576.01	0.316758	0.0242071	0.534592	0.520957	-0.520957	0.409526	-0.595909
PKIB	631.339	0.423149	0.0245302	0.534592	0.693118	-0.693118	0.70509	-0.715169
PTN	7136.96	-0.531605	0.0242316	0.534592	-0.497515	0.497515	-0.128819	0.669676
TLX1	399.557	-1.64013	0.0243738	0.534592	-0.249206	0.249206	-0.316855	0.179806
APBB3	1261.44	-0.390813	0.0246525	0.535514	-0.423694	0.423694	-0.105711	0.290188
MNS1	88.8579	1.02716	0.0246571	0.535514	0.651703	-0.651703	0.615346	-0.904715
FBXL13	35.6063	0.833874	0.0247722	0.537494	0.741862	-0.741862	0.778388	-0.674417
NRG1	1324.29	-0.477066	0.0248092	0.5375	-0.244441	0.244441	-0.293342	0.180017
RIT2	11.9355	1.46449	0.0248202	0.5375	0.750671	-0.750671	0.774561	-0.949395
LOC124902696	454.004	-2.79434	0.0248597	0.53784	-0.354583	0.354583	-0.387005	0.381623
SLC2A14	44.5581	1.72696	0.0249105	0.538421	0.238869	-0.238869	-0.0965264	-0.299076
LOC124900647	50.0532	1.74698	0.0249409	0.538562	0.498898	-0.498898	0.374219	-0.515519
RPH3AL	95.4913	-0.694188	0.0249981	0.538762	-0.515826	0.515826	-0.464242	0.482528
ST6GAL1	1773.23	-0.828439	0.0249787	0.538762	-0.40948	0.40948	-0.269956	0.255417
FLT1	26.3251	2.93098	0.0250417	0.539187	0.390401	-0.390401	-0.235395	-0.387448
NEK9	2782.33	-0.233254	0.0250818	0.539534	-0.212223	0.212223	-0.20652	0.256936
ACSL4	2187.32	-0.612899	0.0252761	0.540333	-0.300335	0.300335	-0.337325	0.26034
AIM2	201.497	0.425463	0.0252749	0.540333	0.509534	-0.509534	0.569888	-0.337996
C6orf226	197.669	-0.392442	0.0252365	0.540333	-0.623877	0.623877	-0.698351	0.543203
CDRT4	9.62318	6.35224	0.0251592	0.540333	0.474084	-0.474084	0.0260513	-0.474084
KMT2E	4752.37	0.23451	0.0252869	0.540333	0.748464	-0.748464	0.684338	-0.737362
SMIM29	460.451	-0.353097	0.0252257	0.540333	-0.385809	0.385809	-0.090547	0.46892
TERF2	1100.18	0.171397	0.0251938	0.540333	0.658734	-0.658734	0.654764	-0.542357
TMEM175	742.552	-0.309326	0.0253317	0.540779	-0.490605	0.490605	-0.315095	0.464975
TMEM196	193.511	1.27702	0.0253762	0.541216	0.541507	-0.541507	0.758163	-0.426167
ZAP70	28.7442	0.961458	0.0254138	0.541504	0.586849	-0.586849	0.243057	-0.586142
CA5BP1	302.273	-0.324058	0.0255158	0.541693	-0.393468	0.393468	-0.16203	0.587204
COPG2IT1	1324.53	0.729297	0.0255189	0.541693	0.421489	-0.421489	0.171421	-0.421711
PSME2	694.929	-0.325587	0.0254696	0.541693	-0.637485	0.637485	-0.436503	0.708325
SRRM3	1176.06	-0.72165	0.0255032	0.541693	-0.491691	0.491691	-0.336305	0.547205
FOXL2	2.71839	2.66916	0.0255885	0.542148	0.667484	-0.667484	0.628716	-0.768274
GNAT3	46.0665	-2.29818	0.0255853	0.542148	-0.265755	0.265755	-0.365051	0.141702
UVRAG	748.596	0.380948	0.0257282	0.544596	0.45511	-0.45511	0.610764	-0.525326
GSTZ1	519.71	-0.351534	0.0257985	0.545571	-0.569011	0.569011	-0.493917	0.6336
ELN	778.811	0.533073	0.0258821	0.545802	0.411376	-0.411376	0.528873	-0.190738
KCNE3	2.1944	3.4147	0.0258696	0.545802	0.687779	-0.687779	0.650041	-0.806697
MMP9	15.9605	1.98594	0.0258346	0.545802	0.554254	-0.554254	0.147341	-0.566386
OAZ1	8242.61	-0.210938	0.0259109	0.545898	-0.664672	0.664672	-0.826384	0.652844
COLCA2	31.3571	1.03932	0.0259871	0.546828	0.69442	-0.69442	0.685482	-0.392911
IPCEF1	31.054	1.39865	0.0260036	0.546828	0.54287	-0.54287	0.17204	-0.565016
LINC02482	48.5157	0.534627	0.0260539	0.547376	0.845927	-0.845927	0.794219	-0.660263
ZNF826P	34.5005	-2.79296	0.026097	0.547769	-0.328193	0.328193	-0.391596	0.326567
LOC124902453	173.901	0.468442	0.0262337	0.549614	0.440495	-0.440495	0.331414	-0.512955
SLC2A13	367.986	0.23718	0.0262328	0.549614	0.652834	-0.652834	0.56511	-0.711422
BDP1	2024.69	0.180456	0.0263355	0.549922	0.87183	-0.87183	0.914304	-0.846685
CD276	5725.36	-0.206366	0.0263705	0.549922	-0.478346	0.478346	-0.145191	0.596763
CNRIP1	812.917	-0.678613	0.0263542	0.549922	-0.461216	0.461216	-0.124123	0.249112
CYP4F62P	7.89274	1.7131	0.0263527	0.549922	0.81706	-0.81706	0.833138	-0.780022
DTWD1	578.916	0.246926	0.0263309	0.549922	0.792663	-0.792663	0.933826	-0.68306
PDGFB	23.4894	1.09924	0.0264762	0.551107	0.522283	-0.522283	0.531976	-0.367418
TAF11	1078.29	-0.232518	0.026461	0.551107	-0.525097	0.525097	-0.390166	0.578489
LRAT	71.1532	0.733214	0.0265934	0.553034	0.363891	-0.363891	0.457357	-0.319007
BMP1	1018	-0.495685	0.026702	0.554287	-0.418892	0.418892	-0.241507	0.421134
ENPP7P13	18.5955	3.04168	0.0267521	0.554287	0.582749	-0.582749	0.612751	-0.891444
MED21	951.616	0.302131	0.0267485	0.554287	0.535087	-0.535087	0.34717	-0.594403
SRY	20.8615	2.13429	0.0267334	0.554287	0.374983	-0.374983	0.00525098	-0.407724
SCO2	221.089	-0.374199	0.0268498	0.555005	-0.560223	0.560223	-0.444147	0.526205
SSTR1	52.647	1.32801	0.0268606	0.555005	0.624255	-0.624255	0.529986	-0.446172
URAHP	23.5346	0.903189	0.0268273	0.555005	0.644611	-0.644611	0.270911	-0.567806
CLN6	860.051	-0.410688	0.0269105	0.555525	-0.634841	0.634841	-0.446044	0.808594
RPPH1	36.1572	-0.902976	0.0269488	0.555807	-0.67112	0.67112	-0.604078	0.502184
COX5B	2100.71	-0.252218	0.0270537	0.55746	-0.475656	0.475656	-0.165244	0.388106
DENND1B	448.5	0.295603	0.0271573	0.557555	0.436669	-0.436669	0.50003	-0.349613
SLC39A8	126.563	0.405672	0.0271404	0.557555	0.580518	-0.580518	0.637424	-0.563948
TEX14	37.6898	0.770164	0.02712	0.557555	0.376737	-0.376737	0.102501	-0.336553
TRPC5	29.996	1.77398	0.0271135	0.557555	0.49732	-0.49732	0.101866	-0.605097
MAFA	53.6709	-1.37476	0.0272099	0.558125	-0.39048	0.39048	-0.568921	0.0748095
LOC124903537	8.22431	-1.28849	0.0272881	0.559219	-0.81229	0.81229	-0.848085	0.60381
ADAMTS7	2950.87	-0.330915	0.0274022	0.560593	-0.597522	0.597522	-0.557648	0.732784
IGSF9B	3637.02	-0.6775	0.0274513	0.560593	-0.364028	0.364028	-0.429139	0.324914
MIF	14262	-0.348224	0.0274595	0.560593	-0.495908	0.495908	-0.706263	0.442864
PLPP7	108.954	-0.444344	0.0275044	0.560593	-0.477465	0.477465	-0.578736	0.498862
RASGRP3	8.96204	3.35799	0.0274091	0.560593	0.412846	-0.412846	-0.163342	-0.396408
TCEAL4	2176.41	0.263881	0.0275043	0.560593	0.683156	-0.683156	0.735317	-0.693463
UXS1	759.663	-0.23774	0.0275452	0.560917	-0.342721	0.342721	-0.158447	0.351711
LRRC4C	405.249	0.811277	0.0275917	0.561356	0.627825	-0.627825	0.64565	-0.575081
ZBTB6	404.002	0.219639	0.0276415	0.56186	0.611693	-0.611693	0.639756	-0.529124
LGI4	363.69	-0.502366	0.027682	0.562176	-0.370294	0.370294	-0.232205	0.0781263
SHANK2	813.96	0.394705	0.027773	0.563516	0.438248	-0.438248	0.351532	-0.573614
MBD4	771.165	0.235154	0.027799	0.563536	0.712811	-0.712811	0.625871	-0.59824
CER1	20.8176	2.65462	0.0278651	0.564369	0.455149	-0.455149	-0.146122	-0.40325
LOC107985147	7.13733	-1.99256	0.027904	0.564649	-0.654328	0.654328	-0.502337	0.373042
ESRRB	90.4249	-1.00394	0.0281822	0.569766	-0.455368	0.455368	-0.534939	0.299854
MFSD4A	42.9134	0.754249	0.0282475	0.570575	0.564511	-0.564511	0.285046	-0.422325
WDR86	1880.31	-0.684742	0.0282762	0.570643	-0.412121	0.412121	-0.146174	0.392919
CMBL	807.349	0.384941	0.0283387	0.571306	0.510196	-0.510196	0.581526	-0.401404
H2BW3P	253.197	0.525542	0.0284613	0.571306	0.634878	-0.634878	0.675748	-0.655748
IFNLR1	13.9332	1.11047	0.0284155	0.571306	0.691894	-0.691894	0.62912	-0.638488
LOC124904708	32.3765	-1.24299	0.0283771	0.571306	-0.574063	0.574063	-0.731427	0.439672
RPLP1	22005.8	-0.287333	0.0284414	0.571306	-0.553038	0.553038	-0.364621	0.52274
UTS2B	31.897	-1.7665	0.0284497	0.571306	-0.379026	0.379026	-0.516523	-0.117679
BABAM1	1460.63	-0.178277	0.0285041	0.571469	-0.379317	0.379317	-0.477394	0.345427
PTPN4	850.988	0.304665	0.0285201	0.571469	0.703136	-0.703136	0.947223	-0.654141
ARMC9	993.828	0.178059	0.0286797	0.573137	0.843889	-0.843889	0.83568	-0.949594
BEGAIN	487.007	1.09523	0.0286677	0.573137	0.533859	-0.533859	0.0148627	-0.537599
PTPRD	4502.72	-0.317144	0.0286694	0.573137	-0.561828	0.561828	-0.731651	0.538071
H6PD	2201.39	-0.235612	0.0288179	0.574878	-0.462297	0.462297	-0.526056	0.650392
TMEM200C	904.392	-0.565139	0.0288056	0.574878	-0.491544	0.491544	-0.143526	0.40966
AJM1	487.273	-0.373265	0.0288957	0.575572	-0.662385	0.662385	-0.875736	0.523362
CP	3.65676	-2.09943	0.0289294	0.575572	-0.765213	0.765213	-0.90293	0.919961
SGSM3	2010.21	-0.313433	0.0289188	0.575572	-0.552284	0.552284	-0.232056	0.442759
CDK16	7261.15	-0.153667	0.0289903	0.576275	-0.0896604	0.0896604	-0.0828387	0.127461
VTN	41.047	0.895841	0.029028	0.576516	0.484333	-0.484333	0.301805	-0.530476
HEYL	363.775	-0.808184	0.0290638	0.576701	-0.269925	0.269925	-0.099408	0.18573
TRPM2	6.29838	1.56329	0.0290886	0.576701	0.736534	-0.736534	0.405032	-0.901379
DPP4	28.0527	1.35618	0.0293343	0.577001	0.409312	-0.409312	0.0134699	-0.408465
FOXQ1	6.78147	2.84456	0.0293275	0.577001	0.522067	-0.522067	0.211756	-0.558762
HARS1	1960.99	-0.238731	0.0293234	0.577001	-0.491047	0.491047	-0.433402	0.195779
LOC124905005	7.12433	1.41775	0.0292938	0.577001	0.821715	-0.821715	0.906023	-0.687274
LOC729558	4.39107	-2.18847	0.0293291	0.577001	-0.604981	0.604981	-0.629014	0.753304
NDUFS2	2995.04	-0.23609	0.0292724	0.577001	-0.697558	0.697558	-0.495063	0.616209
RPS9	16726	-0.201882	0.0292736	0.577001	-0.579896	0.579896	-0.681852	0.404283
SP6	69.9663	1.15671	0.0292129	0.577001	0.570709	-0.570709	0.513474	-0.580664
TTC22	22.3022	1.27706	0.0292761	0.577001	0.708711	-0.708711	0.770439	-0.988705
APRT	675.103	-0.254162	0.0294077	0.577241	-0.499606	0.499606	-0.166076	0.56726
FBXW7	1732.9	-0.767798	0.0293836	0.577241	-0.379995	0.379995	-0.374043	0.168278
TTYH2	1005.79	-0.403859	0.0294234	0.577241	-0.38774	0.38774	-0.147105	0.552636
CHCHD2	4432.14	-0.273554	0.0294797	0.577341	-0.225788	0.225788	-0.134289	0.180221
JAKMIP3-AS1	110.368	-0.540075	0.0294793	0.577341	-0.297311	0.297311	-0.16068	0.196476
PEA15	7131.81	0.434789	0.0295367	0.577955	0.42898	-0.42898	0.348952	-0.380868
MAP2	14891.5	0.495668	0.0296561	0.579786	0.534436	-0.534436	0.238814	-0.446459
ASPG	10.1864	-1.88412	0.0297876	0.580346	-0.678157	0.678157	-0.772396	0.674401
CASP3	2673.71	-0.709107	0.0297356	0.580346	-0.318367	0.318367	-0.325524	0.309323
MPO	2.12801	2.89099	0.0297693	0.580346	0.777006	-0.777006	0.716034	-0.796246
NTS	43.9891	2.04606	0.0297989	0.580346	0.59382	-0.59382	0.490347	-0.676315
PLIN1	14.8869	1.28853	0.0298135	0.580346	0.646037	-0.646037	0.965946	-0.627302
CASK	3351.1	0.370874	0.0299222	0.581456	0.582557	-0.582557	0.848575	-0.443874
MKNK1	611.383	-0.343714	0.0299162	0.581456	-0.287289	0.287289	-0.240392	0.351348
ABHD18	375.987	0.294811	0.0299666	0.581818	0.512281	-0.512281	0.678684	-0.338608
HIC1	47.9401	-0.685514	0.0300468	0.582872	-0.495544	0.495544	-0.415966	0.201748
CCDC171	386.905	0.290842	0.0304652	0.589188	0.665754	-0.665754	0.576442	-0.520879
CD34	14.7711	2.10101	0.0303988	0.589188	0.400286	-0.400286	-0.184482	-0.434402
DHH	32.5369	-0.920262	0.0304771	0.589188	-0.354814	0.354814	-0.226277	0.153415
TTLL13	15.7831	1.11212	0.0304687	0.589188	0.590435	-0.590435	0.196722	-0.539586
CYTH1	1504.29	-0.452706	0.0305066	0.589254	-0.408482	0.408482	-0.278016	0.31469
F2RL1	77.8452	0.76064	0.0307454	0.593357	0.559945	-0.559945	0.607317	-0.385711
RRN3P1	272.014	0.264856	0.030786	0.593631	0.627897	-0.627897	0.619541	-0.556286
LPA	7.89502	1.837	0.0308694	0.594024	0.720205	-0.720205	0.661155	-0.83447
MAP2K2	4239.8	-0.149398	0.0309021	0.594024	-0.379793	0.379793	-0.0512956	0.413796
NDUFB6	600.417	-0.227762	0.0309219	0.594024	-0.658027	0.658027	-0.441583	0.422634
SH3PXD2B	4222.92	-0.268223	0.0308556	0.594024	-0.599946	0.599946	-0.37223	0.801003
TAGLN3	5936	-0.694304	0.0309382	0.594024	-0.469596	0.469596	-0.261821	0.484996
MRPL27	597.193	-0.260469	0.0309981	0.594668	-0.347272	0.347272	-0.252276	0.565966
RBM14-RBM4	159.154	-0.582812	0.0310676	0.595493	-0.51778	0.51778	-0.15993	0.771284
TMEM67	647.929	0.40141	0.0311125	0.595848	0.572768	-0.572768	0.459475	-0.42012
CRISPLD2	193.34	-0.62394	0.0312288	0.597565	-0.354646	0.354646	-0.360696	0.191392
RPL36AL	1587.39	-0.235816	0.0312685	0.597818	-0.489669	0.489669	-0.217637	0.572826
CRADD	216.917	-0.431166	0.031349	0.598848	-0.669802	0.669802	-0.627262	0.5243
SDF2L1	231.664	-0.324062	0.0313867	0.599061	-0.31943	0.31943	-0.0997196	0.386353
TSPEAR	7.29831	1.4344	0.0314276	0.599333	0.803711	-0.803711	0.722402	-1.06319
HOXB9	15.0707	2.86575	0.031506	0.599812	0.368415	-0.368415	-0.297892	-0.364437
RAD51C	265.378	-0.275874	0.0314925	0.599812	-0.644205	0.644205	-0.500627	0.670905
GFPT2	496.36	0.312621	0.0315989	0.601073	0.757963	-0.757963	0.597301	-0.812615
ATP5MF	2027.05	-0.279495	0.0317203	0.60135	-0.52908	0.52908	-0.111025	0.700712
FAM189B	2036.22	-0.296479	0.0317042	0.60135	-0.454105	0.454105	-0.268871	0.597208
LOC107985648	31.7164	2.13915	0.0316601	0.60135	0.517046	-0.517046	0.525072	-0.522597
SHC3	1891.42	0.594086	0.0316904	0.60135	0.560655	-0.560655	0.381666	-0.567374
RUNX1T1	1324.52	-0.619303	0.0319525	0.604734	-0.455417	0.455417	-0.192102	0.407353
STC1	944.198	-0.400564	0.0319323	0.604734	-0.296798	0.296798	-0.36136	0.297465
MRPL40	348.89	-0.278231	0.0320205	0.605005	-0.373744	0.373744	-0.177559	0.310928
ZNF664	8163.31	-0.139124	0.0320075	0.605005	-0.28796	0.28796	-0.248042	0.419081
MAD2L2	2182.82	-0.197889	0.0320861	0.605358	-0.399142	0.399142	-0.265909	0.571987
OCRL	1829.41	0.244335	0.032099	0.605358	0.744656	-0.744656	0.67063	-0.773154
PRKAG2-AS1	16.4399	-1.3922	0.0321198	0.605358	-0.479942	0.479942	-0.380575	0.330849
LYG2	1.42158	3.86295	0.0321508	0.605434	0.891591	-0.891591	1.03851	-0.891591
CCDC86	544.201	-0.334688	0.0322658	0.607094	-0.38073	0.38073	-0.43891	0.119004
GAB2	2948.93	-0.437066	0.0323256	0.607711	-0.473029	0.473029	-0.209444	0.293412
ALDH16A1	697.463	-0.386787	0.0324699	0.609494	-0.633074	0.633074	-0.453297	0.715744
BRWD1	3655.28	0.143217	0.0324746	0.609494	0.529879	-0.529879	0.576657	-0.438225
APLNR	185.02	4.05369	0.0325844	0.610201	0.358947	-0.358947	-0.307178	-0.340306
FRG1EP	15.9191	1.39472	0.0325722	0.610201	0.303456	-0.303456	0.247519	-0.353874
NDUFA3	1209.16	-0.322985	0.0325936	0.610201	-0.523347	0.523347	-0.249005	0.505636
LOC124903723	24.3285	0.710061	0.0326263	0.610307	0.766438	-0.766438	0.687279	-0.777307
ACTB	93744.6	-0.393426	0.0326773	0.610428	-0.567591	0.567591	-0.338981	0.521468
LOC124900255	3.71195	2.24673	0.0327538	0.610428	0.828611	-0.828611	0.954396	-0.990623
PCDHGA1	44.251	0.685561	0.0327683	0.610428	0.507933	-0.507933	0.792303	-0.477989
RNF141	1053.85	0.191914	0.0327303	0.610428	0.531031	-0.531031	0.505307	-0.575546
SLC6A2	50.9855	-1.5667	0.03276	0.610428	-0.460089	0.460089	-0.431664	0.0241829
RASGEF1A	52.6421	0.748789	0.0328739	0.61189	0.650062	-0.650062	0.478445	-0.763783
DOCK3	1669.07	0.297825	0.0329248	0.61233	0.490469	-0.490469	0.479348	-0.706809
NDUFA13	3591.72	-0.241767	0.0329867	0.612817	-0.615295	0.615295	-0.824783	0.595857
RPL19	24013	-0.254242	0.0330054	0.612817	-0.643848	0.643848	-0.405359	0.30443
CARMIL3	1197.2	-0.511016	0.0331086	0.613541	-0.558411	0.558411	-0.547146	0.454042
CDH22	220.756	-0.660946	0.0331261	0.613541	-0.365328	0.365328	-0.0963988	0.347413
LINC00632	831.563	0.348608	0.0330767	0.613541	0.672463	-0.672463	0.523268	-0.64048
B4GALT5	2620.41	-0.338866	0.033233	0.615016	-0.522909	0.522909	-0.258633	0.22938
ACSS2	1076.72	-0.265032	0.0333896	0.616393	-0.369998	0.369998	-0.0974055	0.378577
ARHGDIA	6272.27	-0.270622	0.0333498	0.616393	-0.321789	0.321789	-0.374816	0.294418
PTPRK	2060.85	0.339849	0.0333822	0.616393	0.691813	-0.691813	0.500894	-0.813212
SLC41A3	1572.38	-0.166306	0.0334883	0.617709	-0.548652	0.548652	-0.603311	0.533006
CEP126	358.605	0.561248	0.0335282	0.617851	0.579623	-0.579623	0.516972	-0.622358
GTDC1	699.121	-0.305244	0.0335508	0.617851	-0.583816	0.583816	-0.54129	0.543714
SLC30A1	453.002	0.320855	0.0335914	0.618093	0.430662	-0.430662	0.333662	-0.282681
RGMA	3223.11	0.417071	0.0337134	0.619831	0.692556	-0.692556	0.544498	-0.772458
DBNDD1	1035.85	-0.32339	0.0338044	0.620389	-0.309517	0.309517	-0.295434	0.307767
LINC02589	18.1544	0.835097	0.0338539	0.620389	0.851456	-0.851456	0.697907	-0.863645
PCDHGB3	27.119	0.887297	0.0338358	0.620389	0.655116	-0.655116	0.757667	-0.785796
TINCR	113.43	0.507263	0.0337934	0.620389	0.430264	-0.430264	0.28012	-0.49296
FKRP	1070.77	-0.218616	0.033908	0.620875	-0.582541	0.582541	-0.276481	0.552381
KCNMB2	80.1057	-0.774141	0.0339628	0.621373	-0.275682	0.275682	-0.319559	0.0913344
AMBRA1	1853.56	-0.201839	0.0340689	0.622762	-0.637516	0.637516	-0.692	0.472529
BBLN	1361.91	-0.238771	0.034177	0.622762	-0.401089	0.401089	-0.0444336	0.304706
CFAP20DC-DT	12.6951	-1.91888	0.0341602	0.622762	-0.39698	0.39698	-0.462254	0.139016
DST	9212.83	-0.446798	0.0341295	0.622762	-0.329985	0.329985	-0.373559	0.20605
PCDHA2	344.522	0.568672	0.0340966	0.622762	0.450844	-0.450844	0.590084	-0.436761
CFAP91	527.34	0.557109	0.0342622	0.62381	0.543826	-0.543826	0.525777	-0.366171
LRRC32	18.0104	1.31599	0.0343753	0.625341	0.677193	-0.677193	0.554755	-0.550072
RABGGTA	586.275	-0.230028	0.0344018	0.625341	-0.450301	0.450301	-0.516204	0.243197
AQP7P3	12.2041	1.42107	0.0348103	0.625439	0.691662	-0.691662	0.622207	-0.838793
CDC42SE1	2259.46	-0.2688	0.0347062	0.625439	-0.400716	0.400716	-0.411704	0.29573
EPOP	631.744	-0.408775	0.034624	0.625439	-0.462818	0.462818	-0.125275	0.601454
FAM166B	15.1733	-1.24383	0.0344861	0.625439	-0.645066	0.645066	-0.83436	0.521207
FAM184B	29.7127	0.756162	0.0345699	0.625439	0.774068	-0.774068	0.682707	-0.617803
GATB	603.165	-0.296202	0.0344408	0.625439	-0.474529	0.474529	-0.289388	0.754621
GNG3	2115.56	-0.617658	0.0348049	0.625439	-0.529405	0.529405	-0.140057	0.43873
IGF1	43.6186	2.90079	0.0347473	0.625439	0.386601	-0.386601	-0.229564	-0.386017
LNPK	1709.61	-0.183405	0.0346608	0.625439	-0.635376	0.635376	-0.245538	0.460575
LOC105371172	28.5957	1.0201	0.0345818	0.625439	0.617553	-0.617553	0.760072	-0.553551
LOC375196	4.455	2.36819	0.0345955	0.625439	0.667398	-0.667398	0.766292	-0.724177
LPAR2	2350.28	-0.419553	0.0348057	0.625439	-0.621826	0.621826	-0.722645	0.593291
PMS2P7	136.58	0.356586	0.0348847	0.625439	0.748772	-0.748772	0.808905	-0.684175
SPHK2	833.568	-0.318598	0.0347061	0.625439	-0.417045	0.417045	-0.545867	0.747765
STMN3	5428.77	-0.406302	0.0349312	0.625439	-0.557741	0.557741	-0.0725917	0.50391
TACSTD2	3.56522	2.52485	0.0345672	0.625439	0.579278	-0.579278	0.09008	-0.614211
TMSB10	21228.6	-0.44784	0.0349041	0.625439	-0.458044	0.458044	-0.0030783	0.333339
TRAF4	3281.24	-0.247803	0.034897	0.625439	-0.581697	0.581697	-0.404121	0.309539
ZNF470	543.538	0.289899	0.0349348	0.625439	0.661405	-0.661405	0.850401	-0.607431
LEMD1	158.159	0.783174	0.0350147	0.626371	0.349713	-0.349713	-0.00142286	-0.441057
DDX11L5	10.5097	-4.42278	0.035134	0.626515	-0.539605	0.539605	-0.539605	0.501157
FAM189A2	36.7738	1.40723	0.0351278	0.626515	0.475163	-0.475163	0.130777	-0.532987
HDAC4	1201.84	-0.395181	0.0350974	0.626515	-0.470915	0.470915	-0.459893	0.612444
NTMT1	746.712	-0.227607	0.0350635	0.626515	-0.626885	0.626885	-0.892932	0.849919
EI24	2783.14	-0.145527	0.0353107	0.629168	-0.599074	0.599074	-0.607431	1.06578
TSNAX-DISC1	76.3009	-0.479968	0.0354098	0.630434	-0.677336	0.677336	-0.492158	1.01077
SDK1	3917.67	-0.746129	0.035454	0.630722	-0.416301	0.416301	-0.47428	0.438478
GRIK3	1267.83	-0.80718	0.0355025	0.630865	-0.531623	0.531623	-0.220548	0.42571
LINC00847	234.044	0.324204	0.035518	0.630865	0.774277	-0.774277	0.722677	-0.615595
DDX49	1375.91	-0.19056	0.0356524	0.631167	-0.404927	0.404927	-0.284275	0.269075
LOC107984273	18.6803	-0.92959	0.0356459	0.631167	-0.375712	0.375712	-0.534515	0.264128
LOC124901912	14.2295	-1.43398	0.0356752	0.631167	-0.553592	0.553592	-0.49679	0.294778
PSMB4	3775.16	-0.159342	0.0355788	0.631167	-0.443672	0.443672	-0.130266	0.713885
SYT9	281.796	0.576485	0.0356575	0.631167	0.667582	-0.667582	0.521501	-0.724978
PRDM6-AS1	15.893	-1.06992	0.0357104	0.631295	-0.684188	0.684188	-0.740814	0.645432
PBX2	5627.24	-0.230444	0.0357697	0.631848	-0.68245	0.68245	-0.670768	0.474681
SPICE1	921.259	0.379869	0.035877	0.633247	0.513038	-0.513038	0.139524	-0.439833
ADCY7	263.426	-0.775828	0.0360129	0.634811	-0.39485	0.39485	-0.30094	0.364939
PRTG	3985.15	0.673416	0.036022	0.634811	0.636526	-0.636526	0.426681	-0.631877
LOC101927262	13.7229	-1.08777	0.0361513	0.636592	-0.645123	0.645123	-0.623456	0.530792
PARK7	4082.92	-0.193834	0.0361887	0.636752	-0.477318	0.477318	-0.660482	0.718307
LINC02315	53.3294	0.643392	0.0365421	0.642149	0.629744	-0.629744	0.503962	-0.565961
MCF2	19.2345	1.0377	0.0365835	0.642149	0.622903	-0.622903	0.583217	-0.646122
MGAM	68.8519	0.69855	0.0366203	0.642149	0.510349	-0.510349	0.235202	-0.645982
TMSB15B-AS1	31.3334	0.979435	0.0365802	0.642149	0.585003	-0.585003	0.722535	-0.45344
UQCC1	1140.95	-0.219368	0.036638	0.642149	-0.570575	0.570575	-0.644096	0.484598
PRSS12	303.569	-1.04462	0.0367308	0.643275	-0.372897	0.372897	-0.390188	0.232427
FAM227A	793.155	0.445978	0.0367934	0.643371	0.672517	-0.672517	0.537862	-0.94045
HIVEP3	337.079	-0.827949	0.0367693	0.643371	-0.388141	0.388141	-0.347188	0.241298
BMP4	140.013	1.47261	0.0368738	0.644276	0.514875	-0.514875	0.121282	-0.600207
TFB1M	379.302	-0.26461	0.0369507	0.645119	-0.257014	0.257014	-0.248353	0.11996
KLHL28	913.866	0.3646	0.0369853	0.645222	0.651015	-0.651015	0.514826	-0.670646
URGCP-MRPS24	5.72566	2.24725	0.037047	0.645799	0.650893	-0.650893	0.760109	-0.634515
LOC124904758	4.6973	-2.78422	0.0370803	0.645879	-0.581469	0.581469	-0.650121	0.233475
CASP10	7.14919	1.44115	0.0371613	0.646791	0.757414	-0.757414	0.840093	-0.67542
LOC107985075	70.3465	0.799098	0.0372771	0.647805	0.551837	-0.551837	0.417583	-0.368243
MAB21L3	3.96681	1.95684	0.0372604	0.647805	0.829439	-0.829439	0.913245	-0.750321
CLSTN3	5190.98	0.323951	0.0373692	0.648404	0.574578	-0.574578	0.51111	-0.592556
NDUFA4L2	222.456	0.572624	0.037359	0.648404	0.315434	-0.315434	0.497342	-0.354534
ZFP42	12.5549	3.16889	0.0374246	0.648866	0.395412	-0.395412	-0.213071	-0.382264
FKBP7	357.051	-0.371971	0.0374841	0.648967	-0.320002	0.320002	-0.194597	0.485047
MEIS3	3592.73	-0.345116	0.0375058	0.648967	-0.371226	0.371226	-0.240347	0.324914
PEBP1	7387.41	-0.341272	0.0375168	0.648967	-0.57132	0.57132	-0.296207	0.521279
RASGEF1B	158.137	0.555874	0.037558	0.64918	0.395558	-0.395558	0.31855	-0.423321
AP3S1	1239.77	-0.174258	0.0379266	0.653544	-0.4482	0.4482	-0.242481	0.696111
LOC105369194	62.8253	0.824966	0.0378868	0.653544	0.62348	-0.62348	0.601926	-0.640433
LOC105377609	21.5157	1.10173	0.0379016	0.653544	0.244541	-0.244541	0.255493	-0.234673
LOC124903232	51.1723	-1.05284	0.0379028	0.653544	-0.175472	0.175472	-0.287638	0.174265
ACVR1B	3361.62	-0.248686	0.0379918	0.653863	-0.60145	0.60145	-0.260252	0.264604
PRKG1	861.581	-0.893034	0.0380032	0.653863	-0.330957	0.330957	-0.34119	0.307228
CDH4	3247.81	0.455069	0.0381489	0.654085	0.433925	-0.433925	0.461017	-0.338324
COL24A1	111.561	-1.14522	0.03811	0.654085	-0.434523	0.434523	-0.193562	0.521496
FAM76A	277.922	0.291039	0.0380938	0.654085	0.615231	-0.615231	0.428402	-0.589881
GRM5	67.7479	1.69411	0.0381743	0.654085	0.373205	-0.373205	-0.114586	-0.344025
MRPL23	1128.29	-0.37622	0.0380559	0.654085	-0.568544	0.568544	-0.634044	0.700249
SEPTIN8	2218.02	-0.378406	0.0381903	0.654085	-0.503526	0.503526	-0.270851	0.396163
B3GALNT1	626.992	0.465178	0.0382434	0.65421	0.683728	-0.683728	0.453889	-0.690542
RPL29	18816.6	-0.222753	0.0382696	0.65421	-0.605524	0.605524	-0.339373	0.368323
SH3BGR	43.7082	0.996099	0.0382847	0.65421	0.674626	-0.674626	0.688448	-1.03184
OS9	5210.13	-0.169143	0.0383182	0.654285	-0.511151	0.511151	-0.804037	0.244201
EHD1	2463.03	-0.236903	0.0384517	0.654581	-0.25574	0.25574	-0.282873	0.389171
GPR26	45.7407	0.999378	0.0383963	0.654581	0.444318	-0.444318	0.216681	-0.457396
RPL13	32935.5	-0.253963	0.0384511	0.654581	-0.555003	0.555003	-0.523761	0.624816
SLC24A4	47.6217	1.77882	0.0384485	0.654581	0.502602	-0.502602	0.296307	-0.572808
RTL8A	1722.41	-0.354741	0.0385076	0.655036	-0.485735	0.485735	-0.40964	0.583722
SGSM1	241.426	0.609794	0.0385551	0.655349	0.468046	-0.468046	0.0976581	-0.451306
FBXO46	581.393	-0.200779	0.0386555	0.656556	-0.778439	0.778439	-0.574188	0.806229
GAL	19.6345	2.33459	0.0387135	0.656556	0.476944	-0.476944	0.254733	-0.561982
RPL26	18913.3	-0.200544	0.0386952	0.656556	-0.550991	0.550991	-0.870158	0.464848
ANKRD18CP	22.3736	0.94908	0.03879	0.657357	0.624117	-0.624117	0.341863	-0.635595
GPM6A	3478.72	0.734694	0.0388507	0.657892	0.485382	-0.485382	0.360732	-0.18338
C2orf49	775.192	0.189296	0.0389413	0.658436	0.810296	-0.810296	0.76046	-0.82399
EDA	181.075	0.415494	0.0389138	0.658436	0.646668	-0.646668	0.469545	-0.30177
C22orf42	91.4254	1.56216	0.0391956	0.660385	0.307683	-0.307683	-0.187926	-0.34667
CROCCP3	490.271	-0.32053	0.0391442	0.660385	-0.473819	0.473819	-0.282188	0.354028
GPD1L	315.563	-0.590349	0.0392899	0.660385	-0.434687	0.434687	-0.456133	0.1868
LOC124902321	191.149	1.15697	0.0391656	0.660385	0.404835	-0.404835	0.318899	-0.39249
NUFIP2	3617.05	0.266118	0.0392911	0.660385	0.570207	-0.570207	0.209631	-0.630825
PDE3B	614.008	-0.717943	0.0392437	0.660385	-0.466357	0.466357	-0.0809884	0.495414
RPS15	12268.8	-0.323917	0.0392604	0.660385	-0.603404	0.603404	-0.405147	0.721247
TNNI3	65.1616	0.712321	0.0391537	0.660385	0.688804	-0.688804	0.799949	-0.564728
BRME1	321.982	0.291144	0.0393633	0.661103	0.72244	-0.72244	0.801498	-0.97384
RBP5	48.7009	0.566088	0.0394747	0.66248	0.555888	-0.555888	0.308248	-0.555946
CALM2	14488.6	-0.327696	0.0395412	0.663103	-0.408931	0.408931	-0.346038	0.367726
LOC107986997	96.3919	0.500858	0.0396174	0.663887	0.357663	-0.357663	0.571283	-0.366024
CHRNA4	951.658	-0.377063	0.0398538	0.665372	-0.544002	0.544002	-0.373311	0.726863
CTH	229.225	0.305957	0.0398461	0.665372	0.431172	-0.431172	0.256328	-0.427691
LINC01140	18.753	0.839058	0.0398496	0.665372	0.497806	-0.497806	0.59931	-0.523776
SLC16A12	10.9226	2.07275	0.0397945	0.665372	0.557347	-0.557347	0.5766	-0.754791
WDR83OS	2066.99	-0.205391	0.0398485	0.665372	-0.527489	0.527489	-0.435636	0.559573
BHLHE23	14.4299	-1.12364	0.0399634	0.666692	-0.70648	0.70648	-0.518722	0.667615
DUSP22	1092.9	0.173399	0.0400135	0.666692	0.801677	-0.801677	0.907824	-0.860565
PCYT2	740.88	-0.247383	0.0400217	0.666692	-0.521659	0.521659	-0.409594	0.454842
TUFM	4903.26	-0.21244	0.0400616	0.666864	-0.60277	0.60277	-0.206026	0.610869
NDUFV1	3099.77	-0.248743	0.0401854	0.668431	-0.54487	0.54487	-0.264493	0.758444
FAIM2	959.065	-0.59678	0.0402646	0.669254	-0.387183	0.387183	-0.153975	0.419978
SMAD5	2151.58	0.21779	0.0403718	0.670542	0.688097	-0.688097	0.470708	-0.633024
AKT2	3869.73	-0.172024	0.0404627	0.670567	-0.583292	0.583292	-0.67723	0.451826
NDUFA7	1155.37	-0.346364	0.0404464	0.670567	-0.595836	0.595836	-0.179765	0.772447
SYNM	370.309	0.691307	0.0404189	0.670567	0.630037	-0.630037	0.510983	-0.708556
C16orf86	75.6525	0.596714	0.0405283	0.671161	0.623175	-0.623175	0.582384	-0.532364
RASL12	16.5042	1.97724	0.0405818	0.671553	0.513078	-0.513078	0.647322	-0.696426
MYT1L	787.075	0.613924	0.0406143	0.671597	0.46834	-0.46834	0.504595	-0.537629
ATP5PO	3446.95	-0.213816	0.0406586	0.671607	-0.62953	0.62953	-0.714689	0.257075
LOC124904209	17.0196	-0.965132	0.0406745	0.671607	-0.512036	0.512036	-0.498346	0.241677
CNST	1217.78	-0.637376	0.0407566	0.67247	-0.404377	0.404377	-0.500926	0.377533
A2M	432.724	1.47568	0.0411546	0.672879	0.300301	-0.300301	0.289933	-0.347422
AGAP3	3484	-0.308813	0.0411768	0.672879	-0.546766	0.546766	-0.353071	0.577354
ANKRD18A	137.541	0.901127	0.0409461	0.672879	0.628975	-0.628975	0.429944	-0.748397
ARHGAP6	198.478	-0.608807	0.0413131	0.672879	-0.311143	0.311143	-0.189853	0.0349652
CACNG2	184.148	-0.580383	0.0409414	0.672879	-0.569326	0.569326	-0.676967	0.490441
COX6C	1418.7	-0.237075	0.0408742	0.672879	-0.543704	0.543704	-0.330311	0.628069
EIF4EBP1	1390.41	-0.276526	0.0410041	0.672879	-0.662096	0.662096	-0.421027	0.746089
ENTPD2	10.5245	1.28287	0.0410488	0.672879	0.54283	-0.54283	0.212232	-0.597515
ETFA	1505.88	-0.35843	0.0412739	0.672879	-0.409615	0.409615	-0.500747	0.522076
FAM66D	31.1692	0.765672	0.0412217	0.672879	0.507089	-0.507089	0.628433	-0.47836
IGFBP3	161.285	1.71922	0.0409932	0.672879	0.385863	-0.385863	0.442184	-0.436076
KDM5A	2551.61	0.302397	0.0412524	0.672879	0.560147	-0.560147	0.457948	-0.529094
MARCHF1	284.655	0.642245	0.0413039	0.672879	0.550366	-0.550366	0.270897	-0.519057
PRSS3	4.7131	2.10291	0.0413192	0.672879	0.623156	-0.623156	0.488843	-0.632795
RPL11	23721	-0.178226	0.041241	0.672879	-0.603506	0.603506	-0.48069	0.476873
RPL23AP82	341.068	-0.296181	0.0411155	0.672879	-0.584507	0.584507	-0.506113	0.585531
SARM1	3092.16	-0.336053	0.0412684	0.672879	-0.506871	0.506871	-0.288246	0.567672
SV2C	432.499	-0.459175	0.0408893	0.672879	-0.233511	0.233511	-0.300119	0.171191
C6orf52	59.3902	0.52907	0.0413536	0.672953	0.741601	-0.741601	0.873689	-0.915217
LRRC41	3169.94	-0.145083	0.0414037	0.673281	-0.309504	0.309504	-0.209108	0.264599
KCTD19	23.136	0.73722	0.0414525	0.673588	0.538274	-0.538274	0.419399	-0.585474
DLX2	649.812	4.94113	0.0416975	0.676329	0.142085	-0.142085	0.28006	-0.218703
GTPBP3	910.636	-0.315708	0.0417292	0.676329	-0.335661	0.335661	-0.439852	0.280011
MIR222HG	34.0178	1.26695	0.0417413	0.676329	0.604021	-0.604021	0.794125	-0.721879
SFSWAP	2927.44	-0.234655	0.041733	0.676329	-0.529761	0.529761	-0.428989	0.594989
BROX	667.018	0.162359	0.0418621	0.677799	0.860875	-0.860875	0.880414	-0.865127
SORBS1	1546.28	-0.592946	0.0419987	0.679521	-0.328854	0.328854	-0.183289	0.262277
LOC100132287	1213.88	-0.301938	0.0420665	0.679783	-0.228174	0.228174	-0.0873812	0.266875
PPP1R16B	108.067	-0.897005	0.0420752	0.679783	-0.574049	0.574049	-0.209025	0.275985
HYLS1	184.931	0.512377	0.0421431	0.680392	0.382156	-0.382156	0.15719	-0.373495
GABBR2	452.358	-0.89824	0.0422613	0.681324	-0.420161	0.420161	-0.399219	0.238387
KITLG	1556.88	-1.04525	0.0422467	0.681324	-0.535482	0.535482	-0.335269	0.243967
ZBTB38	534.336	0.375341	0.0423575	0.682387	0.680499	-0.680499	0.943592	-0.57249
ADGRF4	1.90017	3.45932	0.0425192	0.683724	0.648284	-0.648284	0.510378	-0.78233
JAKMIP1-DT	9.1537	1.99423	0.0425553	0.683724	0.59847	-0.59847	0.737434	-0.73256
PCYT1B	577.397	-0.67946	0.042562	0.683724	-0.512613	0.512613	-0.0745238	0.569139
SNAI3	3.65625	-1.94044	0.0424734	0.683724	-0.770823	0.770823	-0.726006	0.653594
XCL1	6.74918	2.4067	0.0426618	0.684838	0.545815	-0.545815	0.39482	-0.564409
C8orf48	44.0572	0.841433	0.0427904	0.68624	0.646279	-0.646279	0.743266	-0.787964
LOC124904652	14.0951	-0.986644	0.04281	0.68624	-0.769306	0.769306	-0.878316	0.667124
BBOX1-AS1	7.83279	1.58957	0.0429164	0.687455	0.601379	-0.601379	0.57111	-0.634094
C2orf16	9.53026	1.30484	0.0430235	0.688047	0.511504	-0.511504	0.357077	-0.526346
MIR600HG	425.248	-0.279882	0.043045	0.688047	-0.528062	0.528062	-0.633664	0.39926
VIM	90320	-0.503129	0.0430362	0.688047	-0.418555	0.418555	-0.288443	0.312871
LDB1	7290.51	-0.128383	0.0430765	0.688062	-0.209114	0.209114	-0.303344	0.135373
SCGN	57.9415	1.75422	0.0431167	0.688218	0.375238	-0.375238	-0.0259551	-0.397129
PKP1	1.88634	2.72177	0.0431956	0.688687	0.822606	-0.822606	0.699305	-0.845984
PLAC9	21.7434	-0.863559	0.0432073	0.688687	-0.452594	0.452594	-0.592129	0.522334
YPEL3	633.236	-0.282812	0.0432448	0.688798	-0.519047	0.519047	-0.455699	0.215012
JAKMIP3	120.348	0.475202	0.0432889	0.689012	0.527486	-0.527486	0.64093	-0.763436
C1orf216	457.593	-0.41837	0.0433631	0.689262	-0.482169	0.482169	-0.469773	0.0162359
NGFR	3917.57	-0.899366	0.0433658	0.689262	-0.247627	0.247627	-0.161706	0.234809
MTERF2	511.229	-0.204505	0.0434076	0.689439	-0.402838	0.402838	-0.367033	0.290929
SCN1A	274.671	1.38501	0.0435061	0.690518	0.525411	-0.525411	0.293642	-0.525727
NDUFS4	1135.94	-0.233774	0.0435684	0.691019	-0.644529	0.644529	-0.644451	0.531581
LOC101929305	34.2217	-0.634177	0.0436597	0.69198	-0.538253	0.538253	-0.651988	0.599327
CENPVL2	56.0245	2.01276	0.0438908	0.694159	0.674892	-0.674892	0.48104	-0.905062
CREG2	77.7502	0.625807	0.0439821	0.694159	0.62214	-0.62214	0.51769	-0.678556
HTR2B	2.96898	-3.2006	0.0439328	0.694159	-0.651117	0.651117	-0.864578	0.267716
LOC285626	2.73822	2.96778	0.0439554	0.694159	0.779813	-0.779813	0.710957	-1.01499
POLR2E	4107.55	-0.218084	0.0438792	0.694159	-0.614168	0.614168	-0.612664	0.738253
RAB6D	7.33513	1.35517	0.0439517	0.694159	0.780619	-0.780619	1.04784	-0.747661
ANKRD28	1818.89	-0.22287	0.0440162	0.694211	-0.361529	0.361529	-0.495786	0.152546
LOC107987071	186.03	-0.302232	0.0442782	0.695218	-0.741985	0.741985	-0.738315	0.842896
MORC4	611.44	0.506827	0.0442802	0.695218	0.633935	-0.633935	0.9933	-0.724754
OLFML1	108.257	-1.56279	0.0442409	0.695218	-0.323719	0.323719	-0.338972	0.23055
PCDHB10	440.531	-0.519705	0.0443111	0.695218	-0.586071	0.586071	-0.628843	0.499238
SLC10A7	242.972	-0.389688	0.0442871	0.695218	-0.394194	0.394194	-0.382096	0.171086
SYNPO2L-AS1	12.2954	1.25921	0.044173	0.695218	0.527398	-0.527398	0.452635	-0.564658
TM7SF3	1485.66	0.265498	0.044327	0.695218	0.605121	-0.605121	0.494337	-0.527245
ZNF596	711.925	0.436734	0.0442581	0.695218	0.596837	-0.596837	0.620612	-0.402628
ACOT7	3032.74	-0.471727	0.0444435	0.695613	-0.514545	0.514545	-0.0993241	0.397195
KDR	78.7742	2.38831	0.044434	0.695613	0.393586	-0.393586	-0.173668	-0.370874
ZNF71-SMIM17	96.0064	0.591599	0.0444449	0.695613	0.59682	-0.59682	0.492688	-0.625615
ARFGEF3	988.133	0.519001	0.0445043	0.69606	0.585558	-0.585558	0.287521	-0.531926
CECR2	3291.18	-0.166571	0.044712	0.696255	-0.474401	0.474401	-0.393731	0.466617
ERFE	75.1693	-0.57409	0.0446495	0.696255	-0.558626	0.558626	-0.855335	0.597418
MLN	4.7029	-2.24448	0.0447207	0.696255	-0.421782	0.421782	-0.526494	-0.00388433
PPP4R2	1788.14	0.221196	0.0446338	0.696255	0.708594	-0.708594	0.548235	-0.617091
SLC16A14	1655.29	0.185714	0.0447027	0.696255	0.379171	-0.379171	0.340241	-0.205509
SLC30A3	16.1642	0.870232	0.0447332	0.696255	0.629792	-0.629792	0.742867	-0.836676
VSTM2A-OT1	6.38463	1.43107	0.0445722	0.696255	0.846625	-0.846625	0.954422	-0.718884
ERICH1	913.19	-0.304993	0.04506	0.698306	-0.312529	0.312529	-0.284844	0.265252
GFOD2	2087.4	-0.426429	0.045113	0.698306	-0.453662	0.453662	-0.350482	0.537756
HDAC2-AS2	46.1178	0.536965	0.0450494	0.698306	0.692087	-0.692087	0.57693	-0.449221
LOC105379102	3.62582	2.09277	0.0449591	0.698306	0.645515	-0.645515	0.393217	-0.764015
LRRN1	8109.2	0.501113	0.0450196	0.698306	0.50998	-0.50998	0.239199	-0.18379
NXPH2	26.9641	0.861643	0.0449689	0.698306	0.613019	-0.613019	0.428787	-0.596366
RAB11B	5387.31	-0.173222	0.0450912	0.698306	-0.512691	0.512691	-0.438515	0.828928
RAP1B	2133.88	0.219449	0.0449985	0.698306	0.509589	-0.509589	0.50719	-0.447578
FOLH1	90.7602	3.84555	0.0452629	0.699411	0.394189	-0.394189	0.29909	-0.508242
IDH3G	1185.77	-0.196636	0.0452218	0.699411	-0.643445	0.643445	-0.406539	0.444912
SCN2A	481.187	0.78506	0.0452776	0.699411	0.464095	-0.464095	0.122072	-0.563845
ITGB8	1261.84	0.739509	0.0453537	0.699786	0.549811	-0.549811	0.702495	-0.354769
SAMD12	121.871	0.520114	0.045364	0.699786	0.436233	-0.436233	0.484697	-0.218557
UBALD1	602.351	-0.253673	0.0454025	0.699901	-0.550871	0.550871	-0.224723	0.665309
DCTN3	2002.17	-0.241138	0.0455076	0.700069	-0.648717	0.648717	-0.559857	0.55847
LOC124900476	54.735	2.29297	0.0455096	0.700069	0.35753	-0.35753	-0.281972	-0.357678
SPAG7	1487.83	-0.231335	0.0455311	0.700069	-0.636645	0.636645	-0.577661	0.659407
ZIM2-AS1	43.8605	0.822825	0.0455377	0.700069	0.168052	-0.168052	0.16582	-0.221577
DLGAP1	447.443	-0.457227	0.0456652	0.700238	-0.501261	0.501261	-0.371775	0.384322
GRAMD1A	2948.65	-0.194925	0.0455971	0.700238	-0.601428	0.601428	-0.478555	0.720149
LOC124900618	3.16633	2.18744	0.0456485	0.700238	0.612498	-0.612498	0.628458	-0.602767
LOC124903701	13.9178	0.861128	0.0457035	0.700238	0.887475	-0.887475	0.99461	-0.859114
SPTBN1	9280.05	-0.50917	0.0457042	0.700238	-0.3861	0.3861	-0.488106	0.310925
AP1S1	1490.47	-0.321878	0.0457454	0.700392	-0.633596	0.633596	-0.364737	0.856649
FAM95B1	6.14977	-2.86052	0.0457808	0.700459	-0.558532	0.558532	-0.969463	0.450546
KRT7	4.86695	3.57045	0.0458878	0.701619	0.587429	-0.587429	0.654874	-0.653171
DNAH2	170.585	0.358424	0.0460401	0.702994	0.21514	-0.21514	0.198011	-0.206521
JPH4	2428.4	-0.591232	0.046016	0.702994	-0.491613	0.491613	-0.332577	0.357771
LOC124905207	7.9838	-1.21935	0.0460885	0.703256	-0.778964	0.778964	-1.11861	0.961715
GSDME	558.199	-0.492954	0.0461268	0.703363	-0.575273	0.575273	-0.305707	0.501287
LOC105371406	1.95443	-2.81542	0.0462072	0.703883	-0.892747	0.892747	-0.911155	0.869431
PAK6	40.6835	1.14106	0.0462234	0.703883	0.465923	-0.465923	0.493305	-0.386701
BCOR	4191.59	-0.23234	0.0463422	0.704178	-0.474443	0.474443	-0.334539	0.672892
BDH1	262.598	-0.28541	0.0463991	0.704178	-0.612476	0.612476	-1.01889	0.55477
LINC02904	18.256	2.69688	0.0463045	0.704178	0.510513	-0.510513	0.531207	-0.603856
RABGEF1	898.133	0.202209	0.0463755	0.704178	0.657734	-0.657734	0.516096	-0.708411
RPH3A	208.715	1.32717	0.0463513	0.704178	0.491064	-0.491064	0.362611	-0.404588
GATAD1	1878.2	0.273058	0.046431	0.704188	0.570893	-0.570893	0.375279	-0.383716
MAL2	202.031	0.670174	0.0464935	0.704553	0.587578	-0.587578	0.177835	-0.595707
ZNF568	384.588	0.283371	0.0465176	0.704553	0.670764	-0.670764	0.538827	-0.715841
ATP5MC1	759.128	-0.270827	0.0469443	0.706391	-0.560781	0.560781	-0.177689	0.73431
C6	4.97284	2.61816	0.046984	0.706391	0.510063	-0.510063	0.345276	-0.558625
CFAP418	186.731	0.283745	0.0469463	0.706391	0.463462	-0.463462	0.464817	-0.337301
FAM239B	2.62067	-3.00128	0.0468045	0.706391	-0.797419	0.797419	-1.09403	1.00802
FBXO17	231.117	0.437402	0.0467207	0.706391	0.474554	-0.474554	0.509501	-0.473317
LMLN	692.238	0.207453	0.0468739	0.706391	0.777371	-0.777371	0.789796	-0.995292
MED12L	363.514	0.418452	0.0467436	0.706391	0.497619	-0.497619	0.321905	-0.266022
POLR2L	1418.97	-0.251161	0.0467641	0.706391	-0.266758	0.266758	-0.117051	0.310909
PTPRO	1343.25	0.740315	0.0469644	0.706391	0.558173	-0.558173	0.340075	-0.664296
RAB40A	109.717	0.441366	0.0468744	0.706391	0.552262	-0.552262	0.65899	-0.505663
ZNF200	344.863	0.258058	0.0469314	0.706391	0.725256	-0.725256	0.641743	-0.774058
GRM7	63.0902	1.41544	0.0470442	0.706824	0.506984	-0.506984	0.165812	-0.499057
CMTM4	1610.61	0.276737	0.0471476	0.706963	0.535967	-0.535967	0.579705	-0.365575
ITGA6	1659.57	-0.343607	0.0471026	0.706963	-0.34295	0.34295	-0.363688	0.368202
PKD1	8685.29	-0.277866	0.0471266	0.706963	-0.504301	0.504301	-0.664383	0.761051
RDX	2797.06	-0.278705	0.0472112	0.707446	-0.600193	0.600193	-0.614328	0.421102
ADPRHL1	181.476	-0.557577	0.0472566	0.707655	-0.541648	0.541648	-0.256376	0.442289
CD226	15.6323	1.04247	0.0473758	0.708969	0.651252	-0.651252	0.776159	-0.655302
LRRC3B-AS1	7.83277	2.41622	0.0474328	0.70935	0.577233	-0.577233	0.64646	-0.605401
ETNK2	787.806	-0.428107	0.0475983	0.70994	-0.522075	0.522075	0.0373241	0.413953
FAM3D	1.51993	3.16203	0.0475475	0.70994	0.877985	-0.877985	0.945669	-1.01855
GLS2	72.6789	0.481662	0.0475713	0.70994	0.545297	-0.545297	0.534195	-0.675462
LRRK1	34.233	-0.726396	0.0475337	0.70994	-0.362827	0.362827	-0.347052	0.213853
CSGALNACT1	49.2741	0.611982	0.0477199	0.710403	0.731855	-0.731855	0.781813	-0.789747
LOC101929718	1.51211	3.93275	0.047724	0.710403	0.677023	-0.677023	0.409821	-0.677023
TBC1D4	542.181	-0.428053	0.0477091	0.710403	-0.486128	0.486128	-0.236244	0.549581
ZNF215	113.65	-0.748793	0.0478781	0.712226	-0.406503	0.406503	-0.217687	0.517349
ANGPT2	51.8358	0.661181	0.0479548	0.712896	0.667922	-0.667922	0.709152	-0.48079
DLST	3150.07	-0.137626	0.0480465	0.713319	-0.637241	0.637241	-0.707049	0.234915
ODAD4	200.401	0.424981	0.0480178	0.713319	0.549703	-0.549703	0.525109	-0.306911
GRHPR	2319.62	-0.167436	0.0481265	0.714035	-0.273653	0.273653	-0.351179	0.497757
HEATR5B	1507.27	-0.185738	0.0482051	0.71473	-0.368687	0.368687	-0.631261	0.286625
NUP50-DT	138.227	-0.344954	0.0483988	0.717014	-0.518406	0.518406	-0.510744	0.194164
UNC5C	2549.44	-0.88214	0.0484228	0.717014	-0.434813	0.434813	-0.377101	0.366712
FAM221B	9.3922	-1.23762	0.0486098	0.718423	-0.667095	0.667095	-0.506669	0.671514
H19	36.7203	-2.52579	0.0486136	0.718423	-0.40758	0.40758	-0.474762	0.308442
LAMA3	76.0048	0.867302	0.0485506	0.718423	0.424	-0.424	0.324454	-0.302647
CMTM3	1238.34	-0.380901	0.0487154	0.719455	-0.416279	0.416279	-0.202786	0.552711
HTR3B	17.5081	-0.958564	0.048748	0.719464	-0.644014	0.644014	-0.58813	0.536405
DUSP26	219.39	0.377469	0.0487881	0.719585	0.699052	-0.699052	0.470079	-0.629359
ZDHHC3	1961.75	-0.229212	0.0488242	0.719645	-0.308485	0.308485	-0.379061	0.148836
PPIB	4904.9	-0.270213	0.0488915	0.720167	-0.379424	0.379424	-0.167503	0.213148
CDH12	115.436	0.90406	0.0490686	0.721831	0.477003	-0.477003	0.458585	-0.423304
HS3ST1	77.1519	0.503689	0.049048	0.721831	0.654744	-0.654744	0.774409	-0.38409
MIA	397.428	-1.11374	0.0491665	0.722798	-0.205003	0.205003	-0.224556	0.185388
ATP5F1E	2512.23	-0.203112	0.0493597	0.723022	-0.5853	0.5853	-0.476523	0.637812
CDKN2C	105.692	0.474415	0.0492971	0.723022	0.711591	-0.711591	0.77148	-0.750707
MLPH	5.2859	1.57472	0.0493544	0.723022	0.806543	-0.806543	0.925148	-0.588161
NCR3LG1	779.807	0.503301	0.049261	0.723022	0.520922	-0.520922	0.335539	-0.383218
NRIP3	103.872	0.717285	0.0493479	0.723022	0.530559	-0.530559	0.134014	-0.570013
SHKBP1	1508.03	-0.536936	0.0493997	0.723022	-0.410681	0.410681	-0.370939	0.442434
SLC3A1	7.75671	1.76522	0.0494064	0.723022	0.647245	-0.647245	0.586593	-0.914464
ELOB	3233.4	-0.224726	0.049527	0.724316	-0.412509	0.412509	-0.309813	0.634141
DKFZP586I1420	144.687	0.319075	0.0496009	0.724456	0.667664	-0.667664	0.567307	-0.582028
KIF13B	538.902	-0.317604	0.0495747	0.724456	-0.303434	0.303434	-0.260372	0.310134
AACSP1	25.0358	0.885381	0.0498837	0.724826	0.302851	-0.302851	0.141628	-0.242221
ADGRG1	8036.74	0.623988	0.0498378	0.724826	0.473983	-0.473983	0.466455	-0.259574
ANKRD12	1745.34	0.177313	0.0497584	0.724826	0.627554	-0.627554	0.689871	-0.678516
DOK3	146.467	-0.677729	0.0498794	0.724826	-0.332407	0.332407	-0.404272	0.125439
DYNC1LI1	2007.15	-0.317595	0.0496895	0.724826	-0.487782	0.487782	-0.02752	0.719826
LMAN2	2148.11	-0.204039	0.0498704	0.724826	-0.407362	0.407362	-0.2426	0.265765
NOL4	373.983	0.797828	0.049786	0.724826	0.415124	-0.415124	0.115322	-0.276972
TAF7L	5.4136	1.41282	0.0497445	0.724826	0.7905	-0.7905	0.661698	-0.97696
MZT2A	983.799	-0.203834	0.0499381	0.725148	-0.532237	0.532237	-0.35642	0.646273
MAPRE2	3949.79	-0.563565	0.0500052	0.72562	-0.39746	0.39746	-0.27896	0.145347
ZNF365	45.4406	0.610739	0.050035	0.72562	0.570845	-0.570845	0.587785	-0.375849
LOC644554	71.5575	0.868878	0.0501435	0.725851	0.6239	-0.6239	0.441887	-0.654653
TCEAL3	755.016	0.426411	0.0501476	0.725851	0.686878	-0.686878	0.712065	-0.400464
TRIM62	664.425	-0.203426	0.0501135	0.725851	-0.224087	0.224087	-0.289293	0.0851373
TNFRSF9	12.2542	-1.91298	0.0502059	0.726228	-0.405888	0.405888	-0.37143	0.0743717
MMP11	143.706	-0.531236	0.0503845	0.728344	-0.313238	0.313238	-0.222109	0.260236
COLGALT1	2575.24	-0.172926	0.0504808	0.728977	-0.382781	0.382781	-0.592291	0.315592
SMDT1	772.724	-0.267664	0.050493	0.728977	-0.376267	0.376267	-0.316888	0.113191
PARP12	26.2757	0.907746	0.0506055	0.730132	0.48662	-0.48662	0.25507	-0.406176
CDYL	893.64	0.195027	0.0507493	0.730803	0.857575	-0.857575	0.756982	-0.685726
MZT2B	2517.82	-0.306064	0.0507378	0.730803	-0.591999	0.591999	-0.663051	0.497997
SGCZ	4.88972	1.72275	0.0507439	0.730803	0.644788	-0.644788	0.623958	-0.81617
SLC25A18	10.4792	1.2403	0.0508022	0.731097	0.70257	-0.70257	0.562353	-0.814805
LOC105377352	3.14851	2.82387	0.0508933	0.731852	0.563067	-0.563067	0.563531	-0.577457
SLC2A5	3.35504	2.44102	0.0509522	0.731852	0.618093	-0.618093	0.378006	-0.784231
TNFRSF21	1174.5	-0.364573	0.0509506	0.731852	-0.331661	0.331661	-0.206232	0.20392
ATP5ME	1777.07	-0.225411	0.0510095	0.731919	-0.535689	0.535689	-0.513348	0.542549
NBPF25P	173.897	0.337529	0.0510218	0.731919	0.592766	-0.592766	0.663589	-0.702623
RFNG	1081.95	-0.261744	0.0511969	0.733964	-0.549855	0.549855	-0.334372	0.569931
DNAH1	471.183	-0.37225	0.0513133	0.735164	-0.502488	0.502488	-0.557958	0.638669
GNB5	892.027	0.358805	0.0513597	0.735361	0.519783	-0.519783	0.448757	-0.539334
AFF4	5242.91	0.246209	0.0517258	0.735809	0.658373	-0.658373	0.463642	-0.659582
C3	10.891	1.50497	0.0516992	0.735809	0.634962	-0.634962	0.672404	-0.817783
LCP1	34.0041	2.44082	0.0516656	0.735809	0.353912	-0.353912	-0.244597	-0.360596
LOC105379203	9.17172	1.35314	0.0516958	0.735809	0.403997	-0.403997	0.350268	-0.334132
SDHAP4	487.261	-0.24642	0.0515512	0.735809	-0.237318	0.237318	-0.158216	0.394457
SOCS4	1617.35	-0.42249	0.0517179	0.735809	-0.385778	0.385778	-0.415047	0.349214
SPRY2	1862.91	-0.573765	0.0514597	0.735809	-0.529292	0.529292	-0.159107	0.719138
SYT6	286.257	-0.528326	0.0517503	0.735809	-0.57181	0.57181	-1.00051	0.479825
ULK1	3220.5	-0.244945	0.0515588	0.735809	-0.390369	0.390369	-0.411352	0.636131
VPS11	1012.45	-0.195884	0.0516034	0.735809	-0.406814	0.406814	-0.47526	0.50858
VWA5B2	35.1158	0.659951	0.0516146	0.735809	0.443827	-0.443827	0.267572	-0.458328
UBA52	11799.5	-0.245831	0.0518271	0.736435	-0.575142	0.575142	-0.305718	0.319258
PRKACA	3033.62	-0.220784	0.0518899	0.736863	-0.362712	0.362712	-0.426826	0.105012
SATB1	1843.27	-0.300768	0.0520052	0.738035	-0.355379	0.355379	-0.208015	0.503321
NEGR1	945.563	0.746842	0.0521292	0.738863	0.452008	-0.452008	0.395468	-0.451695
SLC2A3	3593.06	0.795822	0.0520984	0.738863	0.534782	-0.534782	0.164393	-0.462604
ZNF157	32.9108	0.593791	0.0521717	0.739	0.677221	-0.677221	0.670677	-0.876378
ANKS1B	288.75	0.798572	0.0523344	0.739139	0.452705	-0.452705	-0.011822	-0.303864
FBXO10	1291	-0.283747	0.0524103	0.739139	-0.275382	0.275382	-0.269058	0.272015
HAVCR1	3.21402	2.75315	0.0523174	0.739139	0.514909	-0.514909	-0.0254519	-0.583814
PCDHGB1	180.715	0.760519	0.0523839	0.739139	0.577376	-0.577376	0.274082	-0.570295
RAB12	557.898	0.390925	0.0523226	0.739139	0.509141	-0.509141	0.50816	-0.368417
RPS6	31349.3	-0.210465	0.0524112	0.739139	-0.588494	0.588494	-0.665212	0.225933
SEMA7A	735.384	-0.532912	0.0523836	0.739139	-0.425963	0.425963	-0.00667997	0.336603
LOC105370421	2.64127	3.10523	0.0524818	0.739672	0.651195	-0.651195	0.575609	-0.779933
COMMD4	923.923	-0.362908	0.052573	0.740494	-0.591113	0.591113	-0.524688	0.514152
GRIN2C	41.4305	0.801266	0.0526233	0.740717	0.411905	-0.411905	0.0421228	-0.317206
SHISA9	254.633	0.634365	0.0526667	0.740717	0.603282	-0.603282	0.499889	-0.955613
ZNF454	348.369	0.827653	0.0526876	0.740717	0.580245	-0.580245	0.555007	-0.594255
FGD4	995.679	0.534495	0.0528725	0.742391	0.486499	-0.486499	0.42283	-0.517344
ITPRIPL1	87.7409	-0.847808	0.0528614	0.742391	-0.524549	0.524549	-0.0956181	0.647526
LOC105373234	3.08212	2.79955	0.0530611	0.744246	0.459516	-0.459516	-0.0977954	-0.464078
LOC124902766	11.6295	1.4413	0.0530858	0.744246	0.499713	-0.499713	0.0487973	-0.414801
MBOAT2	2228.55	0.149275	0.0531038	0.744246	0.746182	-0.746182	0.676702	-0.781797
ALG1L	8.5902	1.47732	0.0531709	0.74426	0.37489	-0.37489	0.259208	-0.377904
HES7	68.5272	-0.590643	0.0531583	0.74426	-0.595113	0.595113	-0.921033	0.335623
CCDC181	269.485	0.434128	0.0532457	0.744276	0.443149	-0.443149	0.265382	-0.127322
DGKE	466.755	0.265704	0.0532476	0.744276	0.602987	-0.602987	0.559675	-0.531497
EPCAM	67.5065	1.60974	0.0532712	0.744276	0.401237	-0.401237	-0.103168	-0.416903
GTF3C5	2628.7	-0.187774	0.0534038	0.745667	-0.530778	0.530778	-0.75036	0.77131
PFDN5	4474.69	-0.15264	0.0534467	0.745803	-0.471469	0.471469	-0.386299	0.343005
CCDC175	12.4841	0.932365	0.0536919	0.746243	0.561284	-0.561284	0.448339	-0.704219
KLF3-AS1	181.794	-0.393715	0.0535525	0.746243	-0.552114	0.552114	-0.409788	0.656668
LOC124903340	4.24251	1.74159	0.0535342	0.746243	0.609745	-0.609745	0.230653	-0.551531
PLBD1	45.2223	0.987574	0.0536048	0.746243	0.524383	-0.524383	0.47183	-0.543086
RCC2	6042.85	-0.309699	0.0536602	0.746243	-0.405296	0.405296	-0.0844458	0.553136
STON1-GTF2A1L	10.6612	-3.34842	0.0536694	0.746243	-0.522948	0.522948	-0.895916	0.222633
WWP1	774.394	0.223229	0.0537283	0.746243	0.769615	-0.769615	0.500729	-0.891016
ZC3H12B	272.613	0.35132	0.0537433	0.746243	0.547849	-0.547849	0.42479	-0.455452
LINC01516	2.27531	-3.61375	0.0538788	0.747342	-0.626362	0.626362	-0.714138	0.596251
SLC31A2	37.1178	-0.555249	0.0538888	0.747342	-0.500728	0.500728	-0.492883	0.223357
AKAP9	4134.25	0.186186	0.0539522	0.747761	0.586837	-0.586837	0.411866	-0.399847
LINC02820	27.4513	1.54647	0.0540375	0.748483	0.405785	-0.405785	0.440279	-0.433886
CENPT	1589.87	-0.248053	0.0541142	0.748612	-0.431377	0.431377	-0.570458	0.168541
FAM230I	2.65325	2.51618	0.0543033	0.748612	0.716636	-0.716636	0.83713	-0.869911
HERC2P2	4565.29	0.481401	0.0542184	0.748612	0.562989	-0.562989	0.418728	-0.645813
OPCML-IT1	1.28464	3.68476	0.054292	0.748612	0.829159	-0.829159	1.05784	-0.829159
PCDHA3	101.118	0.645231	0.0542791	0.748612	0.540153	-0.540153	0.554834	-0.416109
TMEM68	456.913	0.285977	0.0542924	0.748612	0.5781	-0.5781	0.477421	-0.377605
TXNL4A	1526.09	-0.169755	0.0543128	0.748612	-0.622717	0.622717	-0.675563	0.479831
ZEB2-AS1	6.71153	-1.76598	0.0541411	0.748612	-0.706768	0.706768	-0.594832	0.527354
LOC107984214	31.0775	-0.620547	0.0543645	0.748867	-0.50632	0.50632	-0.678389	0.494605
CARM1	4195.89	-0.361939	0.0546507	0.750061	-0.512563	0.512563	-0.404591	0.583305
DIO2	40.0986	1.66971	0.0544863	0.750061	0.529029	-0.529029	0.493805	-0.62219
MYC	456.971	-0.714476	0.0546097	0.750061	-0.362675	0.362675	-0.337841	0.243824
SEMA3F	1495.96	-0.322066	0.054651	0.750061	-0.4349	0.4349	-0.356741	0.521258
TGDS	247.159	0.519293	0.0546313	0.750061	0.552324	-0.552324	0.176945	-0.500383
TRIM71	1146.18	-0.896829	0.0546021	0.750061	-0.453307	0.453307	-0.0270161	0.400796
RPL23A	15998	-0.260176	0.0547371	0.750328	-0.585282	0.585282	-0.568909	0.411622
SMYD3	700.708	-0.284374	0.0547101	0.750328	-0.467185	0.467185	-0.616321	0.57049
GLRX3	1290.62	-0.181815	0.0548814	0.751849	-0.33685	0.33685	-0.4457	0.542826
MIR3677HG	3.85602	1.77232	0.0549448	0.752259	0.753234	-0.753234	0.668096	-0.844328
APEH	2987.41	-0.154699	0.055031	0.752816	-0.41202	0.41202	-0.395908	0.60475
LOC101927898	1.96592	-2.7667	0.0550523	0.752816	-0.701554	0.701554	-0.729406	0.308456
CLTB	1146.32	-0.214528	0.0551757	0.753588	-0.507181	0.507181	-0.161737	0.380007
OSBPL2	1219.61	0.293636	0.055143	0.753588	0.561066	-0.561066	0.17614	-0.533174
ASCL1	587.585	1.28445	0.0558198	0.754606	0.3847	-0.3847	0.665146	-0.360748
CDS1	163.696	0.424714	0.0555481	0.754606	0.527184	-0.527184	0.297808	-0.272751
DNM1	3853.36	-0.290366	0.0557886	0.754606	-0.539748	0.539748	-0.392457	0.532047
DOC2GP	8.8265	-1.15458	0.0554623	0.754606	-0.446485	0.446485	-0.543985	0.445259
EVC	1850.31	-0.30651	0.0556811	0.754606	-0.222981	0.222981	-0.0862604	0.246951
LOC105370751	511.377	-0.978821	0.0557362	0.754606	-0.375711	0.375711	-0.416074	0.354435
NPBWR2	3.60618	2.86872	0.0554165	0.754606	0.494498	-0.494498	0.0128466	-0.522784
PPP1R18	3364.48	-0.350488	0.0557939	0.754606	-0.394497	0.394497	-0.276209	0.320471
PSMB7	3532.55	-0.225004	0.0556812	0.754606	-0.60546	0.60546	-0.312841	0.452527
RAI2	171.254	0.487924	0.0556957	0.754606	0.685273	-0.685273	0.724092	-0.783213
SH3PXD2A	2246.28	-0.644191	0.0556319	0.754606	-0.306654	0.306654	-0.224111	0.193275
SLC17A6	1624.98	-0.531592	0.0556914	0.754606	-0.331794	0.331794	-0.190632	0.37442
TSC22D2	1334.46	-0.197138	0.0556405	0.754606	-0.278371	0.278371	-0.300822	0.1975
TUBGCP2	2994.13	-0.173941	0.0553786	0.754606	-0.526163	0.526163	-0.245642	0.612088
WWC3	1145.43	-0.187775	0.0553347	0.754606	-0.614322	0.614322	-0.69351	0.753572
ZNF662	6.29293	-1.67183	0.055734	0.754606	-0.496067	0.496067	-0.5422	0.42106
ZNF667-AS1	853.182	0.204664	0.0553837	0.754606	0.713887	-0.713887	0.58725	-0.59355
BALR6	18.5048	1.46146	0.055884	0.755021	0.371317	-0.371317	0.654355	-0.46079
EPYC	10.57	-2.98113	0.0560188	0.756388	-0.449732	0.449732	-0.467906	-0.00295266
FAM86FP	44.3542	0.548087	0.056192	0.758273	0.467396	-0.467396	0.495436	-0.291823
AP2S1	1523.24	-0.208869	0.0562527	0.758637	-0.425259	0.425259	-0.338937	0.428823
AKAP7	144.395	0.509579	0.0571751	0.759255	0.671649	-0.671649	0.664072	-0.490648
ATG4C	275.849	0.273586	0.0570837	0.759255	0.663951	-0.663951	0.517304	-0.58692
CCDC91	431.622	0.306479	0.0566784	0.759255	0.530343	-0.530343	0.503852	-0.52927
CNTN6	256.059	-2.67691	0.0571073	0.759255	-0.126218	0.126218	-0.120184	0.146766
DPPA4	302.076	1.2874	0.0565614	0.759255	0.342333	-0.342333	0.665737	-0.374055
EIF4E2	2004.02	-0.141155	0.0566049	0.759255	-0.68172	0.68172	-0.582587	0.68701
LINC01563	7.48805	2.8525	0.056486	0.759255	0.517317	-0.517317	0.406523	-0.528119
LOC105369617	208.214	1.33201	0.05687	0.759255	0.412403	-0.412403	0.416877	-0.47152
LOC105379329	7.15973	-1.44666	0.0563616	0.759255	-0.428771	0.428771	-0.487424	0.416448
MAOA	96.619	1.18179	0.0570924	0.759255	0.461491	-0.461491	-0.0692037	-0.485824
MOSPD1	269.629	0.259435	0.0571336	0.759255	0.576043	-0.576043	0.600208	-0.494392
MRPL41	665.332	-0.223662	0.0566834	0.759255	-0.307677	0.307677	-0.419745	0.321757
MX1	42.1193	0.783253	0.0569704	0.759255	0.514518	-0.514518	0.526288	-0.443211
MYO3A	142.356	0.834276	0.0569987	0.759255	0.514102	-0.514102	0.503837	-0.264674
NEURL1	270.183	0.706382	0.0568646	0.759255	0.47502	-0.47502	0.0729729	-0.555034
NMT1	3081.89	-0.165052	0.0564167	0.759255	-0.275454	0.275454	-0.32162	0.140666
OVOL1	8.96017	1.25956	0.0564395	0.759255	0.641957	-0.641957	0.598975	-0.895067
POLR1A	2589.12	-0.195492	0.0571104	0.759255	-0.291075	0.291075	-0.368266	0.321758
RGPD5	1122.77	0.365903	0.0567049	0.759255	0.400283	-0.400283	0.507669	-0.0965375
RGS7BP	123.838	0.375559	0.0571519	0.759255	0.407905	-0.407905	0.261115	-0.403337
RPL32	20047.6	-0.200657	0.0563683	0.759255	-0.554309	0.554309	-0.401399	0.393165
SDCCAG8	495.901	-0.342171	0.0568616	0.759255	-0.365369	0.365369	-0.168142	0.0903033
SERINC3	1921.08	-0.269618	0.0569899	0.759255	-0.343909	0.343909	-0.228215	0.343976
THSD4	378.286	-0.795769	0.0567757	0.759255	-0.524403	0.524403	-0.347276	0.312574
TMDD1	8.78816	-1.76223	0.0569669	0.759255	-0.524801	0.524801	-0.620456	0.196871
VAMP1	596.367	0.212157	0.0568417	0.759255	0.635104	-0.635104	0.596311	-0.746672
XKR5	104.394	-0.540981	0.0572415	0.759689	-0.585484	0.585484	-1.0232	0.592458
ARPC4	2425.76	-0.194238	0.0572928	0.759891	-0.327218	0.327218	-0.0968384	0.283389
CHRNA7	216.008	-0.445349	0.0573917	0.759891	-0.526365	0.526365	-0.628656	0.476278
DNER	4687.42	0.616074	0.0573453	0.759891	0.469704	-0.469704	0.184291	-0.320722
TTC39B	185.996	0.595017	0.0573628	0.759891	0.422465	-0.422465	0.287691	-0.302147
FAM201A	31.672	0.732449	0.0574584	0.760328	0.702609	-0.702609	0.716044	-0.53
EPB41L2	1483.23	-0.468142	0.0575373	0.760925	-0.363821	0.363821	-0.0848793	0.286157
ANAPC7	1700.69	-0.332218	0.057751	0.762855	-0.558194	0.558194	-0.0888169	0.594626
LOC107984643	1.91081	2.66846	0.0577401	0.762855	0.871831	-0.871831	0.793917	-0.909528
RESF1	1306.88	0.478063	0.0577903	0.762927	0.575273	-0.575273	0.220243	-0.582223
ATP8B2	1994.2	-0.267895	0.0580121	0.763892	-0.369858	0.369858	-0.00691915	0.134088
JUN	4192.99	-0.418096	0.0579897	0.763892	-0.395878	0.395878	-0.35697	0.738892
LOC102723870	9.7655	1.02678	0.058033	0.763892	0.726217	-0.726217	0.777725	-0.798254
NPTXR	681.778	0.536377	0.0580095	0.763892	0.5272	-0.5272	0.51655	-0.444423
RAB4A	1102.26	-0.219287	0.0580259	0.763892	-0.504545	0.504545	-0.310032	0.516454
RALBP1	1718.55	-0.252053	0.0581535	0.764584	-0.403453	0.403453	-0.211317	0.329973
SLC23A2	2033	0.231048	0.0581481	0.764584	0.59791	-0.59791	0.418918	-0.674843
LINC02511	8.78081	1.33661	0.0583065	0.765702	0.69631	-0.69631	0.778965	-1.1256
RPL36A	12013.5	-0.223983	0.0582852	0.765702	-0.554377	0.554377	-0.436716	0.637221
FAM76B	712.383	0.226194	0.0584442	0.767062	0.623284	-0.623284	0.652599	-0.852809
LRRIQ3	11.8213	1.25903	0.0585222	0.767639	0.513732	-0.513732	0.426647	-0.364359
NMNAT3	76.9742	0.538578	0.0585686	0.7678	0.499341	-0.499341	0.399934	-0.204124
SLFN11	40.174	1.03171	0.0586382	0.768266	0.422598	-0.422598	0.224105	-0.489004
KCNJ10	33.7886	1.49633	0.0586734	0.76828	0.484744	-0.484744	0.572225	-0.507123
C1orf115	209.236	0.594721	0.0587103	0.768317	0.451059	-0.451059	0.284326	-0.306488
APOE	876.748	0.740845	0.0592038	0.769587	0.529563	-0.529563	0.363497	-0.515917
CNTFR	6864.08	-0.586723	0.0590992	0.769587	-0.492767	0.492767	-0.34286	0.44573
CYBC1	1709	-0.251698	0.0590881	0.769587	-0.433952	0.433952	-0.425136	0.712331
DGKH	622.001	-0.483677	0.0590564	0.769587	-0.356446	0.356446	0.0131367	0.217051
DPY19L2P2	317.089	0.252811	0.0592557	0.769587	0.677467	-0.677467	0.639717	-0.442448
FZD5	299.802	1.68331	0.0592846	0.769587	0.229306	-0.229306	-0.302652	-0.267322
KIRREL3-AS1	4.5191	-1.59577	0.0592323	0.769587	-0.631876	0.631876	-0.729568	0.811138
LIPJ	22.549	0.753145	0.059197	0.769587	0.662877	-0.662877	0.494612	-0.571948
MARK2	1505.75	-0.262935	0.0589254	0.769587	-0.371013	0.371013	-0.370043	0.519889
MXRA7	2927.97	-0.552248	0.0592504	0.769587	-0.477793	0.477793	-0.553627	0.335055
SEPT5-GP1BB	1961.64	-0.419573	0.059043	0.769587	-0.514666	0.514666	-0.363862	0.282103
SPTB	88.789	0.698177	0.0591771	0.769587	0.590217	-0.590217	0.243288	-0.872847
TRIM6-TRIM34	1.96871	-4.38391	0.0590422	0.769587	-0.696627	0.696627	-0.696627	0.864404
TSPAN19	45.7188	0.558829	0.0592858	0.769587	0.546546	-0.546546	0.526702	-0.369779
ARID1B	3646.91	-0.235492	0.0596351	0.769848	-0.336626	0.336626	-0.565332	0.605472
C16orf96	65.1936	0.48451	0.0596609	0.769848	0.587446	-0.587446	0.668454	-0.617301
FLT3	11.1175	1.18211	0.0597345	0.769848	0.484631	-0.484631	0.185425	-0.51145
GNG13	4.46573	1.59554	0.0598186	0.769848	0.610062	-0.610062	0.398175	-0.621961
LGI2	993.863	-0.881346	0.0594433	0.769848	-0.368695	0.368695	-0.0710638	0.306015
MCC	697.641	-0.462143	0.0597127	0.769848	-0.285526	0.285526	-0.147557	0.301459
MIR193BHG	30.326	-0.620014	0.0597532	0.769848	-0.39681	0.39681	-0.451203	0.340731
NKX2-5	33.2038	1.53469	0.0593553	0.769848	0.297485	-0.297485	0.418404	-0.334041
NUMBL	1698.01	-0.193251	0.0597112	0.769848	-0.325806	0.325806	-0.274795	0.707343
PPP1R14A	69.6905	-0.546698	0.0595754	0.769848	-0.237233	0.237233	-0.169204	0.0916512
SHE	14.1368	1.58409	0.0596621	0.769848	0.526789	-0.526789	0.256107	-0.508882
TIGD7	496.874	0.324746	0.0594361	0.769848	0.679778	-0.679778	0.302447	-0.687174
TMEM117	96.9833	-0.329727	0.0597769	0.769848	-0.514054	0.514054	-0.499648	0.707024
TMEM258	1823.62	-0.268314	0.0595653	0.769848	-0.590638	0.590638	-0.520789	0.22174
TOB1	669.78	0.286261	0.0598112	0.769848	0.622351	-0.622351	0.346821	-0.455124
ELOC	991.619	-0.191936	0.0599173	0.770679	-0.534258	0.534258	-0.504245	0.828829
ADAMTS9-AS2	40.0776	0.619002	0.0600025	0.770894	0.530089	-0.530089	0.323814	-0.600504
CSAD	930.165	-0.367752	0.0599744	0.770894	-0.549418	0.549418	-0.581642	0.351306
MIA3	2485.37	0.240189	0.0601119	0.771858	0.562054	-0.562054	0.177488	-0.378134
PPP1R15A	2419.8	-0.232361	0.0602424	0.773094	-0.492215	0.492215	-0.703401	0.35597
CD2AP	420.723	0.276064	0.060328	0.773752	0.459801	-0.459801	0.490915	-0.324558
ARL4C	3097.34	0.539752	0.0605073	0.774727	0.487361	-0.487361	0.141699	-0.171563
ARL6IP4	2129.37	-0.352851	0.0604809	0.774727	-0.534678	0.534678	-0.748715	0.462643
NDUFS6	1445.82	-0.322494	0.0604816	0.774727	-0.564423	0.564423	-0.55915	0.646349
CCNY	2383.13	-0.180462	0.0607397	0.776819	-0.616183	0.616183	-0.736821	0.716881
CEACAM19	146.647	0.453229	0.060712	0.776819	0.330496	-0.330496	0.271528	-0.383192
SH3D19	483.529	-0.358214	0.0608283	0.777511	-0.293201	0.293201	-0.391882	0.277653
AFF3	824.069	-0.393423	0.061485	0.778157	-0.420201	0.420201	-0.398433	0.68056
ANO6	1099.68	-0.215586	0.061773	0.778157	-0.318566	0.318566	-0.464137	0.246796
AURKAP1	25.9983	0.902529	0.0614612	0.778157	0.516964	-0.516964	0.0906707	-0.554062
CYB561A3	471.498	-0.340846	0.0610021	0.778157	-0.472818	0.472818	-0.545909	0.498425
DCXR	1202.6	-0.268981	0.0616502	0.778157	-0.513499	0.513499	-0.551276	0.679343
FAM21EP	11.7986	1.185	0.0617546	0.778157	0.412492	-0.412492	0.39685	-0.498285
FOXB1	80.9654	-1.61978	0.0618419	0.778157	-0.517811	0.517811	-0.397594	0.516185
IPO4	1562.76	-0.230144	0.0614457	0.778157	-0.555533	0.555533	-0.401382	0.63198
KCNA5	69.832	0.913429	0.0611718	0.778157	0.427617	-0.427617	0.230011	-0.522636
LINC02177	1.93903	2.73355	0.0612773	0.778157	0.770624	-0.770624	0.598515	-0.794892
LOC124901076	2.5155	-3.95526	0.0612271	0.778157	-0.564565	0.564565	-0.564565	0.436301
LOC124901920	18.4584	0.970652	0.0610816	0.778157	0.714341	-0.714341	0.797147	-1.01873
LRRC71	11.9554	-1.96068	0.0610171	0.778157	-0.517619	0.517619	-0.658347	0.414287
MYL7	9.64221	1.59149	0.0618463	0.778157	0.424073	-0.424073	-0.0556949	-0.434013
NAA10	1347.46	-0.214648	0.0614951	0.778157	-0.392182	0.392182	-0.142721	0.212114
NBPF11	1131.78	0.185261	0.0617851	0.778157	0.77548	-0.77548	1.01354	-0.585691
NXF5	5.54411	1.6773	0.0610985	0.778157	0.740301	-0.740301	0.834895	-0.706149
OCLN	242.081	0.491804	0.0613756	0.778157	0.519105	-0.519105	0.331714	-0.498161
PAQR7	465.628	-0.327401	0.0612641	0.778157	-0.550069	0.550069	-0.493447	0.578265
POLR2K	785.275	-0.20119	0.0617218	0.778157	-0.601125	0.601125	-0.5664	0.667206
RBFOX2	11220.6	-0.351607	0.0616226	0.778157	-0.415198	0.415198	-0.0987543	0.368948
RELL1	220.365	-0.453623	0.0618226	0.778157	-0.430426	0.430426	-0.367834	0.195024
RTL8C	4186.74	-0.255766	0.0617202	0.778157	-0.388487	0.388487	-0.328149	0.548347
TUBB8	13.109	1.00679	0.0614771	0.778157	0.497169	-0.497169	0.452618	-0.678794
UBE2O	3607.49	-0.215069	0.0612816	0.778157	-0.336374	0.336374	-0.231212	0.493906
VWA5B1	93.9466	1.06889	0.0617973	0.778157	0.454947	-0.454947	0.381403	-0.437055
WDR38	12.6794	-2.70396	0.061196	0.778157	-0.390144	0.390144	-0.699483	0.390116
ZNF804B	8.79509	-1.37229	0.06182	0.778157	-0.411785	0.411785	-0.418117	0.222035
SNX9	735.653	0.1976	0.0619377	0.778438	0.737379	-0.737379	0.7946	-0.733438
ZNF417	823.903	0.184695	0.0619244	0.778438	0.743957	-0.743957	0.624056	-0.910217
LINC00920	16.1637	-0.97381	0.062028	0.778487	-0.359087	0.359087	-0.3964	0.360872
LOC122526780	107.125	0.643383	0.0619793	0.778487	0.465554	-0.465554	0.513021	-0.590885
VPS4A	3061.33	-0.189604	0.0620453	0.778487	-0.527124	0.527124	-0.305547	0.432447
TP53TG3	7.11393	-4.26321	0.0621133	0.778906	-0.50042	0.50042	-0.50042	0.148655
ADGRB1	1782.1	-0.267723	0.0624106	0.780638	-0.514159	0.514159	-0.206378	0.504036
NNAT	14966.7	-2.4044	0.0624247	0.780638	-0.445351	0.445351	-0.226214	0.489261
PCDHB19P	42.7498	0.520179	0.062405	0.780638	0.418036	-0.418036	0.472463	-0.358835
WNT1	338.56	-0.979231	0.062412	0.780638	-0.348765	0.348765	-0.320599	0.303497
ZSWIM9	541.902	0.258297	0.0623673	0.780638	0.714009	-0.714009	0.935384	-0.838294
WASF3	2869.07	0.288269	0.0624759	0.780845	0.709187	-0.709187	0.8116	-0.490057
COL4A2	7271.87	-0.536883	0.0626838	0.782738	-0.470022	0.470022	-0.0381407	0.316055
OPN3	1224.45	-0.374181	0.0627316	0.782738	-0.477081	0.477081	-0.51229	0.400652
PTGER2	2.31351	-3.03334	0.0627038	0.782738	-0.633288	0.633288	-0.633946	0.721924
LOC124903286	3.70987	-1.78622	0.0627869	0.782993	-0.643752	0.643752	-0.613266	0.512174
H1-0	7643.16	0.48842	0.0629883	0.783146	0.56192	-0.56192	0.492461	-0.529808
HERC2P7	16.878	1.50862	0.0630773	0.783146	0.452033	-0.452033	0.518499	-0.474393
HR	13.4151	-1.22976	0.0629626	0.783146	-0.503873	0.503873	-0.587095	0.697637
LOC105370789	1.85764	2.65625	0.0629946	0.783146	0.849214	-0.849214	0.842707	-0.887325
LRRTM3	161.677	0.748465	0.0630228	0.783146	0.41536	-0.41536	0.224919	-0.36029
MON1A	396.391	-0.309661	0.063043	0.783146	-0.317763	0.317763	-0.269526	0.636353
PTGDR2	22.9543	-0.798735	0.0630088	0.783146	-0.58464	0.58464	-0.404805	0.132865
STRAP	5953.05	0.187062	0.0629851	0.783146	0.550577	-0.550577	0.479397	-0.641778
MLXIPL	72.1806	0.820273	0.0632023	0.784266	0.441563	-0.441563	0.0377933	-0.566443
FAM234B	1059.85	0.370043	0.0632485	0.784407	0.478779	-0.478779	0.199391	-0.568935
CHGA	913.483	-0.471453	0.0632922	0.784516	-0.44179	0.44179	-0.058668	0.6164
GABRG1	17.4488	2.8302	0.0633692	0.78484	0.519674	-0.519674	0.299285	-0.577347
PCDHA10	336.895	0.438954	0.063388	0.78484	0.387833	-0.387833	0.431058	-0.476897
AKAP3	90.982	0.395039	0.0635325	0.785041	0.68637	-0.68637	0.680859	-0.727935
DCBLD2	3311.04	-0.650015	0.0636224	0.785041	-0.392108	0.392108	-0.13607	0.0985034
FABP7	1649.35	1.35907	0.0635373	0.785041	0.442143	-0.442143	0.2579	-0.556931
GATA6	38.0206	3.04412	0.0636831	0.785041	0.37221	-0.37221	-0.284925	-0.399348
LOC102724262	8.08074	1.16334	0.0636675	0.785041	0.695583	-0.695583	0.624862	-0.769615
LOC105370689	1.87501	2.65583	0.0634963	0.785041	0.790247	-0.790247	0.858222	-0.816132
PAQR6	347.294	-0.348807	0.0636343	0.785041	-0.44416	0.44416	-0.547044	0.59389
RAPH1	1029.1	-0.386522	0.0635876	0.785041	-0.47169	0.47169	-0.320919	0.251544
ABI3	1.52806	3.04161	0.0637244	0.785121	0.762576	-0.762576	0.857791	-0.927063
KCNH6	27.969	-0.983712	0.0638136	0.785142	-0.268051	0.268051	-0.253144	0.0904725
LOC105372141	52.3189	-0.742489	0.0638656	0.785142	-0.58107	0.58107	-0.254075	0.599927
NAA38	842.474	-0.316651	0.0638553	0.785142	-0.541677	0.541677	-0.457099	0.309724
TARBP2	845.798	-0.184422	0.0638528	0.785142	-0.418103	0.418103	-0.603628	0.663432
CDH8	328.852	0.542097	0.0639506	0.785759	0.583487	-0.583487	0.472011	-0.61929
AK1	1032.05	-0.280179	0.0641491	0.786707	-0.571278	0.571278	-0.775401	0.183239
PRKCE	1115.41	-1.00354	0.0641675	0.786707	-0.35358	0.35358	-0.121911	0.269703
RIMS3	5606.48	-0.345899	0.0640937	0.786707	-0.476535	0.476535	-0.0704559	0.538343
SYNGR3	649.745	-0.340116	0.0641078	0.786707	-0.554037	0.554037	-0.923536	0.475197
NIPAL1	13.8573	0.972799	0.0642681	0.787511	0.607085	-0.607085	0.616463	-0.617995
LOC124904424	3.96795	1.64313	0.0644219	0.788966	0.684328	-0.684328	0.439887	-0.849259
FIG4	1002.04	0.191721	0.0644696	0.789122	0.52434	-0.52434	0.352822	-0.401154
FAM216B	10.3131	-2.62678	0.0645557	0.789746	-0.443627	0.443627	-0.412523	-0.0137763
ADCYAP1	781.771	-0.486586	0.0648607	0.789791	-0.374481	0.374481	-0.00794769	0.126002
CCDC152	141.099	0.554026	0.0646611	0.789791	0.670458	-0.670458	0.857261	-0.671808
DYRK4	497.704	0.286075	0.0648046	0.789791	0.477535	-0.477535	0.236164	-0.624978
EIF2B3	566.57	-0.232647	0.0646207	0.789791	-0.472321	0.472321	-0.793947	0.710814
LOC101928344	948.634	0.310826	0.0647243	0.789791	0.383626	-0.383626	0.350337	-0.255192
LOC105378797	46.5846	0.805446	0.0648749	0.789791	0.611911	-0.611911	0.814012	-0.456559
NDN	4009.16	0.533533	0.0648327	0.789791	0.618432	-0.618432	0.941626	-0.650192
PFDN6	784.579	-0.2346	0.0647421	0.789791	-0.53542	0.53542	-0.77611	0.613596
TLNRD1	1202.26	-0.488143	0.0648593	0.789791	-0.348518	0.348518	-0.107373	0.255802
AR	351.133	0.402352	0.0649163	0.789868	0.630469	-0.630469	1.06755	-0.634865
TFCP2L1	17.5703	0.823265	0.0650646	0.791245	0.474843	-0.474843	0.306155	-0.412497
ITGA4	1048.21	-0.710821	0.0651723	0.791272	-0.1275	0.1275	-0.178459	0.117271
NHLRC1	19.432	1.04122	0.0651654	0.791272	0.658645	-0.658645	0.607921	-0.645186
SMG8	714.075	-0.33802	0.0651473	0.791272	-0.439233	0.439233	-0.510363	0.45151
LRRN3	898.004	0.449186	0.0652317	0.791567	0.49208	-0.49208	0.19801	-0.313965
NAP1L2	374.837	0.41447	0.0653887	0.792618	0.590774	-0.590774	0.539315	-0.608762
TBC1D22A	646.276	-0.289631	0.0653764	0.792618	-0.420934	0.420934	-0.421215	0.258438
KCTD8	60.6265	1.06031	0.0654349	0.792665	0.386535	-0.386535	-0.0816487	-0.497951
SELPLG	27.2161	-0.643943	0.065463	0.792665	-0.27504	0.27504	-0.271813	0.133438
MTTP	123.155	0.894321	0.0655591	0.792976	0.536461	-0.536461	0.73835	-0.522368
WIPF1	627.78	-0.318117	0.065546	0.792976	-0.371488	0.371488	-0.113796	0.441177
LOC124906104	148.692	0.508468	0.0656207	0.793295	0.605499	-0.605499	0.502822	-0.509578
DSE	741.322	-0.210541	0.0657137	0.79331	-0.28254	0.28254	-0.0323348	0.284158
JOSD1	1689.28	-0.268171	0.0657555	0.79331	-0.536162	0.536162	-0.245381	0.509685
L3MBTL3	636.774	0.1948	0.0658514	0.79331	0.779429	-0.779429	0.825584	-0.891824
LOC105371472	35.5804	0.610221	0.0658685	0.79331	0.604799	-0.604799	0.280983	-0.510363
TSPEAR-AS1	25.9394	0.897508	0.0658248	0.79331	0.561529	-0.561529	0.250242	-0.517354
ZBED1	880.359	0.314019	0.0657875	0.79331	0.519386	-0.519386	0.477859	-0.597978
ZBED1_1	880.359	0.314019	0.0657875	0.79331	0.519386	-0.519386	0.477859	-0.597978
PET100	766.767	-0.197699	0.0659956	0.79426	-0.456806	0.456806	-0.641485	0.524068
RPL14	16270.3	-0.184406	0.0660179	0.79426	-0.450038	0.450038	-0.496666	0.784057
KCTD15	2891.97	-0.326648	0.0661883	0.79512	-0.387353	0.387353	-0.0477437	0.456718
LOC124904218	307.899	0.504767	0.0661912	0.79512	0.64032	-0.64032	0.62965	-0.428471
LOC124908048	148.246	0.458525	0.0661953	0.79512	0.505499	-0.505499	0.787896	-0.69622
TLE4	2345.42	0.538611	0.0662576	0.795445	0.575676	-0.575676	0.417558	-0.53056
DCP1B	783.438	0.240371	0.0664493	0.796698	0.544085	-0.544085	0.4055	-0.392717
PRR23D2	6.95743	1.67879	0.0665297	0.796698	0.497344	-0.497344	0.603113	-0.532529
PWAR5	338.643	0.458504	0.0665389	0.796698	0.559353	-0.559353	0.126941	-0.567587
TTL	1838.88	-0.200814	0.0664761	0.796698	-0.423046	0.423046	-0.491136	0.406289
ZNF613	211.645	0.333469	0.0664167	0.796698	0.711992	-0.711992	0.589379	-0.783555
ATP5MK	1132.12	-0.242501	0.0668084	0.797095	-0.470741	0.470741	-0.463834	0.662001
CTSZ	132.121	-0.481617	0.0670155	0.797095	-0.50075	0.50075	-0.216396	0.685065
FAM210B	1450.87	-0.295393	0.0668599	0.797095	-0.421184	0.421184	-0.482866	0.374961
FAT3	2856.38	0.464201	0.0668697	0.797095	0.466802	-0.466802	0.457226	-0.30096
GHDC	160.648	-0.515533	0.0670026	0.797095	-0.512802	0.512802	-0.0994831	0.514729
LOC124903671	64.7992	2.26043	0.0669068	0.797095	0.477694	-0.477694	0.201715	-0.561886
LOC401127	29.1989	0.603414	0.0669586	0.797095	0.769221	-0.769221	0.6778	-0.750488
NPTX1	523.711	-0.31198	0.0667443	0.797095	-0.441828	0.441828	-0.522377	0.223602
NR2F1	6602.35	-0.738262	0.0670019	0.797095	-0.308921	0.308921	-0.0184508	0.334771
PCDHA4	1070.32	-0.314277	0.0666248	0.797095	-0.344409	0.344409	-0.31552	0.216281
SINHCAF	3350.43	0.345647	0.0670322	0.797095	0.452225	-0.452225	0.214289	-0.333308
SPTBN2	5010.61	-0.391695	0.0667368	0.797095	-0.504865	0.504865	-0.207564	0.504306
UBXN1	2891.09	-0.165257	0.0667349	0.797095	-0.539243	0.539243	-0.380313	0.414741
BCL7C	890.666	-0.190533	0.0671548	0.797813	-0.465678	0.465678	-0.319491	0.253856
GFI1	10.6294	1.01797	0.067209	0.797813	0.731476	-0.731476	0.734466	-0.662348
LOC105370456	1.91416	2.56576	0.0672116	0.797813	0.740987	-0.740987	0.640679	-0.773118
RAD51AP2	41.41	0.725213	0.0672342	0.797813	0.66885	-0.66885	0.658044	-0.690804
TRAPPC1	2150.57	-0.181261	0.0673277	0.798502	-0.310577	0.310577	-0.200472	0.157728
LOC100134317	4.23915	2.44069	0.0674216	0.799195	0.517255	-0.517255	0.486871	-0.574264
DVL1	2348.75	-0.186458	0.0674778	0.799356	-0.512364	0.512364	-0.34021	0.506422
ZBTB46	1044.9	-0.367315	0.0675062	0.799356	-0.370241	0.370241	-0.0427231	0.332615
ANKRD30BL	21.2902	1.8554	0.067832	0.799378	0.525961	-0.525961	0.562728	-0.559952
GREB1	3856.16	-0.842592	0.067782	0.799378	-0.47003	0.47003	-0.191092	0.456402
ITPK1	1594.43	-0.285491	0.0678348	0.799378	-0.520587	0.520587	-0.118728	0.420031
LOC100131289	1.63769	2.90627	0.0675797	0.799378	0.654787	-0.654787	0.642274	-0.754973
LPCAT1	3722.39	-0.24283	0.067849	0.799378	-0.407452	0.407452	-0.248796	0.631395
MPV17L2	415.544	-0.180036	0.0678125	0.799378	-0.242937	0.242937	-0.196066	0.374839
NEDD9	633.334	0.350095	0.0676157	0.799378	0.685253	-0.685253	0.763651	-0.806381
RUNDC3A	2118.16	-0.493552	0.067863	0.799378	-0.480685	0.480685	-0.011995	0.499075
S100A4	18.348	0.833583	0.0677733	0.799378	0.742052	-0.742052	0.758696	-0.719976
SPTAN1	19769.1	-0.338327	0.0676965	0.799378	-0.373545	0.373545	-0.412215	0.291825
TM4SF1	49.4632	-2.20313	0.0679154	0.799577	-0.410486	0.410486	-0.499577	0.0283704
H1-9P	6.08202	-2.11539	0.0680793	0.80067	-0.444589	0.444589	-0.525648	0.275962
LOC102724593	16.6561	-1.37654	0.0680438	0.80067	-0.499169	0.499169	-0.406407	-0.0470643
GALNT2	4064.9	0.456595	0.0682052	0.801732	0.545619	-0.545619	0.455088	-0.523253
CAPN15	1722.41	-0.27059	0.0682566	0.801763	-0.39982	0.39982	-0.0784208	0.501802
PPP1R3C	249.969	0.467312	0.0683361	0.801763	0.590373	-0.590373	0.403946	-0.692591
SIPA1L1	1304.93	0.266975	0.0683503	0.801763	0.580281	-0.580281	0.617124	-0.574102
ZNF385A	1029.35	-0.382393	0.0683274	0.801763	-0.43638	0.43638	-0.494155	0.0591221
PDE6D	722.635	-0.246788	0.0684403	0.801983	-0.369557	0.369557	-0.301817	0.158162
TWIST2	102.834	1.75289	0.06843	0.801983	0.056972	-0.056972	0.0527571	-0.191291
APOA1	146.976	2.79958	0.0685391	0.802311	0.338297	-0.338297	-0.347819	-0.353625
CECR7	7.46842	1.67263	0.0685752	0.802311	0.628678	-0.628678	0.857844	-0.702084
COL7A1	876.851	-0.536884	0.068544	0.802311	-0.484995	0.484995	-0.537208	0.874141
CCT5	6074.61	-0.286268	0.0686626	0.8025	-0.477541	0.477541	-0.0751445	0.608664
ZNF354C	1001.67	0.358422	0.0686589	0.8025	0.646528	-0.646528	0.489872	-0.661398
CSRP3-AS1	13.5373	-0.934869	0.0688085	0.803053	-0.400748	0.400748	-0.436668	0.123718
DSG2	986.123	0.786087	0.069016	0.803053	0.56927	-0.56927	0.583213	-0.751593
FRAT1	157.341	-0.412879	0.0690556	0.803053	-0.553701	0.553701	-0.484463	0.146314
ITFG2-AS1	17.5223	0.802713	0.0690664	0.803053	0.725071	-0.725071	0.797092	-0.68275
LOC100287387	21.0783	1.66081	0.0690121	0.803053	0.200659	-0.200659	0.0731714	-0.348372
PPP4R3A	2349.02	0.162302	0.0690582	0.803053	0.577809	-0.577809	0.58645	-0.296149
PTP4A1	4463.7	0.16395	0.0689273	0.803053	0.33347	-0.33347	0.212315	-0.25163
RALGPS2	1800.81	0.20367	0.0688762	0.803053	0.823427	-0.823427	0.925822	-0.798173
RNF128	4.31473	2.3605	0.0688165	0.803053	0.469619	-0.469619	-0.0349089	-0.443398
STARD4	1508.86	0.336753	0.0689246	0.803053	0.494874	-0.494874	0.488854	-0.525162
GSTO2	126.705	0.833236	0.0691052	0.80309	0.572362	-0.572362	0.453033	-0.504222
OPHN1	591.548	0.25087	0.0691998	0.803774	0.715287	-0.715287	0.674455	-0.825318
MSI2	5214.6	0.292297	0.0692528	0.803858	0.453487	-0.453487	0.507816	-0.213167
NT5DC2	6263.7	-0.398933	0.0692784	0.803858	-0.547437	0.547437	-0.556744	0.438296
CS	6836.63	-0.194724	0.0693978	0.804	-0.606162	0.606162	-0.942893	0.674839
RPL15	32638.7	-0.186029	0.0693749	0.804	-0.427806	0.427806	-0.643687	0.717914
TTN	234.797	1.05903	0.0693622	0.804	0.43604	-0.43604	-0.0368372	-0.420686
PWRN1	16.0979	1.38695	0.0694992	0.804762	0.590435	-0.590435	0.69728	-0.819763
FPGT-TNNI3K	106.072	0.418411	0.0697919	0.804791	0.664593	-0.664593	0.982598	-0.722499
KC6	171.084	0.586929	0.0695723	0.804791	0.601501	-0.601501	0.585446	-0.62186
LINC00294	380.669	-0.285392	0.0699569	0.804791	-0.552683	0.552683	-0.136123	0.631476
LOC124902710	16.1914	-0.724611	0.0699816	0.804791	-0.666436	0.666436	-0.493609	0.464719
LOC124902796	3.93849	1.93195	0.0699759	0.804791	0.696954	-0.696954	0.870877	-0.697118
MAP3K10	1396.52	-0.290099	0.0699582	0.804791	-0.448454	0.448454	-0.425405	0.718284
PA2G4	4049.3	-0.628878	0.0698294	0.804791	-0.498322	0.498322	-0.369782	0.501397
PARP14	232.635	0.92047	0.0695808	0.804791	0.487065	-0.487065	0.35318	-0.597449
RPL36	9633.62	-0.264616	0.0696294	0.804791	-0.530363	0.530363	-0.0806473	0.592168
SH2B3	272.137	-0.609428	0.069762	0.804791	-0.407075	0.407075	-0.0493127	0.347288
TIMM13	1546.02	-0.194472	0.0697631	0.804791	-0.322832	0.322832	-0.521355	0.358884
TMEM232	276.12	0.376871	0.0696613	0.804791	0.60923	-0.60923	0.752263	-0.623732
UQCC2	864.938	-0.183745	0.070002	0.804791	-0.310291	0.310291	-0.290163	0.337103
ZNF232-AS1	105.066	-0.627327	0.0697536	0.804791	-0.555469	0.555469	-0.414452	0.492335
RIN3	148.797	-0.682084	0.0700509	0.804942	-0.268816	0.268816	-0.106485	0.221094
NOP16	239.872	-0.349198	0.0701268	0.805404	-0.494469	0.494469	-0.499532	0.492653
IGFBP7	176.766	1.58333	0.0702317	0.806197	0.441641	-0.441641	0.0609358	-0.25219
SLC1A5	2473.32	0.173967	0.0702818	0.806361	0.282276	-0.282276	0.281456	-0.244282
DNAJC14	1301.18	-0.213033	0.0704158	0.806782	-0.532368	0.532368	-0.655978	0.780757
MAN2A1	965.753	-0.381722	0.0704259	0.806782	-0.391542	0.391542	-0.345556	0.0732921
PRSS30P	3.62689	1.78817	0.0703749	0.806782	0.764244	-0.764244	0.698648	-0.858832
LYSMD2	18.0533	0.900708	0.0705314	0.80758	0.641102	-0.641102	0.520657	-0.659617
CTNNA1	12818.4	-0.307324	0.0708834	0.807651	-0.32308	0.32308	-0.344158	0.450901
CYP46A1	159.06	0.342833	0.0706002	0.807651	0.552413	-0.552413	0.67303	-0.437116
LMF1	344.344	1.04058	0.0706862	0.807651	0.416432	-0.416432	0.362867	-0.415699
LOC124901399	2.29797	2.2386	0.0708858	0.807651	0.756364	-0.756364	0.760933	-0.953484
RPS12	18105.5	-0.214563	0.0708926	0.807651	-0.478961	0.478961	-0.221	0.329885
SFXN2	401.991	-0.270055	0.0707289	0.807651	-0.579755	0.579755	-0.56846	0.812605
SRPX2	18.5292	1.11951	0.0706364	0.807651	0.312054	-0.312054	0.412724	-0.326748
TEX15	302.954	1.33055	0.0708265	0.807651	0.438055	-0.438055	0.143657	-0.458276
ZDHHC15	457.96	0.28531	0.0707737	0.807651	0.719658	-0.719658	0.767826	-0.538275
ZNF384	2753.54	0.26089	0.0708963	0.807651	0.450503	-0.450503	0.301961	-0.425863
C19orf33	2.4716	2.78299	0.0715991	0.807695	0.744793	-0.744793	0.84164	-0.998588
CDYL2	451.749	0.87916	0.0716689	0.807695	0.538175	-0.538175	0.62888	-0.413574
COL6A3	1412.97	2.21464	0.0715116	0.807695	0.288687	-0.288687	0.575674	-0.298305
FAAH	195.539	0.326927	0.0717281	0.807695	0.722066	-0.722066	0.755938	-0.440271
FIGN	1886.4	-0.666716	0.0717895	0.807695	-0.445422	0.445422	-0.269655	0.46185
FOXH1	26.8145	2.14157	0.0717664	0.807695	0.357213	-0.357213	-0.309322	-0.325989
GRAMD4	1201.5	-0.321121	0.071749	0.807695	-0.531068	0.531068	-0.49822	0.519328
HPRT1	414.906	0.194483	0.071108	0.807695	0.583475	-0.583475	0.721477	-0.622232
IRAK2	25.5159	0.679493	0.0711543	0.807695	0.566772	-0.566772	0.539026	-0.716162
LINC01841	4.19848	-1.84427	0.0713521	0.807695	-0.67955	0.67955	-0.863562	0.563701
LOC105372269	77.5293	-0.602134	0.0712531	0.807695	-0.484207	0.484207	-0.299926	0.644427
LOC107985314	1.18513	3.51432	0.0713001	0.807695	0.800667	-0.800667	0.947114	-0.800667
LOC124902302	5.80192	-1.70398	0.0713481	0.807695	-0.635058	0.635058	-0.658108	0.749312
LRRC24	358.952	-0.356486	0.0714634	0.807695	-0.440512	0.440512	-0.70982	0.270351
NOC2L	2798.27	-0.204482	0.0718573	0.807695	-0.491896	0.491896	-0.410614	0.513525
NSMCE3	829.029	0.179531	0.0714882	0.807695	0.827472	-0.827472	0.842402	-0.743179
PARD3B	690.15	0.35656	0.0712215	0.807695	0.415166	-0.415166	0.228691	-0.1523
PCF11-AS1	67.6181	0.390082	0.0717573	0.807695	0.778893	-0.778893	0.584602	-0.843968
RPL35	10630.9	-0.235823	0.0714346	0.807695	-0.55169	0.55169	-0.364528	0.270848
SHISAL2B	2.43212	2.95109	0.0713073	0.807695	0.495944	-0.495944	-0.0100256	-0.650076
SLC22A15	333.338	0.362007	0.071256	0.807695	0.646664	-0.646664	0.463193	-0.652286
SLC39A4	8.86353	1.9298	0.0717056	0.807695	0.553161	-0.553161	0.257478	-0.521669
[truncated: 20,523 more rows]

## Sheet: GEO30
Gene_Symbol	Average_Expression	Log2_Fold_Change	P_Value	Adj_P_Value	Average_ZscoreLog2CPM_Experimental	Average_ZscoreLog2CPM_Control	Median_ZscoreLog2CPM_Experimental	Median_ZscoreLog2CPM_Control
SLCO1A2	398.017	3.02338	2.36029e-21	5.13741e-17	0.802001	-0.802001	0.863057	-0.843246
PCDHGB6	3133.11	-1.59155	2.14771e-15	2.33736e-11	-0.723071	0.723071	-0.846464	0.733491
LINC02893	297.334	1.62583	4.51335e-14	3.2035e-10	0.891102	-0.891102	0.8466	-0.951893
PCDHB12	163.791	1.45532	5.88717e-14	3.2035e-10	0.761786	-0.761786	0.712822	-0.759584
CTB-1I21.1	40.0667	-7.20264	1.19553e-12	4.33698e-09	-0.851404	0.851404	-0.852188	0.779308
MAGEL2	5831.41	1.07703	9.9725e-13	4.33698e-09	0.824654	-0.824654	0.993691	-0.884317
LOC105377599	80.8867	2.32607	1.00195e-11	3.11549e-08	0.323866	-0.323866	0.353848	-0.336953
PCDHGB5	119.381	2.18315	2.98825e-11	8.13028e-08	0.850497	-0.850497	0.777955	-0.884221
PCDHB15	1245.71	0.865051	1.27493e-10	3.08334e-07	0.778446	-0.778446	0.711933	-0.702076
ZNF528	564.984	1.39051	9.48961e-10	2.06551e-06	0.842062	-0.842062	0.909181	-1.01596
HERC2P4	26.4723	-3.9678	2.23518e-09	4.42281e-06	-0.503017	0.503017	-0.517192	0.38848
PCDHB5	1211.4	2.90857	3.28581e-09	5.95991e-06	0.814947	-0.814947	0.842408	-0.863973
LINC00865	10.4573	-6.86612	4.40173e-09	7.36985e-06	-0.929266	0.929266	-0.929266	0.932669
SLC5A12	28.2059	2.87931	1.05845e-08	1.64559e-05	0.639333	-0.639333	0.715212	-0.723875
AGBL4	181.399	1.47804	1.14057e-08	1.65504e-05	0.799789	-0.799789	0.862491	-0.833912
ZNF578	234.7	1.13897	1.4265e-08	1.94058e-05	0.836261	-0.836261	0.931022	-0.884294
PCDHA2	309.25	0.845442	1.27773e-07	0.000154506	0.882314	-0.882314	0.892489	-0.94603
ZNF454	446.383	0.870595	1.24002e-07	0.000154506	0.854189	-0.854189	0.928564	-0.846033
PCDHB6	142.657	0.974376	1.45303e-07	0.000166457	0.892335	-0.892335	0.926937	-0.763859
LINC00648	362.797	1.04305	1.60578e-07	0.000174757	0.692851	-0.692851	0.72043	-0.664783
LOC105369151	548.064	0.698888	2.02917e-07	0.000209748	0.709212	-0.709212	0.889047	-0.772711
ZNF45-AS1	292.946	0.818209	2.12003e-07	0.000209748	0.84078	-0.84078	0.736461	-0.726228
LOC102723546	328.564	0.968592	2.71242e-07	0.00025669	0.83902	-0.83902	0.79012	-0.98604
ZNF229	658.582	0.848503	4.01161e-07	0.00036382	0.773266	-0.773266	0.78984	-0.701003
MAP7D2	276.312	0.834236	7.08457e-07	0.000616811	0.617156	-0.617156	0.688293	-0.581486
LOC105377177	16.0426	4.74245	9.48526e-07	0.000764653	0.613164	-0.613164	0.536635	-0.622732
ZNF225-AS1	672.414	1.12025	9.2428e-07	0.000764653	0.749345	-0.749345	0.856671	-0.540068
SULT1A4	77.4673	-2.59051	1.2301e-06	0.000956229	-0.790807	0.790807	-0.741448	0.541522
LOC105370463	20.9834	2.37521	1.28975e-06	0.000968026	0.884613	-0.884613	0.887931	-0.873176
LOC105377635	817.612	0.558502	1.63493e-06	0.0011862	0.362603	-0.362603	0.370081	-0.427753
LOC102723985	717.51	0.766218	2.19894e-06	0.00154394	0.822226	-0.822226	0.90985	-0.742673
LOC105377950	15.5214	2.95472	2.44801e-06	0.0016651	0.853783	-0.853783	0.911482	-0.867739
CA12	350.822	0.603245	2.67797e-06	0.00171437	0.834963	-0.834963	0.897955	-0.896928
ZNF132	194.823	0.864757	2.66514e-06	0.00171437	0.741677	-0.741677	0.688617	-0.80054
MKRN3	218.566	0.801724	4.64101e-06	0.00287715	0.758664	-0.758664	0.588253	-0.96365
PLCB1	240.877	0.843849	4.75868e-06	0.00287715	0.814286	-0.814286	0.945195	-0.811734
IAPP	30.4488	2.02883	6.42202e-06	0.00367847	0.809312	-0.809312	0.77938	-0.720965
PCDHGB1	239.449	1.32905	6.32023e-06	0.00367847	0.66174	-0.66174	0.529191	-0.74739
CFAP20DC	84.1452	0.986478	7.35074e-06	0.00399991	0.824526	-0.824526	0.897264	-0.864402
LOC392232	31.7827	2.19867	7.33907e-06	0.00399991	0.69035	-0.69035	0.716012	-0.688395
MEG9	22.7516	-3.6633	7.75568e-06	0.00411732	-0.584858	0.584858	-0.587715	0.582026
LINC00654	46.0769	-1.39314	8.1753e-06	0.00423675	-0.750128	0.750128	-0.819474	0.732083
CACNA1B	945.369	0.853835	1.38532e-05	0.00701229	0.753366	-0.753366	0.758856	-0.835516
GABRA5	377.497	0.585597	1.56759e-05	0.00775457	0.713172	-0.713172	0.754961	-0.674906
PCDHB13	198.62	0.655138	1.86619e-05	0.00902653	0.587924	-0.587924	0.595403	-0.716896
XCL1	12.6185	4.37241	2.15474e-05	0.0101957	0.534542	-0.534542	0.344563	-0.536814
ARHGAP25	52.8571	1.5898	2.32854e-05	0.0107836	0.833028	-0.833028	0.775055	-0.896816
LOC105370213	40.0996	5.16155	3.12382e-05	0.0141652	0.864396	-0.864396	1.04763	-0.926986
XDH	167.186	1.03398	3.21353e-05	0.0142747	0.713655	-0.713655	0.724232	-0.722385
ZNF441	685.953	0.729801	3.36234e-05	0.0146369	0.759386	-0.759386	0.865765	-0.761797
ELAPOR2	2584.68	0.515463	3.56555e-05	0.0152172	0.814536	-0.814536	1.02457	-0.838659
URB1-AS1	47.6231	1.62492	3.83447e-05	0.0160502	0.77188	-0.77188	0.90414	-0.641187
LOC124901076	5.64373	-5.50944	3.99326e-05	0.0163995	-0.681218	0.681218	-0.681218	0.713936
PCDHA3	78.0268	1.1204	4.33267e-05	0.0174639	0.837723	-0.837723	0.903481	-0.742559
PCDHGB7	620.973	0.710914	4.59812e-05	0.0181968	0.434482	-0.434482	0.499048	-0.413427
GPC4	3849.32	0.554936	4.89649e-05	0.0190316	0.496637	-0.496637	0.596884	-0.518755
PLEKHG4B	783.144	-0.763623	5.07306e-05	0.019372	-0.726277	0.726277	-0.750111	0.859217
MEG8	32.3966	-2.58104	6.55768e-05	0.0246094	-0.587497	0.587497	-0.584748	0.591109
LHFPL3	95.6433	0.802915	7.90699e-05	0.029135	0.765476	-0.765476	0.806187	-0.807984
LINC02904	23.2567	2.74853	8.03132e-05	0.029135	0.808057	-0.808057	0.8251	-0.797828
SLC1A3	830.151	0.806804	9.34889e-05	0.0333587	0.549782	-0.549782	0.529297	-0.575984
KLHL13	713.259	0.552286	9.74828e-05	0.0342228	0.703716	-0.703716	0.665388	-0.771044
LOC105374122	50.2886	1.47807	0.00010163	0.0351123	0.466199	-0.466199	0.436789	-0.583304
KC6	199.651	0.759527	0.000111616	0.0379598	0.812232	-0.812232	0.955868	-0.700708
LYPD3	66.4743	1.37745	0.000117561	0.0388579	0.802863	-0.802863	0.738387	-0.800641
PMP2	40.3252	1.67639	0.000117827	0.0388579	0.791465	-0.791465	0.671197	-0.813018
GRAMD1B	651.175	0.478996	0.000127253	0.0413402	0.86078	-0.86078	0.68909	-0.886204
CHKB-CPT1B	216.798	0.727965	0.000152919	0.0489476	0.635629	-0.635629	0.508757	-0.734001
LOC105373303	11.8353	3.26058	0.000180706	0.0570035	0.622847	-0.622847	0.840008	-0.660635
LINC00839	27.6444	2.07666	0.00020791	0.0628522	0.350892	-0.350892	0.257814	-0.393901
LOC100287846	43.3745	2.88128	0.000205483	0.0628522	0.579532	-0.579532	0.53783	-0.656605
PCDHGA8	72.4924	1.66299	0.000202363	0.0628522	0.636989	-0.636989	0.555942	-0.725004
TPTEP1	64.4954	1.83827	0.000224686	0.0669933	0.275578	-0.275578	0.325203	-0.293579
ZNF439	262.518	1.84569	0.000241817	0.0711268	0.764948	-0.764948	0.849261	-0.779157
B3GAT2	106.589	0.76503	0.000277368	0.0736407	0.829965	-0.829965	0.66978	-0.949377
DDX11L5	12.0833	-3.93263	0.000275712	0.0736407	-0.522637	0.522637	-0.534406	0.449605
EYA2	118.463	1.08333	0.000273463	0.0736407	0.687525	-0.687525	0.817722	-0.845929
FAM24B	14.9946	3.23881	0.000274573	0.0736407	0.802822	-0.802822	0.630965	-0.884885
LOC107985680	7.28363	3.44584	0.000260733	0.0736407	0.839664	-0.839664	0.937827	-0.874521
RGPD1	62.2909	-1.49432	0.00027743	0.0736407	-0.234795	0.234795	-0.272632	0.308884
SORCS3	328.531	0.549192	0.000253963	0.0736407	0.602997	-0.602997	0.671504	-0.673527
ZNF528-AS1	125.472	2.91355	0.000275544	0.0736407	0.779727	-0.779727	0.828892	-0.810959
CECR7	10.5422	3.40041	0.000298756	0.0774135	0.821019	-0.821019	0.797204	-0.929884
TCP11X2	28.4614	1.3563	0.000295495	0.0774135	0.887659	-0.887659	0.938046	-1.08543
TTN-AS1	177.401	0.62612	0.000312347	0.0799829	0.84371	-0.84371	0.882737	-0.696037
TUBBP5	16.9203	2.40946	0.000321227	0.0813002	0.419576	-0.419576	0.283647	-0.425519
ONECUT3	1043.65	-0.559513	0.00036239	0.090664	-0.777751	0.777751	-0.74427	0.7913
LOC105370169	123.799	0.867051	0.000379616	0.0938945	0.743715	-0.743715	0.976861	-0.945631
LOC107985200	165.838	0.899085	0.000398664	0.0953553	0.560538	-0.560538	0.628754	-0.586343
NPR1	15.9593	-3.33628	0.000398596	0.0953553	-0.433654	0.433654	-0.447115	-0.164343
ZNF596	713.581	0.621703	0.000393991	0.0953553	0.665924	-0.665924	0.694422	-0.559004
MIR3171HG	9.84002	3.07308	0.00040674	0.0962294	0.78125	-0.78125	0.935196	-0.898522
LINC00649	82.0388	1.0688	0.000423161	0.0979843	0.617431	-0.617431	0.645271	-0.514579
LOC101929950	3.20882	-5.16226	0.000422246	0.0979843	-0.897654	0.897654	-0.897654	0.789318
PLAAT3	107.516	-1.61137	0.000452737	0.103729	-0.466207	0.466207	-0.425827	0.0109407
LOC105375906	30.0311	2.14416	0.000472698	0.107174	0.396661	-0.396661	0.189188	-0.436703
MNS1	70.6213	1.09832	0.000478846	0.107268	0.788387	-0.788387	0.759711	-0.808703
ZNF717	252.039	0.541507	0.000482966	0.107268	0.825295	-0.825295	0.829075	-0.922954
LINC02511	3.29298	5.1319	0.00049083	0.107913	0.862628	-0.862628	0.937307	-0.862628
PURPL	75.255	1.31297	0.000528478	0.115029	0.476937	-0.476937	0.685807	-0.46923
LSP1P4	19.4709	2.55196	0.00056156	0.121019	0.656858	-0.656858	0.618662	-0.677904
MT1X	40.2627	-2.17852	0.000577479	0.123229	-0.463979	0.463979	-0.434723	-0.0955162
LGR5	295.894	0.702459	0.000635228	0.134237	0.295624	-0.295624	0.360143	-0.217148
GRIA4	380.964	0.565381	0.000660047	0.13814	0.768341	-0.768341	0.913497	-1.05499
LOC105370733	85.1668	0.840823	0.000687517	0.141174	0.751395	-0.751395	0.746597	-0.727342
RPS10-NUDT3	314.594	0.8763	0.000685181	0.141174	0.544125	-0.544125	0.539044	-0.488873
PKP3	5.30734	-5.12885	0.000732793	0.149065	-0.710663	0.710663	-0.747208	1.09873
FOXA2	6.26109	-4.22412	0.000755482	0.152258	-0.490747	0.490747	-0.538375	-0.0205024
H19	13.8325	-3.10196	0.000783595	0.154447	-0.683682	0.683682	-0.785064	0.684779
LOC101928499	103.456	-0.800398	0.000780989	0.154447	-0.807303	0.807303	-0.750291	0.97737
ST8SIA1	752.101	0.428825	0.000787634	0.154447	0.732628	-0.732628	0.852968	-0.651057
ANO2	79.0706	0.853613	0.000820956	0.159544	0.827691	-0.827691	0.80039	-0.862325
LOC105371059	4.99857	4.5651	0.000863414	0.16631	0.648044	-0.648044	0.602041	-0.683246
HERC2P2	4527.58	0.509404	0.000879597	0.167941	0.706831	-0.706831	0.733719	-0.673673
HSPA7	5.57634	4.76956	0.00096391	0.182439	0.54945	-0.54945	0.159448	-0.578264
SHISA6	672.978	-0.784695	0.000976002	0.183135	-0.614881	0.614881	-0.538125	0.629047
BALR6	13.443	2.39166	0.00101486	0.18771	0.79795	-0.79795	0.783299	-0.840025
PCDHGB4	2649.27	1.60796	0.00101763	0.18771	0.698191	-0.698191	0.688918	-0.692234
CHMP1B2P	27.1134	2.52933	0.00104748	0.191592	0.674579	-0.674579	0.802789	-0.727811
MEG3	3217.39	-3.63668	0.00109424	0.198149	-0.599008	0.599008	-0.602104	0.603065
MSL3P1	95.4386	0.875589	0.00112885	0.198149	0.69879	-0.69879	1.00374	-0.450813
PCDHGA11	186.561	2.35457	0.00110198	0.198149	0.762427	-0.762427	0.662516	-0.691276
PCDHGB3	28.5571	1.42638	0.00112469	0.198149	0.781282	-0.781282	0.566794	-0.784939
SVIL-AS1	183.768	1.05108	0.00112759	0.198149	0.123574	-0.123574	0.107722	-0.203253
VPS37B	2221.89	0.632974	0.00114211	0.198874	0.691594	-0.691594	0.697846	-0.869392
ELF3	21.1525	-2.87422	0.00121107	0.205725	-0.460508	0.460508	-0.453764	-0.144779
MORC4	395.96	0.548706	0.00121927	0.205725	0.616548	-0.616548	0.582929	-0.67497
PRMT8	309.247	0.591199	0.00119658	0.205725	0.781587	-0.781587	0.604339	-0.690517
PRRX1	85.0951	0.996278	0.00120176	0.205725	0.390819	-0.390819	0.291311	-0.429431
HNMT	16.9615	1.60103	0.00123084	0.206081	0.781199	-0.781199	0.88511	-0.790288
KLHL1	267.049	-0.468027	0.00128302	0.211563	-0.533834	0.533834	-0.445221	0.56895
RPL23AP53	627.066	0.482753	0.00127444	0.211563	0.401664	-0.401664	0.438189	-0.416915
LOC124902696	408.386	-3.6086	0.00133995	0.217988	-0.474847	0.474847	-0.478245	0.57366
TSPYL5	518.056	0.536587	0.00134202	0.217988	0.398649	-0.398649	0.4481	-0.246441
HENMT1	63.9584	1.02649	0.00136797	0.219445	0.662431	-0.662431	0.654819	-0.804637
LOC105372321	705.919	-4.96351	0.00137115	0.219445	-0.607991	0.607991	-0.605432	0.600957
COL8A1	83.2768	1.13563	0.00139793	0.222098	0.553779	-0.553779	0.685217	-0.584873
MAGEA2B	7.662	3.11809	0.00142831	0.22528	0.766169	-0.766169	0.82521	-0.894693
CILP2	122.468	-0.851377	0.00158645	0.248423	-0.501026	0.501026	-0.347461	0.589146
LINC02820	18.9576	1.85343	0.00171702	0.266691	0.700507	-0.700507	0.883639	-0.805676
TNFRSF25	379.07	-0.41902	0.00172762	0.266691	-0.786014	0.786014	-0.592538	0.835592
LINC02210-CRHR1	46.9301	1.16642	0.00175183	0.268523	0.574863	-0.574863	0.785784	-0.560141
ONECUT1	264.227	-0.609961	0.00185096	0.281734	-0.573348	0.573348	-0.47837	0.761021
LINC02693	1327.92	0.436629	0.00187412	0.283279	0.648095	-0.648095	0.712774	-0.834911
FLT1	16.3373	-3.31822	0.00193436	0.290367	-0.361305	0.361305	-0.382617	-0.2971
LGALS1	38.9596	-1.82512	0.00196217	0.292524	-0.490213	0.490213	-0.465246	-0.108485
IFITM1	126.066	-4.22698	0.00200421	0.294754	-0.438727	0.438727	-0.459344	-0.197193
PCDHGA5	23.5406	1.52832	0.00199264	0.294754	0.767976	-0.767976	0.858501	-0.724011
ATP6AP2	1752.17	0.284287	0.00211742	0.294965	0.472542	-0.472542	0.55444	-0.414712
C9orf64	43.1262	1.58371	0.00211956	0.294965	0.346931	-0.346931	0.370531	-0.336142
DGKG	253.292	0.652426	0.00202159	0.294965	0.760822	-0.760822	0.766056	-1.01219
LOC107984035	146.353	0.673866	0.00206547	0.294965	0.71545	-0.71545	0.732456	-0.535089
P2RY8	12.0117	1.75244	0.00213928	0.294965	0.713465	-0.713465	0.69276	-0.71232
PCDHGA2	44.466	1.2452	0.00214116	0.294965	0.647045	-0.647045	0.526204	-0.619082
PLS3	2193.24	0.326924	0.00211323	0.294965	0.238499	-0.238499	0.19616	-0.183068
RNF212	72.0006	1.62889	0.00209724	0.294965	0.440773	-0.440773	0.492966	-0.473971
ZNF248	1052.9	4.41173	0.00211865	0.294965	0.479756	-0.479756	0.460288	-0.492905
ZNF558	318.647	6.00511	0.00206906	0.294965	0.705851	-0.705851	0.719057	-0.757583
PHACTR3	653.168	4.75667	0.00218885	0.299638	0.570609	-0.570609	0.56483	-0.6291
CDKN1B	3739.74	0.443767	0.00229571	0.312302	0.702934	-0.702934	0.549966	-0.785335
LOC124904439	14.029	-2.72549	0.00238842	0.322897	-0.465733	0.465733	-0.480161	-0.1017
SLC17A6	194.169	-0.50619	0.00242259	0.325494	-0.668527	0.668527	-0.632762	0.523353
H2BW3P	293.767	0.606066	0.00246585	0.329274	0.690156	-0.690156	0.60468	-0.704701
LHX1-DT	103.341	0.707214	0.00251935	0.334367	0.793179	-0.793179	0.86226	-0.592967
BRINP3	410.887	0.494836	0.00257144	0.337169	0.599859	-0.599859	0.638176	-0.61422
GPC3	3633.81	0.656657	0.00256736	0.337169	0.622882	-0.622882	0.458792	-0.363987
LNCOC1	7.62487	2.74963	0.00262174	0.340693	0.782915	-0.782915	0.946367	-0.754805
MAGEA2	10.3216	2.63754	0.00264528	0.340693	0.755524	-0.755524	0.75918	-0.767012
PIEZO2	607.855	0.406009	0.00263319	0.340693	0.720901	-0.720901	0.539612	-0.510791
KCNK12	68.3911	-0.952869	0.00267428	0.342402	-0.472785	0.472785	-0.405647	0.1589
EPS8	1161.57	0.540579	0.00272029	0.346256	0.633066	-0.633066	0.788799	-0.662991
CDYL2	312.782	0.527698	0.00280833	0.347148	0.747092	-0.747092	0.57733	-0.783399
INPP4B	134.896	0.693559	0.00275405	0.347148	0.768814	-0.768814	0.769964	-0.891337
LINC01876	104.017	0.651795	0.00279202	0.347148	0.741033	-0.741033	0.562735	-0.813717
LOC105376944	5.96658	2.86481	0.00276561	0.347148	0.841486	-0.841486	0.873778	-0.786958
LOC107985911	342.168	2.077	0.00282299	0.347148	0.498893	-0.498893	0.495933	-0.525607
TAF5L	641.474	0.580153	0.00281607	0.347148	0.654572	-0.654572	0.615261	-0.499606
IRS4	1522.68	0.448638	0.00286786	0.350685	0.631766	-0.631766	0.469387	-0.6351
CDH22	175.14	0.785384	0.00288669	0.351015	0.676732	-0.676732	0.629038	-0.634193
COL2A1	3304.14	-0.507472	0.00292006	0.352694	-0.372362	0.372362	-0.423043	0.362444
LOC124909363	570.679	-2.99773	0.0029329	0.352694	-0.50726	0.50726	-0.509016	0.510542
NLRP2	748.171	6.09598	0.00307692	0.36798	0.569788	-0.569788	0.575397	-0.606014
F2RL1	45.6021	-1.74538	0.00321172	0.381852	-0.504524	0.504524	-0.388995	0.243654
ZNF100	389.318	-0.586882	0.00322801	0.381852	-0.680497	0.680497	-0.426061	0.582996
LOC105369617	221.256	2.23356	0.00335034	0.394181	0.507028	-0.507028	0.525177	-0.567858
PCDHB18P	39.7799	0.990128	0.00341964	0.400171	0.687997	-0.687997	0.612586	-0.590266
PA2G4	3486.73	-0.524906	0.00348941	0.403992	-0.511999	0.511999	-0.469583	0.364872
ZNF354C	1047.66	0.350681	0.00347764	0.403992	0.754731	-0.754731	0.799109	-0.717959
RWDD2B	249.503	0.515056	0.00351459	0.404754	0.637551	-0.637551	0.521076	-0.698586
PTCHD4	300.195	0.574858	0.00357996	0.410113	0.622619	-0.622619	0.763232	-0.722305
CRACR2B	169.692	-0.740762	0.0036931	0.418586	-0.702134	0.702134	-0.489841	0.754627
HES3	26.1058	-4.05485	0.00374386	0.418586	-0.380655	0.380655	-0.371307	-0.292443
LOC124900647	53.5405	1.54858	0.00375759	0.418586	0.385182	-0.385182	0.347293	-0.297888
LOC93429	3.14923	4.24821	0.00368697	0.418586	0.721377	-0.721377	0.381672	-0.799827
LRP6	4465.85	0.457685	0.00374938	0.418586	0.586913	-0.586913	0.729565	-0.69882
RAMAC	784.962	0.552947	0.00376931	0.418586	0.580634	-0.580634	0.605622	-0.588632
ZNF311	250.217	0.927985	0.00380424	0.420321	0.638651	-0.638651	0.495894	-0.67064
PGGHG	220.66	-1.04925	0.00385233	0.421356	-0.418375	0.418375	-0.36302	0.830798
PRKG2	25.8495	1.33939	0.00383742	0.421356	0.732494	-0.732494	0.63607	-0.820654
GUCY1B1	464.909	0.442268	0.00395778	0.425606	0.587582	-0.587582	0.733347	-0.309423
LHX1	362.721	0.560626	0.00391652	0.425606	0.709869	-0.709869	0.74848	-0.728226
LOC105370421	2.59105	4.50678	0.00395021	0.425606	0.72042	-0.72042	0.666115	-0.72042
PIK3CD	355.872	-0.366981	0.0039694	0.425606	-0.827529	0.827529	-0.821846	0.948713
LOC124903073	27.1232	1.19165	0.00404799	0.431905	0.544049	-0.544049	0.511763	-0.489739
TRPC5	74.9081	0.699423	0.00408211	0.43342	0.831475	-0.831475	0.820501	-0.779947
LOX	470.585	0.407045	0.00417179	0.440792	0.750588	-0.750588	0.548333	-0.801182
BORCS5	488.486	0.392634	0.0042394	0.445772	0.613536	-0.613536	0.568526	-0.554506
LMCD1	113.275	0.744062	0.00431451	0.451489	0.734389	-0.734389	0.877572	-0.657812
MAGOHB	520.118	0.424788	0.00435118	0.453147	0.677714	-0.677714	0.7981	-0.6871
LOC105379203	11.5706	2.04646	0.00454962	0.471558	0.565665	-0.565665	0.751285	-0.556437
LOC102723675	87.2035	0.624286	0.00459813	0.472089	0.684687	-0.684687	0.578207	-0.676584
LOC107984006	1360.55	0.298215	0.00457789	0.472089	0.393768	-0.393768	0.483385	-0.285832
CA14	541.331	-0.636609	0.00467343	0.475336	-0.396085	0.396085	-0.429542	0.012203
PTCHD1	462.472	0.580069	0.00465675	0.475336	0.653699	-0.653699	0.446018	-0.718783
LINC00261	6.08922	-4.05381	0.00476984	0.476466	-0.412501	0.412501	-0.43445	-0.184237
NNAT	72298.8	-3.38558	0.0047721	0.476466	-0.553649	0.553649	-0.517603	0.589417
PGBD5	1095.69	0.60758	0.00476412	0.476466	0.603373	-0.603373	0.525042	-0.591361
THEM6	316.093	5.37544	0.0047589	0.476466	0.569532	-0.569532	0.569737	-0.588258
DIRAS3	237.205	0.632978	0.00487223	0.484241	0.634019	-0.634019	0.663405	-0.456939
CLU	2214.4	-0.570428	0.0049728	0.486873	-0.624224	0.624224	-0.614722	0.727009
GP6-AS1	39.4244	3.00632	0.00502528	0.486873	0.72806	-0.72806	0.699109	-0.694134
NXF2B	11.7886	3.13439	0.00503515	0.486873	0.724616	-0.724616	0.685573	-1.13787
PAPLN	60.1851	-1.71311	0.0049562	0.486873	-0.368946	0.368946	-0.420821	-0.16291
ZFP41	653.559	5.71665	0.00493079	0.486873	0.514582	-0.514582	0.502724	-0.522509
ZNF736	400.217	0.53849	0.00505528	0.486873	0.0496198	-0.0496198	0.0376675	-0.0526118
ZNF883	186.238	0.566516	0.00503276	0.486873	0.715894	-0.715894	0.936102	-0.727904
TRPM3	421.058	0.635997	0.00508956	0.488015	0.292072	-0.292072	0.285148	-0.288747
FOXD3	13.5794	-3.06858	0.00516998	0.493552	-0.348143	0.348143	-0.369155	-0.284908
ADIPOR2	2242.83	0.45796	0.0053056	0.499921	0.681179	-0.681179	0.515362	-0.637486
H2AJ	487.05	0.355254	0.0053021	0.499921	0.820741	-0.820741	0.853448	-0.841135
HEPH	732.079	-0.719769	0.00526123	0.499921	-0.472049	0.472049	-0.444636	0.3787
FAM83H	382.138	-0.743487	0.00535626	0.502518	-0.604254	0.604254	-0.587365	0.429289
ST6GAL1	516.768	-0.592993	0.00544664	0.508805	-0.537747	0.537747	-0.446035	0.274771
LOC107985830	2.87674	4.05934	0.00552205	0.51153	0.781763	-0.781763	0.508593	-0.861492
NKX1-2	20.0945	-1.97067	0.00552282	0.51153	-0.359887	0.359887	-0.409446	-0.0839024
C5orf63	117.383	4.01137	0.0055829	0.512732	0.652377	-0.652377	0.649872	-0.71657
STAC2	350.986	0.478048	0.00557268	0.512732	0.611109	-0.611109	0.557189	-0.900424
ANKRD20A2P	46.4036	0.901835	0.00575191	0.513764	0.775861	-0.775861	0.629716	-0.782357
DDX25	363.123	0.47123	0.00569321	0.513764	0.491814	-0.491814	0.613554	-0.484829
LINC00491	17.0147	1.74229	0.00568218	0.513764	0.420607	-0.420607	0.365257	-0.524088
LOC646214	209.089	2.54951	0.00576232	0.513764	0.347482	-0.347482	0.332001	-0.361365
LY6H	504.904	5.76423	0.00577297	0.513764	0.554285	-0.554285	0.601282	-0.591489
SCN1A	731.015	0.485757	0.00572463	0.513764	0.679081	-0.679081	0.67265	-0.701306
SNTG1	160.675	0.636601	0.0057679	0.513764	0.667594	-0.667594	0.745602	-0.659551
ZNF90	181.578	-0.810575	0.00578297	0.513764	-0.494846	0.494846	-0.527005	0.267711
OCRL	2098.29	0.304633	0.00581782	0.514732	0.711548	-0.711548	0.605049	-0.651066
RGL3	18.1802	-2.33141	0.00584117	0.514732	-0.400349	0.400349	-0.424869	-0.272278
HYLS1	217.123	0.543404	0.00590924	0.518631	0.373772	-0.373772	0.529353	-0.416044
CSAG3	12.9251	2.33019	0.00602603	0.526757	0.680983	-0.680983	0.565595	-0.653171
POTEE	69.9157	0.702887	0.00607881	0.529245	0.646509	-0.646509	0.524199	-0.736335
DNM1L	2740.58	0.369259	0.0061345	0.531966	0.61306	-0.61306	0.904838	-0.655356
TAF9B	567.327	-5.54803	0.00617432	0.533295	-0.518713	0.518713	-0.563293	0.49247
WFIKKN2	20.9079	1.39502	0.00625165	0.535722	0.656041	-0.656041	0.43841	-0.630227
ZNF559	367.663	0.457465	0.00624335	0.535722	0.678039	-0.678039	0.655257	-0.51064
CD163L1	20.5282	1.21916	0.00643619	0.549373	0.709969	-0.709969	0.556485	-0.736486
GUSBP4	385.444	1.6236	0.00655887	0.555488	0.547312	-0.547312	0.523381	-0.553704
LOC105369618	429.85	2.29926	0.00653715	0.555488	0.482675	-0.482675	0.50629	-0.533244
LOC101927896	38.394	1.27236	0.00659902	0.556722	0.531426	-0.531426	0.707709	-0.648907
ELAVL4	2805.37	0.338002	0.00689694	0.569663	0.730916	-0.730916	0.806406	-0.562128
GSTO2	81.8836	0.626215	0.00683656	0.569663	0.753693	-0.753693	0.634441	-0.59033
LOC105379585	80.1798	-2.0831	0.00690944	0.569663	-0.689974	0.689974	-0.654666	0.757403
LY6E	454.119	5.47029	0.00683746	0.569663	0.518715	-0.518715	0.541187	-0.594679
PDGFRA	116.643	0.690529	0.00690799	0.569663	0.717525	-0.717525	0.555768	-0.616315
PTPRH	107.166	-0.76945	0.00679555	0.569663	-0.696718	0.696718	-0.54134	0.617999
CCND2	3777.24	0.388591	0.00695065	0.570898	0.646157	-0.646157	0.454417	-0.575817
GALNT2	3376.38	0.630556	0.00704225	0.576246	0.509519	-0.509519	0.527731	-0.367945
LPA	10.1125	2.35985	0.00722955	0.586942	0.603813	-0.603813	0.813762	-0.866997
MYO1C	425.321	-0.633327	0.00721273	0.586942	-0.612278	0.612278	-0.56326	0.398902
SERTAD4	408.413	0.454237	0.00725386	0.586942	0.702928	-0.702928	0.427634	-0.767541
FGFR1OP2	775.633	0.408214	0.00728307	0.587123	0.689787	-0.689787	0.85015	-0.821214
LOC105375382	239.817	0.503411	0.00733653	0.589251	0.668764	-0.668764	0.43851	-0.439707
PYROXD1	308.063	0.533973	0.00751678	0.597506	0.407514	-0.407514	0.524067	-0.487768
SLC9A7	583.435	0.364819	0.00752166	0.597506	0.714726	-0.714726	0.816121	-0.717354
SPINK5	304.515	2.13263	0.00750693	0.597506	0.552873	-0.552873	0.569402	-0.526211
FBXO4	53.3586	0.728618	0.00757551	0.599595	0.839311	-0.839311	0.939298	-0.954259
ADCY2	559.346	0.575476	0.00761067	0.600195	0.587443	-0.587443	0.424516	-0.480422
PHF6	2740.23	0.413881	0.00767144	0.602803	0.41424	-0.41424	0.236822	-0.233258
FAM66B	90.0401	1.3371	0.00770646	0.603377	0.465706	-0.465706	0.463586	-0.631046
DYRK4	603.378	0.299559	0.00779294	0.607547	0.454654	-0.454654	0.605211	-0.514386
MRPS35	933.676	0.367064	0.00781555	0.607547	0.643356	-0.643356	0.633472	-0.704928
LHFPL1	26.369	1.19238	0.00787894	0.608131	0.597806	-0.597806	0.818968	-0.576768
LOC102724001	80.7635	0.662553	0.0078689	0.608131	0.769197	-0.769197	0.836663	-0.940216
HS3ST3B1	95.1833	-0.680011	0.00790881	0.60828	-0.352016	0.352016	-0.306212	0.183063
EMX2OS	210.996	-0.991894	0.0079402	0.608543	-0.576838	0.576838	-0.518707	0.59091
NTNG1	59.1052	-0.84043	0.00799046	0.610247	-0.57768	0.57768	-0.632809	0.862424
LOC124907753	2.92245	4.92452	0.00804281	0.612097	0.633891	-0.633891	0.704207	-0.633891
EFHC2	39.9107	0.906065	0.0080819	0.612929	0.700299	-0.700299	0.67968	-0.624194
PPP1R3C	310.457	0.515248	0.00811193	0.613071	0.452005	-0.452005	0.559725	-0.234228
AMN1	481.365	0.421085	0.00821781	0.618924	0.474771	-0.474771	0.611196	-0.44458
FOXC1	58.491	0.937026	0.00828524	0.62185	0.289218	-0.289218	0.371189	-0.296944
MPDU1	988.768	-0.507618	0.00842116	0.627722	-0.499367	0.499367	-0.466112	0.476239
PSMD10	1505.61	0.284862	0.00841365	0.627722	0.35459	-0.35459	0.358535	-0.36323
FOLH1B	5.83458	3.04395	0.00849028	0.630073	0.78705	-0.78705	0.550071	-1.11816
TSPAN6	2024.99	0.386131	0.00851058	0.630073	0.538703	-0.538703	0.376187	-0.589446
BEX3	5868.49	0.376824	0.00855534	0.631239	0.512017	-0.512017	0.358429	-0.40745
AHRR	32.478	1.6289	0.00867701	0.633439	0.652558	-0.652558	0.666645	-0.619849
CRYBG1	27.9933	-1.37708	0.00871643	0.633439	-0.673592	0.673592	-0.754578	0.802744
FOLH1	160.622	4.79507	0.00863407	0.633439	0.560477	-0.560477	0.618935	-0.630218
ROBO2	1621.64	0.407054	0.00873067	0.633439	0.677045	-0.677045	0.649355	-0.810882
TJP3	45.584	-1.48004	0.00871648	0.633439	-0.466904	0.466904	-0.512121	-0.0525779
ISM1	32.6063	0.995642	0.00888805	0.64209	0.691337	-0.691337	0.442324	-0.716911
SLC30A8	45.8683	3.72814	0.0089089	0.64209	0.543983	-0.543983	0.56265	-0.54375
NSMCE1	739.89	0.383402	0.00900401	0.642562	0.705583	-0.705583	0.670991	-0.645341
PLEKHD1	78.9789	-0.726789	0.00894881	0.642562	-0.454003	0.454003	-0.525236	0.34147
ZFP3	114.258	3.02743	0.00899752	0.642562	0.636204	-0.636204	0.727484	-0.688275
YWHAB	4722.14	-0.332499	0.00904279	0.64322	-0.589394	0.589394	-0.611212	0.571878
MIR1915HG	383.299	-0.360921	0.00910882	0.645806	-0.51076	0.51076	-0.62616	0.36166
TUBB8	15.0608	1.49864	0.0091878	0.649291	0.703281	-0.703281	0.821834	-0.681804
A4GALT	21.7139	-1.77256	0.00938303	0.654726	-0.480608	0.480608	-0.508005	-0.0188971
ETV6	432.275	0.418556	0.00933379	0.654726	0.65557	-0.65557	0.912246	-0.564837
LOC124904425	24.4299	-1.93573	0.00938503	0.654726	-0.279687	0.279687	-0.344029	-0.160192
TMEFF2	267.961	0.569115	0.00934345	0.654726	0.677033	-0.677033	0.749671	-0.706487
LYNX1	182.457	4.80223	0.009536	0.663133	0.532951	-0.532951	0.59418	-0.555338
FOXA3	16.7037	-3.03122	0.00964208	0.668374	-0.347616	0.347616	-0.353826	-0.328572
ATP2B2	253.978	0.521424	0.00979667	0.673365	0.575571	-0.575571	0.347414	-0.422947
C10orf88B	9.22204	2.32971	0.00980689	0.673365	0.736543	-0.736543	0.696621	-0.861399
CLIC1	2576.04	-0.408897	0.00979649	0.673365	-0.504707	0.504707	-0.466017	0.192549
WNK1	10108.3	0.358774	0.00984711	0.674001	0.522194	-0.522194	0.600947	-0.66599
ANKRD20A8P	4.38358	3.28058	0.0100576	0.679857	0.610067	-0.610067	0.42818	-0.665338
C21orf62	148.555	-0.475324	0.0100326	0.679857	-0.575833	0.575833	-0.396172	0.678588
CSTF2	816.915	0.275678	0.00998379	0.679857	0.614095	-0.614095	0.696964	-0.628703
GOLT1B	879.175	0.468528	0.0100377	0.679857	0.531868	-0.531868	0.614437	-0.627638
MMP25	25.0365	-3.9018	0.0101957	0.687058	-0.364076	0.364076	-0.387321	-0.304076
CHST7	311.758	0.801298	0.0102867	0.687468	0.584039	-0.584039	0.35692	-0.592104
FOXJ2	1066.61	0.374527	0.0102395	0.687468	0.651394	-0.651394	0.4631	-0.670378
SOX8	774.402	1.28662	0.0102965	0.687468	0.557276	-0.557276	0.605481	-0.571074
PIF1	461.464	-0.475279	0.0103377	0.687473	-0.480273	0.480273	-0.514611	0.387935
RAB37	47.6174	-0.876739	0.0103598	0.687473	-0.710222	0.710222	-0.664619	0.588027
NKX6-2	387.723	0.592481	0.010395	0.687713	0.371618	-0.371618	0.518552	-0.332006
PCDHA6	294.349	1.39692	0.0104373	0.688421	0.648778	-0.648778	0.687365	-0.731613
SLFN11	64.8028	1.05125	0.0105477	0.693599	0.589861	-0.589861	0.352784	-0.531179
GRIN2A	79.0208	0.826603	0.0106156	0.69596	0.540526	-0.540526	0.441897	-0.546816
LOC124900251	63.3427	4.0714	0.0106814	0.69817	0.606451	-0.606451	0.619361	-0.750604
MMEL1	62.2292	0.675673	0.0108633	0.707935	0.477126	-0.477126	0.529807	-0.680904
GPRC5B	2218.8	-0.288956	0.0111004	0.721226	-0.563	0.563	-0.418733	0.578744
MID2	143.531	0.495209	0.0112111	0.726253	0.743563	-0.743563	0.675774	-0.882646
MEIS1	381.308	-0.579853	0.0114577	0.740026	-0.5693	0.5693	-0.302214	0.483277
C3orf70	244.934	0.402825	0.0115301	0.742498	0.595892	-0.595892	0.850154	-0.876119
ABCF2-H2BK1	406.033	0.397078	0.0119014	0.758398	0.403017	-0.403017	0.49565	-0.436539
LMF1	480.591	1.31184	0.0119164	0.758398	0.584618	-0.584618	0.591838	-0.658849
MAGEH1	1231.99	1.3419	0.0119009	0.758398	0.603991	-0.603991	0.603409	-0.557213
RNF125	30.4914	-1.39282	0.0119007	0.758398	-0.524968	0.524968	-0.616846	0.23351
DDX47	1300.12	0.399262	0.0119995	0.761461	0.633291	-0.633291	0.649387	-0.693118
PDE3A	213.032	0.600224	0.0121059	0.763759	0.655369	-0.655369	0.372758	-0.82665
SULF2	2029.95	0.404645	0.0120758	0.763759	0.663371	-0.663371	0.69288	-0.704737
PRR23D2	8.1246	2.24239	0.0122085	0.765796	0.493262	-0.493262	0.535579	-0.62395
TCIRG1	32.6263	-1.04008	0.0121892	0.765796	-0.64578	0.64578	-0.695065	0.195063
HRC	73.5261	-0.924737	0.0123131	0.768291	-0.668262	0.668262	-0.99892	0.481989
KCNIP1	221.454	0.460599	0.0123189	0.768291	0.600421	-0.600421	0.570222	-0.256236
CHAT	57.3875	1.10454	0.0125218	0.776492	0.631259	-0.631259	0.56775	-0.746698
WFIKKN1	102.897	-0.857629	0.0125143	0.776492	-0.468853	0.468853	-0.621066	0.237562
HRK	42.5947	-1.03333	0.0125945	0.778413	-0.540118	0.540118	-0.441137	0.105759
KLHL42	2090.43	0.386621	0.0126243	0.778413	0.439877	-0.439877	0.50106	-0.442925
MAPK11	940.941	-0.428708	0.0127061	0.779046	-0.557554	0.557554	-0.220536	0.311532
SOX3	1025.37	-0.49752	0.0126981	0.779046	-0.507987	0.507987	-0.34506	0.183885
PCDH11Y	58.9129	-0.946519	0.0128551	0.785969	-0.161174	0.161174	-0.156297	0.155253
GATM	336.796	0.351939	0.012915	0.786337	0.640609	-0.640609	0.656807	-0.749003
S100A16	33.6149	-1.10582	0.0129334	0.786337	-0.622564	0.622564	-0.66433	0.640524
HELZ2	1099.48	-0.347669	0.0129907	0.787619	-0.710699	0.710699	-0.674365	0.7313
LOC124901878	34.8233	3.44252	0.0130799	0.78852	0.596874	-0.596874	0.547355	-0.669874
RFPL1S	219.217	0.470848	0.0131151	0.78852	0.497141	-0.497141	0.684774	-0.452827
RPGR	267.715	0.37829	0.0131505	0.78852	0.671911	-0.671911	0.796804	-0.574755
TSBP1-AS1	35.7802	0.942485	0.0130499	0.78852	0.516667	-0.516667	0.483113	-0.375858
RHNO1	1651.35	0.357014	0.0132297	0.79109	0.659899	-0.659899	0.711122	-0.426647
LOC124906300	4.13375	2.80445	0.0133385	0.794033	0.818336	-0.818336	0.79961	-0.858766
NDN	7462.36	0.34441	0.0134248	0.794033	0.672934	-0.672934	0.700108	-0.473614
RNF32-DT	351.933	0.375737	0.0134127	0.794033	0.420847	-0.420847	0.39794	-0.486257
SOX10	401.42	0.72654	0.0134214	0.794033	0.542741	-0.542741	0.563356	-0.361185
H4C14	13.7198	-7.09468	0.0136568	0.803981	-0.690353	0.690353	-0.690353	0.826975
P3H2	17.9989	-1.98296	0.0136669	0.803981	-0.365055	0.365055	-0.316283	-0.190996
SYTL1	26.7484	-1.16606	0.0138772	0.814157	-0.560139	0.560139	-0.52111	0.139997
FAR2	76.5869	0.586936	0.0140758	0.819182	0.792774	-0.792774	0.81304	-0.813402
ICAM1	14.0623	-3.00347	0.0140342	0.819182	-0.382761	0.382761	-0.369838	-0.254368
SDC4	161.658	-0.905192	0.01404	0.819182	-0.482112	0.482112	-0.466614	0.177969
PRH1-PRR4	143.573	0.599724	0.0141932	0.823812	0.668897	-0.668897	0.58977	-0.829412
GRIN2B	761.734	0.54774	0.0144542	0.832301	0.266982	-0.266982	0.234676	-0.241656
MBP	69.6649	-0.710916	0.0144244	0.832301	-0.676609	0.676609	-0.787294	0.900882
MT-ATP8	3915.99	-0.400833	0.0144375	0.832301	-0.479516	0.479516	-0.405802	0.352181
LOC107986438	3.12702	3.46677	0.0145226	0.834032	0.842902	-0.842902	0.869608	-1.06331
GPR176	1288.07	-0.312912	0.0146614	0.83979	-0.349745	0.349745	-0.411986	0.339977
LOC105371953	29.2333	1.2677	0.0148006	0.843842	0.581909	-0.581909	0.598592	-0.482601
TUSC1	347.848	0.43983	0.0148097	0.843842	0.451525	-0.451525	0.501208	-0.158314
C2CD5	2791.03	0.310072	0.015105	0.844893	0.541009	-0.541009	0.84837	-0.610508
CYBA	248.423	-0.638319	0.0151207	0.844893	-0.494959	0.494959	-0.690872	-0.034821
EFEMP1	159.723	-0.870052	0.0155155	0.844893	-0.336433	0.336433	-0.407081	-0.03818
FGFR3	998.232	-0.370651	0.0155155	0.844893	-0.416491	0.416491	-0.435096	0.171946
GLCE	749.023	0.415848	0.0154244	0.844893	0.670651	-0.670651	0.766893	-0.728383
GPR12	50.3154	0.711721	0.0148739	0.844893	0.36182	-0.36182	0.278689	-0.375291
LINC02802	33.5779	0.852861	0.0155262	0.844893	0.73649	-0.73649	0.84459	-0.730396
LOC101927268	41.9108	2.63389	0.0152303	0.844893	0.633714	-0.633714	0.652304	-0.643134
LOC124905182	82.5092	0.609146	0.0151023	0.844893	0.689408	-0.689408	0.703872	-0.708802
PARP11	783.253	0.333738	0.0153042	0.844893	0.610455	-0.610455	0.830363	-0.810255
RDH13	343.549	-0.394101	0.0152463	0.844893	-0.682299	0.682299	-0.393605	0.787535
SEL1L3	157.459	-0.9657	0.0149542	0.844893	-0.419114	0.419114	-0.451833	0.11686
SH3BP4	2803.5	0.279261	0.0154698	0.844893	0.571359	-0.571359	0.576259	-0.847755
SMIM10L1	1231.39	0.390871	0.0155318	0.844893	0.579849	-0.579849	0.535062	-0.602753
SYT4	925.455	-0.293604	0.0154731	0.844893	-0.645755	0.645755	-0.407355	0.512444
TMEM132C	39.1165	-3.04995	0.0155657	0.844893	-0.402004	0.402004	-0.455011	0.373145
TSPAN11	3092.14	0.347476	0.0150359	0.844893	0.613355	-0.613355	0.660606	-0.568156
WDR44	541.215	0.426281	0.0152359	0.844893	0.57643	-0.57643	0.397711	-0.566659
ZXDA	103.374	3.35935	0.0151825	0.844893	0.302045	-0.302045	0.366287	-0.383636
H2AC19	30.2268	8.17764	0.0156914	0.846121	0.518939	-0.518939	0.259887	-0.518939
LRRC61	367.727	4.46956	0.015628	0.846121	0.33277	-0.33277	0.39145	-0.39331
RBM47	32.0176	-4.12419	0.0157049	0.846121	-0.352571	0.352571	-0.352653	-0.351475
EFEMP2	254.767	-0.541734	0.0159705	0.858305	-0.643104	0.643104	-0.561924	0.527945
RPS16P5	2.80177	3.36346	0.0160292	0.85934	0.872413	-0.872413	0.813354	-0.887039
ADAMTS14	3.70372	-2.6734	0.016725	0.865136	-0.714411	0.714411	-0.74767	0.397276
CREB3L4	309.262	-0.338527	0.0169121	0.865136	-0.768446	0.768446	-0.536711	0.84158
FAM199X	1637.14	0.43724	0.0162693	0.865136	0.440007	-0.440007	0.509217	-0.496304
GALNT12	265.945	-0.376898	0.0165802	0.865136	-0.678933	0.678933	-0.536054	0.747462
GPR85	606.435	0.38273	0.016972	0.865136	0.646062	-0.646062	0.598351	-0.263947
HELT	53.706	0.930211	0.0162265	0.865136	0.623305	-0.623305	0.557956	-0.887755
LINC00680	115.003	2.38602	0.0163188	0.865136	0.390746	-0.390746	0.525079	-0.446135
LINC02315	58.7505	0.875993	0.016886	0.865136	0.671334	-0.671334	0.53898	-0.706681
LYPD5	9.26003	1.89721	0.0164653	0.865136	0.670297	-0.670297	0.271726	-0.709513
NKD1	710.067	0.368001	0.016924	0.865136	0.670383	-0.670383	0.485732	-0.595745
OR2L13	34.0935	0.861522	0.0165317	0.865136	0.653351	-0.653351	1.06795	-0.616954
RBPMS2	424.831	-0.691804	0.0163933	0.865136	-0.384161	0.384161	-0.37918	-0.170635
REC8	1766.65	0.465912	0.0169559	0.865136	0.548395	-0.548395	0.632033	-0.56832
RIPK4	16.0935	-2.00794	0.0167181	0.865136	-0.376194	0.376194	-0.400858	-0.21804
SCG5	833.798	0.306134	0.0168985	0.865136	0.160626	-0.160626	0.204805	-0.0917221
SH3RF3	129.648	0.471152	0.0167197	0.865136	0.623003	-0.623003	0.671241	-0.55138
SLC2A4	34.8741	-0.947546	0.0165068	0.865136	-0.561999	0.561999	-0.655933	0.537769
SLITRK2	561.077	2.15909	0.0166885	0.865136	0.228919	-0.228919	0.218137	-0.21604
TCEAL6	61.0523	4.10435	0.0163597	0.865136	0.590719	-0.590719	0.676475	-0.702869
ZNF501	243.696	0.402858	0.0169172	0.865136	0.699512	-0.699512	0.875261	-0.617613
ZNF534	27.8539	1.21001	0.0164032	0.865136	0.608229	-0.608229	0.56709	-0.799314
RARRES2	96.2369	-0.930454	0.0172526	0.877385	-0.379587	0.379587	-0.360641	-0.065479
DPY19L1	1113.9	0.279055	0.0174707	0.884341	0.597397	-0.597397	0.513393	-0.650133
ZNF835	155.225	3.89355	0.0174397	0.884341	0.299947	-0.299947	0.465729	-0.308427
FRG1EP	15.7062	1.63883	0.0175558	0.886589	0.319336	-0.319336	0.217412	-0.419037
NUP37	383.803	-0.350908	0.0176425	0.888903	-0.586422	0.586422	-0.825278	0.325103
LIN28A	811.222	-2.00977	0.0178317	0.893101	-0.366019	0.366019	-0.313503	-0.157156
LOC100134317	7.1538	2.37492	0.0178717	0.893101	0.467034	-0.467034	0.487548	-0.572021
LOC343052	12.8641	-1.99643	0.0178899	0.893101	-0.31551	0.31551	-0.327477	-0.160595
OTOF	83.4626	0.594609	0.0178779	0.893101	0.542576	-0.542576	0.566597	-0.693514
ADGRB1	1843.61	0.391946	0.0179917	0.894082	0.591492	-0.591492	0.810735	-0.528328
C1orf226	1001.41	-0.271914	0.0179515	0.894082	-0.751816	0.751816	-0.598758	0.710809
LOC124901877	78.7724	2.0003	0.0180951	0.897103	0.4664	-0.4664	0.420368	-0.573844
WBP11	3758.68	0.320151	0.0181349	0.897103	0.532528	-0.532528	0.468922	-0.418542
B3GALNT1	550.019	0.41316	0.0183172	0.90406	0.560834	-0.560834	0.684785	-0.526743
TSC22D3	965.164	0.320047	0.0183587	0.90406	0.479855	-0.479855	0.473811	-0.707259
EBF2	20.2116	-1.62106	0.0185152	0.90971	-0.312101	0.312101	-0.290258	-0.050563
CDH7	194.895	-0.424844	0.0186443	0.910211	-0.717019	0.717019	-0.689892	0.620794
GLI3	1032.31	-0.490109	0.0186927	0.910211	-0.486534	0.486534	-0.497918	0.541976
LOC124901175	3.7659	2.80652	0.0186551	0.910211	0.636481	-0.636481	0.393273	-0.822736
RGS8	1084.17	0.494152	0.018583	0.910211	0.594674	-0.594674	0.632101	-0.589035
PLK2	637.229	0.359604	0.0187934	0.913074	0.654585	-0.654585	0.53876	-0.786652
CCDC91	369.066	0.344539	0.0189631	0.919269	0.531126	-0.531126	0.428233	-0.659629
LOC100505498	3.15349	3.55271	0.0190312	0.920517	0.625868	-0.625868	0.0987542	-0.73441
PTPRM	743.873	0.307074	0.0191499	0.924206	0.611376	-0.611376	0.846223	-0.537235
CNTN4	741.82	0.366741	0.0192968	0.92487	0.58927	-0.58927	0.55033	-0.555566
EYA4	223.59	0.48069	0.0192882	0.92487	0.466467	-0.466467	0.616001	-0.194513
PCDHGA1	47.3847	0.825435	0.0193418	0.92487	0.613369	-0.613369	0.59859	-0.548227
PCSK1	3297	0.357083	0.0193761	0.92487	0.478867	-0.478867	0.358921	-0.0737546
SLC5A7	39.8591	-0.932698	0.0192308	0.92487	-0.339642	0.339642	-0.33514	0.525344
A2M-AS1	51.7099	-1.11045	0.0199058	0.926169	-0.222078	0.222078	-0.204426	0.213834
C12orf4	486.909	0.366084	0.0200435	0.926169	0.569856	-0.569856	0.796557	-0.647997
DES	20.507	1.06062	0.020089	0.926169	0.777897	-0.777897	0.869926	-0.770293
EMSLR	27.2096	-1.78847	0.0201822	0.926169	-0.401007	0.401007	-0.455031	-0.179875
FAM66C	145.132	0.460981	0.0199397	0.926169	0.678499	-0.678499	0.768109	-0.650907
FRMPD3	668.232	0.386129	0.0200278	0.926169	0.470906	-0.470906	0.476315	-0.663424
GALNT9	193.645	0.630095	0.0200091	0.926169	0.613202	-0.613202	0.588331	-0.555825
GPC1	7860.69	0.433458	0.0197247	0.926169	0.603593	-0.603593	0.790828	-0.700025
HPCA	112.05	0.470271	0.0201357	0.926169	0.806891	-0.806891	0.696503	-0.648666
LOC105372522	16.8255	1.13	0.0197082	0.926169	0.609616	-0.609616	0.638887	-0.761549
ME1	27.7243	0.909518	0.0195185	0.926169	0.753927	-0.753927	0.749889	-0.67168
MOXD1	557.073	0.344455	0.0202118	0.926169	0.246854	-0.246854	0.160046	-0.244864
NEUROG1	46.1344	-0.891095	0.0196664	0.926169	-0.524183	0.524183	-0.3369	0.315876
PRR4	78.6288	0.638914	0.0201148	0.926169	0.603927	-0.603927	0.520536	-0.523173
SLC15A4	348.758	-0.490957	0.019606	0.926169	-0.56113	0.56113	-0.506115	0.686458
SLC4A4	144.832	0.483435	0.0201062	0.926169	0.667932	-0.667932	0.889486	-0.710259
STK38L	665.981	0.396414	0.0195573	0.926169	0.553308	-0.553308	0.793414	-0.620907
TP53TG3C	9.67061	-2.06517	0.0198917	0.926169	-0.430283	0.430283	-0.457491	0.284411
UNC93B1	48.8861	-0.945689	0.0199265	0.926169	-0.476875	0.476875	-0.471377	-0.0256875
CDH1	89.0942	-3.12882	0.0203782	0.928858	-0.389208	0.389208	-0.366908	-0.277748
GREM2	19.9629	-1.15197	0.0203355	0.928858	-0.385561	0.385561	-0.327681	0.176023
IGFL2	26.1195	1.08342	0.0204136	0.928858	0.446118	-0.446118	0.539179	-0.369512
LOC101928572	3.62067	-2.6428	0.0204412	0.928858	-0.760717	0.760717	-0.75673	0.739973
C2orf74	193.88	0.543414	0.0205113	0.929645	0.566888	-0.566888	0.498854	-0.509033
C3orf62	337.584	-0.350179	0.0205866	0.929645	-0.708864	0.708864	-0.648326	0.952737
LOC375196	4.55699	2.44427	0.0205459	0.929645	0.579185	-0.579185	0.0895412	-0.624397
CLEC2D	237.388	0.433831	0.0207479	0.930436	0.591432	-0.591432	0.745687	-0.564261
FANCD2	1059.12	-0.305706	0.020851	0.930436	-0.482629	0.482629	-0.644793	0.170257
GALNT14	158.301	0.514919	0.0207733	0.930436	0.648387	-0.648387	0.589583	-0.807052
LOC105379263	27.3397	-1.08348	0.0208018	0.930436	-0.507699	0.507699	-0.60806	0.259061
PRDM16-DT	559.363	-0.41496	0.0208606	0.930436	-0.64293	0.64293	-0.613941	0.717093
SLITRK1	1005.94	0.307296	0.0206784	0.930436	0.607932	-0.607932	0.586337	-0.944104
LOC124900877	7.02944	2.41841	0.0209723	0.932764	0.456932	-0.456932	0.242692	-0.491188
THCAT155	171.183	0.502868	0.0209985	0.932764	0.668233	-0.668233	0.971651	-0.647984
FOXH1	66.3887	-3.74696	0.0210675	0.933922	-0.354213	0.354213	-0.346069	-0.32322
HSD17B7P2	52.8124	1.05458	0.0212052	0.934318	0.226896	-0.226896	0.12134	-0.1803
LINC00680-GUSBP4	56.3248	3.70899	0.0211923	0.934318	0.499273	-0.499273	0.495952	-0.558174
RAB43	156.55	-0.672225	0.0211813	0.934318	-0.601372	0.601372	-0.316595	0.493445
TP53	2765.93	-0.261207	0.0213414	0.938419	-0.646354	0.646354	-0.699319	0.624639
CNN1	62.8897	-0.94304	0.0214693	0.941582	-0.279452	0.279452	-0.323975	-0.111936
LOC441666	277.748	0.684167	0.0214999	0.941582	0.075078	-0.075078	-0.00594623	-0.0702557
LINC01801	208.749	0.405679	0.0220133	0.950679	0.522197	-0.522197	0.645847	-0.354777
LOC100132249	145.779	0.572735	0.0218426	0.950679	0.52141	-0.52141	0.441604	-0.387663
NBPF8	1200.98	0.221533	0.0219098	0.950679	0.36231	-0.36231	0.410865	-0.418405
TEC	8.22954	-1.87835	0.021974	0.950679	-0.448237	0.448237	-0.541046	0.0732097
TULP3	1225.01	0.306051	0.0218644	0.950679	0.467807	-0.467807	0.536614	-0.671038
UST	121.994	-0.627918	0.0219979	0.950679	-0.403885	0.403885	-0.311288	-0.0136107
ZNF572	71.5266	-3.76021	0.021992	0.950679	-0.472491	0.472491	-0.584018	0.476084
MARVELD2	14.1332	-1.98718	0.0221121	0.953055	-0.421713	0.421713	-0.364667	-0.13969
STRAP	6000.15	0.347779	0.0221949	0.954733	0.574779	-0.574779	0.537934	-0.577416
CARMIL2	158.398	-0.54029	0.0223476	0.955936	-0.628398	0.628398	-0.669647	0.478032
RHOJ	99.8099	0.660552	0.0223546	0.955936	0.630991	-0.630991	0.523248	-0.479222
TENM3	1898.48	-0.357882	0.0223456	0.955936	-0.565731	0.565731	-0.614729	0.958831
BICD1	1656.58	0.320113	0.0226015	0.95709	0.504383	-0.504383	0.672955	-0.474061
CRLF1	12.3749	-2.39686	0.022579	0.95709	-0.417036	0.417036	-0.419043	-0.2029
DACH1	327.331	-0.364324	0.0224483	0.95709	-0.397457	0.397457	-0.406972	0.57238
VENTX	12.604	-1.96046	0.0225636	0.95709	-0.373519	0.373519	-0.388992	-0.238828
XK	58.6805	0.70762	0.0225283	0.95709	0.676258	-0.676258	0.514761	-0.752395
LOC105379102	6.45864	1.94045	0.0227269	0.958671	0.55957	-0.55957	0.629086	-0.539486
LOC107985164	22.1004	1.17572	0.0227138	0.958671	0.679869	-0.679869	0.532305	-0.652889
ASB2	13.4028	1.43626	0.0229109	0.962701	0.596598	-0.596598	0.470788	-0.617188
CLDN6	279.665	-3.15732	0.0228782	0.962701	-0.413049	0.413049	-0.389471	-0.114519
NEFM	2951.7	-0.323212	0.0229777	0.963648	-0.596631	0.596631	-0.615124	0.503601
ARHGAP42	349.11	0.36921	0.0231591	0.966937	0.576469	-0.576469	0.740501	-0.827623
LOC124902519	212.914	0.349848	0.0231894	0.966937	0.76141	-0.76141	0.690839	-0.838499
LRP2BP	400.507	0.431445	0.0231239	0.966937	0.348402	-0.348402	0.383676	-0.264564
CACNA1C	1004.73	0.483274	0.0235245	0.974826	0.389048	-0.389048	0.410517	-0.136561
LOC124904333	54.7293	2.6011	0.0235872	0.974826	0.516259	-0.516259	0.503571	-0.536402
LOC124904660	35.9405	-3.21233	0.0235341	0.974826	-0.509882	0.509882	-0.727171	0.502832
PDE1C	146.902	0.527074	0.0236287	0.974826	0.52825	-0.52825	0.570027	-0.549556
TH	627.498	0.491276	0.0236474	0.974826	0.388992	-0.388992	0.510198	-0.0932745
ZNF585B	307.967	-0.541154	0.0234428	0.974826	-0.466834	0.466834	-0.525223	0.569392
BCAN	305.661	0.632122	0.0238343	0.978826	0.515027	-0.515027	0.449261	-0.302683
IFITM3	605.204	-0.64098	0.0238323	0.978826	-0.345728	0.345728	-0.273949	-0.180516
GPR149	39.9718	0.711638	0.024028	0.978922	0.551295	-0.551295	0.636451	-0.708927
HERC2P3	935.948	0.330252	0.0238885	0.978922	0.0825317	-0.0825317	0.11427	-0.107522
IFI44L	93.7968	0.841684	0.0239526	0.978922	0.562296	-0.562296	0.53744	-0.664172
MYOF	27.7761	-1.1496	0.0240519	0.978922	-0.358619	0.358619	-0.354177	-0.07425
SMPD3	1936.64	0.518438	0.0240615	0.978922	0.530448	-0.530448	0.685245	-0.615057
PLXND1	254.743	-0.57721	0.0241413	0.980334	-0.511602	0.511602	-0.581008	0.205732
ANKRD33B	155.033	-0.524073	0.0243239	0.982978	-0.618726	0.618726	-0.417051	0.819982
GATD3	187.329	0.556434	0.0243202	0.982978	0.569821	-0.569821	0.797663	-0.57095
TRIM6	46.7112	-0.920364	0.0243419	0.982978	-0.593181	0.593181	-0.647589	0.874982
APOLD1	206.298	0.329968	0.0246422	0.985959	0.703883	-0.703883	0.6576	-0.680276
IPO8	983.957	0.330007	0.0245683	0.985959	0.652102	-0.652102	0.683652	-0.72202
NOS3	43.4062	-0.943266	0.0245093	0.985959	-0.539645	0.539645	-0.535655	0.639007
TENT5B	71.8876	-2.47773	0.0245565	0.985959	-0.385657	0.385657	-0.420279	-0.261856
TMEM47	1065.38	0.361085	0.0246271	0.985959	0.365065	-0.365065	0.314864	-0.222918
ATN1	12743.3	0.408878	0.024698	0.986378	0.418806	-0.418806	0.367149	-0.392256
BCL2L12	265.954	-0.657586	0.0248276	0.988839	-0.35999	0.35999	-0.378352	-0.0247853
C2orf74-DT	205.511	0.444379	0.0248505	0.988839	0.425023	-0.425023	0.418721	-0.430057
NIBAN1	40.7988	-0.909537	0.024948	0.990907	-0.496103	0.496103	-0.225835	0.122929
A1BG	220.574	-0.213506	0.2661	0.999953	-0.452487	0.452487	-0.556557	0.339293
A1BG-AS1	100.366	-0.190928	0.367423	0.999953	-0.403347	0.403347	-0.0800929	0.491713
A2M	78.8759	0.993627	0.247926	0.999953	0.333684	-0.333684	0.176819	-0.614466
A2ML1	5.21179	-1.14156	0.726957	0.999953	-0.219716	0.219716	-0.229351	-0.504235
A3GALT2	3.5315	-0.378063	0.711031	0.999953	-0.25362	0.25362	-0.375935	-0.0979287
AAAS	1862.42	0.00635384	0.958963	0.999953	0.00883059	-0.00883059	-0.175325	0.0517227
AACS	956.566	0.00173443	0.990182	0.999953	0.0114382	-0.0114382	0.135647	0.254976
AACSP1	30.2364	-0.072522	0.868105	0.999953	0.0311025	-0.0311025	-0.117089	0.0244236
AADAT	801.101	-0.0330473	0.821222	0.999953	-0.0650512	0.0650512	0.237615	-0.0673159
AAGAB	1305.19	-0.0789015	0.402651	0.999953	-0.462513	0.462513	-0.443203	0.389108
AAK1	2080.01	-0.00296969	0.983547	0.999953	-0.0134701	0.0134701	-0.0208748	0.155546
AAMDC	263.19	-0.109315	0.419208	0.999953	-0.538115	0.538115	-0.775681	0.643306
AAMP	2187.64	0.0140347	0.947697	0.999953	0.0377064	-0.0377064	0.297064	0.467057
AANAT	11.5725	-0.050419	0.925869	0.999953	-0.110702	0.110702	-0.148222	0.122796
AAR2	1354.08	-0.0428259	0.646468	0.999953	-0.373088	0.373088	-0.549109	0.117986
AARD	7.18339	0.457729	0.502543	0.999953	0.409424	-0.409424	0.0895028	-0.496969
AARS1	4443.61	-0.0158038	0.91226	0.999953	-0.0202084	0.0202084	-0.226287	0.110138
AARS2	821.908	-0.119881	0.386029	0.999953	-0.184687	0.184687	-0.379523	0.369723
AARSD1	737.026	0.059823	0.743674	0.999953	0.140349	-0.140349	0.460673	0.261253
AASDH	399.394	-0.0544948	0.665017	0.999953	-0.185131	0.185131	-0.444259	0.0535313
AASDHPPT	2246.78	0.0817584	0.467469	0.999953	0.311515	-0.311515	0.282136	-0.520189
AASS	2849.84	-0.106102	0.49723	0.999953	-0.201422	0.201422	-0.552281	0.329672
AATF	1224.34	0.0893699	0.484383	0.999953	0.319446	-0.319446	0.228557	-0.169536
AATK	712.839	0.0238186	0.87886	0.999953	0.0182556	-0.0182556	0.0737881	0.0298258
ABALON	1.81323	-0.495116	0.749039	0.999953	-0.337926	0.337926	-0.353386	0.454375
ABAT	11734.5	0.0343305	0.799688	0.999953	0.121976	-0.121976	-0.00114302	0.455824
ABCA1	979.196	-0.170371	0.324379	0.999953	-0.268065	0.268065	-0.138548	0.537926
ABCA10	4.22356	-1.0564	0.267051	0.999953	-0.558613	0.558613	-0.412363	0.766729
ABCA11P	296.364	0.0246415	0.873784	0.999953	0.0565475	-0.0565475	0.144957	0.0299897
ABCA12	12.6738	0.235064	0.676688	0.999953	0.269458	-0.269458	0.546191	-0.29627
ABCA13	7.07569	0.00415081	0.995395	0.999953	0.0305726	-0.0305726	-0.100752	-0.0370161
ABCA17P	3.14167	-0.511542	0.609198	0.999953	-0.397416	0.397416	-0.729496	0.139735
ABCA2	3076.87	0.0264022	0.815394	0.999953	0.0798819	-0.0798819	0.363053	-0.0204436
ABCA3	3186.03	0.0471538	0.743661	0.999953	0.0866715	-0.0866715	0.439958	0.187823
ABCA4	24.3773	0.258367	0.526675	0.999953	0.277151	-0.277151	0.186787	-0.285108
ABCA5	302.928	0.0946021	0.575041	0.999953	0.174115	-0.174115	0.463227	0.0962375
ABCA6	2.08538	0.14753	0.915701	0.999953	0.157398	-0.157398	0.201134	-0.15272
ABCA7	846.12	0.00118129	0.994168	0.999953	-0.0169911	0.0169911	0.404791	0.00552166
ABCA8	2.70084	-0.808301	0.633442	0.999953	-0.151401	0.151401	-0.681195	-0.209425
ABCA9	2.04867	0.230174	0.856488	0.999953	0.0650234	-0.0650234	0.443472	-0.200729
ABCB1	10.2267	-0.096294	0.865027	0.999953	-0.137458	0.137458	-0.254276	0.267473
ABCB10	491.809	-0.0214622	0.85266	0.999953	-0.0922921	0.0922921	0.287351	0.256222
ABCB11	10.2405	0.742975	0.296574	0.999953	0.390922	-0.390922	0.70993	-0.281238
ABCB4	10.7439	0.45695	0.408078	0.999953	0.572504	-0.572504	1.04498	-0.652914
ABCB6	708.258	0.125935	0.454816	0.999953	0.299538	-0.299538	0.374573	0.0276188
ABCB7	647.863	-0.0872823	0.448203	0.999953	-0.239656	0.239656	-0.450068	-0.18145
ABCB8	769.075	-0.0778488	0.553272	0.999953	-0.333655	0.333655	0.0258751	0.398004
ABCB9	429.767	-0.0306904	0.832589	0.999953	-0.06092	0.06092	-0.0451892	0.291287
ABCC1	2083.55	-0.198794	0.0603694	0.999953	-0.334586	0.334586	-0.467271	0.145897
ABCC10	762.377	0.05413	0.751214	0.999953	0.108062	-0.108062	0.640233	-0.121807
ABCC11	10.8604	0.58383	0.310168	0.999953	0.462779	-0.462779	0.325022	-0.501494
ABCC2	35.4336	0.231126	0.480173	0.999953	0.321259	-0.321259	0.767232	-0.381368
ABCC4	237.445	-0.460956	0.085405	0.999953	-0.289049	0.289049	-0.373664	0.109701
ABCC5	2231.67	0.0226609	0.792627	0.999953	0.146946	-0.146946	0.484246	-0.368885
ABCC6	29.6879	-0.216443	0.573295	0.999953	-0.33905	0.33905	0.086665	0.394349
ABCC6P1	10.4624	0.44404	0.465559	0.999953	0.411326	-0.411326	0.323556	-0.89023
ABCC6P2	8.75563	-0.0601159	0.92305	0.999953	-0.0346671	0.0346671	-0.167178	0.00774629
ABCC8	520.489	0.0843106	0.592898	0.999953	0.108467	-0.108467	-0.0566156	-0.0332034
ABCC9	9.07579	-0.293468	0.665709	0.999953	-0.173205	0.173205	-0.257436	0.297978
ABCD1	306.883	-0.104523	0.577293	0.999953	-0.276577	0.276577	-0.17315	0.25728
ABCD2	13.8655	0.506378	0.362167	0.999953	0.292921	-0.292921	0.119299	-0.263325
ABCD3	1129	0.141179	0.196306	0.999953	0.458476	-0.458476	-0.0294554	-0.351782
ABCD4	1577.22	-0.0652313	0.606804	0.999953	-0.196559	0.196559	0.0284934	-0.159726
ABCE1	1417.75	-0.0584396	0.724826	0.999953	-0.133274	0.133274	-0.23084	0.0337962
ABCF1	2874.94	0.0715351	0.600514	0.999953	0.205077	-0.205077	0.332269	-0.644965
ABCF2	1185.81	-0.123839	0.23389	0.999953	-0.485665	0.485665	-0.282136	0.346246
ABCF3	909.58	-0.013236	0.918791	0.999953	-0.0668648	0.0668648	0.0134002	0.0537672
ABCG1	578.971	0.0117653	0.953386	0.999953	0.00616412	-0.00616412	-0.200444	-0.0123041
ABCG4	193.402	0.134314	0.507814	0.999953	0.224761	-0.224761	0.229882	-0.0914454
ABCG8	1.14378	1.0858	0.550477	0.999953	0.408386	-0.408386	0.715955	-0.507424
ABHD1	7.96007	-0.217054	0.729276	0.999953	-0.234035	0.234035	-0.0867402	0.0981985
ABHD10	1100.8	0.113614	0.331659	0.999953	0.404794	-0.404794	0.199091	-0.111931
ABHD11	221.069	-0.194424	0.229874	0.999953	-0.584622	0.584622	-0.796998	0.488207
ABHD12	1085.27	0.0428881	0.694571	0.999953	0.233972	-0.233972	0.28244	-0.48153
ABHD12B	12.3642	-2.69155	0.148335	0.999953	-0.350462	0.350462	-0.358872	-0.336086
ABHD13	422.936	0.0438404	0.787502	0.999953	0.11395	-0.11395	0.265085	-0.582537
ABHD14A	723.17	0.000295528	0.998166	0.999953	-0.0154737	0.0154737	-0.0782492	0.150291
ABHD14A-ACY1	37.9675	0.345336	0.360792	0.999953	0.377085	-0.377085	0.166628	-0.725715
ABHD14B	154.051	0.0112594	0.946919	0.999953	0.0778162	-0.0778162	0.0352686	0.46461
ABHD15	116.716	0.0517813	0.802284	0.999953	0.133781	-0.133781	0.483203	-0.0413173
ABHD16A	1531.19	-0.0950062	0.431389	0.999953	-0.379076	0.379076	-0.550303	0.630752
ABHD16B	1.55562	-0.844667	0.595514	0.999953	-0.214979	0.214979	-0.307469	0.182272
ABHD17A	1828.08	0.0686959	0.653013	0.999953	0.133574	-0.133574	0.481591	-0.125322
ABHD17B	906.899	-0.0149958	0.878945	0.999953	-0.0547472	0.0547472	-0.0822146	0.35373
ABHD17C	681.621	0.137611	0.242025	0.999953	0.412219	-0.412219	0.409371	-0.617054
ABHD18	370.204	-0.0806254	0.675973	0.999953	-0.151591	0.151591	-0.270063	-0.00351181
ABHD2	2347.26	0.00307309	0.977601	0.999953	0.0228334	-0.0228334	-0.193607	0.351211
ABHD3	310.524	0.00328129	0.982465	0.999953	-0.00423718	0.00423718	-0.147237	0.000231953
ABHD4	767.572	-0.0690334	0.573117	0.999953	-0.262768	0.262768	-0.275779	0.225024
ABHD5	348.035	0.112686	0.418902	0.999953	0.407563	-0.407563	0.25636	-0.425994
ABHD6	249.294	-0.0654263	0.679261	0.999953	-0.202723	0.202723	-0.174658	0.250475
ABHD8	714.029	-0.0758959	0.626059	0.999953	-0.260217	0.260217	-0.432829	0.162991
ABI1	946.577	0.060341	0.570807	0.999953	0.29085	-0.29085	0.198899	-0.246742
ABI2	6985.19	0.0305525	0.7621	0.999953	0.118879	-0.118879	0.150776	-0.0418066
ABI3BP	2.54115	-1.28747	0.343608	0.999953	-0.519973	0.519973	-0.548744	0.587908
ABITRAM	526.27	0.0366221	0.817804	0.999953	0.0675572	-0.0675572	0.175498	-0.294502
ABL1	5332.68	-0.0110186	0.913225	0.999953	-0.0591084	0.0591084	0.0232896	0.176045
ABL2	1488.46	0.0168047	0.895892	0.999953	0.0442059	-0.0442059	0.0754608	-0.263073
ABLIM1	1077.51	-0.299433	0.0626461	0.999953	-0.492299	0.492299	-0.588264	0.628943
ABLIM2	432.087	0.0388695	0.838419	0.999953	0.0847222	-0.0847222	0.0384728	-0.212411
ABLIM3	442.142	0.229199	0.165305	0.999953	0.216595	-0.216595	0.173249	-0.022119
ABO	13.8829	0.255634	0.612089	0.999953	0.246295	-0.246295	-0.0407166	-0.0917906
ABR	5706.47	0.0138574	0.917944	0.999953	0.050831	-0.050831	0.387171	-0.250481
ABR-AS1	1.03046	1.50056	0.558773	0.999953	0.260502	-0.260502	-0.148647	-0.648876
ABRACL	441.094	-0.0791503	0.481909	0.999953	-0.34316	0.34316	-0.493608	0.290419
ABRAXAS1	326.175	0.0903488	0.567648	0.999953	0.198432	-0.198432	-0.141874	-0.358148
ABRAXAS2	596.074	0.0428618	0.741189	0.999953	0.155176	-0.155176	0.416365	-0.484479
ABT1	951.293	-0.0234958	0.829675	0.999953	-0.148715	0.148715	0.21721	0.341099
ABTB1	96.2342	-0.388397	0.182022	0.999953	-0.422116	0.422116	-0.656478	0.563593
ABTB2	271.973	0.0324107	0.885772	0.999953	0.0807721	-0.0807721	0.0271777	-0.0892539
ACAA1	677.851	0.0998067	0.590359	0.999953	0.162362	-0.162362	0.359972	-0.0732868
ACAA2	1090.06	-0.108151	0.394689	0.999953	-0.297631	0.297631	-0.261292	0.0259582
ACACA	4381.68	0.000473517	0.99556	0.999953	0.0123236	-0.0123236	-0.0911188	-0.129483
ACACB	642.701	-0.0611297	0.617972	0.999953	-0.275238	0.275238	-0.183873	0.391902
ACAD10	801.208	0.0118205	0.915386	0.999953	0.0834664	-0.0834664	-0.157751	-0.500681
ACAD11	817.798	0.0230102	0.841512	0.999953	0.0935132	-0.0935132	0.399365	-0.0437728
ACAD8	680.549	-0.015591	0.919997	0.999953	-0.0337162	0.0337162	-0.0674332	0.306912
ACAD9	965.71	0.00158864	0.989605	0.999953	-0.00608134	0.00608134	-0.467107	-0.0170949
ACAD9-DT	127.561	0.020525	0.90983	0.999953	0.0660469	-0.0660469	0.0794922	0.234864
ACADL	16.4499	0.39619	0.449541	0.999953	0.31767	-0.31767	0.529379	-0.51107
ACADM	1154.32	0.0069787	0.950514	0.999953	0.0341729	-0.0341729	-0.464505	-0.481473
ACADS	199.281	-0.125775	0.511295	0.999953	-0.259624	0.259624	-0.306182	-0.05631
ACADSB	582.647	-0.0354439	0.809674	0.999953	-0.0915433	0.0915433	0.0897138	-0.271239
ACADVL	1850.23	-0.136449	0.380776	0.999953	-0.314975	0.314975	-0.117594	0.0793743
ACAN	11.6962	0.744954	0.249299	0.999953	0.442418	-0.442418	0.698816	-0.656318
ACAP1	14.706	-0.991317	0.0558651	0.999953	-0.691488	0.691488	-0.563624	0.310075
ACAP2	1529.12	0.0557128	0.707545	0.999953	0.0951004	-0.0951004	0.0393438	-0.314241
ACAP3	3401.99	0.00163458	0.990699	0.999953	-0.0179544	0.0179544	0.450971	0.236538
ACAT1	513.933	-0.0215716	0.841299	0.999953	-0.145075	0.145075	-0.425322	-0.232052
ACAT2	3354.04	0.105938	0.345664	0.999953	0.328868	-0.328868	0.115593	0.00147228
ACBD3	956.599	0.00860862	0.936693	0.999953	0.0527014	-0.0527014	-0.224453	0.0693323
ACBD4	164.632	-0.213528	0.333003	0.999953	-0.294005	0.294005	-0.558759	0.172774
ACBD5	872.859	0.00675118	0.95483	0.999953	0.0486529	-0.0486529	-0.0678728	0.189816
ACBD6	1413.03	-0.0275227	0.783626	0.999953	-0.209836	0.209836	-0.230491	0.633316
ACBD7	701.185	-0.0942457	0.603225	0.999953	-0.168201	0.168201	-0.338691	-0.121556
ACCS	17.8836	-0.121908	0.840986	0.999953	0.0219257	-0.0219257	0.0120951	-0.251181
ACCSL	1.85053	2.65865	0.08488	0.999953	0.816334	-0.816334	0.994557	-0.838735
ACD	839.175	-0.354387	0.0350584	0.999953	-0.574616	0.574616	-0.569203	0.463436
ACE	21.4968	0.133235	0.775678	0.999953	0.167851	-0.167851	0.221723	-0.315477
ACE2	7.81391	-0.346187	0.612529	0.999953	-0.212186	0.212186	-0.0482513	0.0451254
ACER2	143.275	0.0144895	0.939991	0.999953	0.0528858	-0.0528858	-0.0132329	-0.194313
ACER3	673.684	0.139026	0.399481	0.999953	0.3	-0.3	-0.0619502	-0.600071
ACHE	579.851	-0.0431956	0.771043	0.999953	-0.122483	0.122483	-0.0987413	-0.152636
ACIN1	9217.85	-0.0954811	0.386074	0.999953	-0.353079	0.353079	-0.627924	0.528852
ACKR1	67.3708	-0.0272639	0.913255	0.999953	-0.0354116	0.0354116	-0.0469059	0.539273
ACKR3	1836.03	0.128261	0.476615	0.999953	0.203361	-0.203361	0.421935	-0.165311
ACLY	7288.34	0.0707733	0.469053	0.999953	0.426806	-0.426806	0.613308	-0.399585
ACO1	1120.94	-0.0123989	0.895363	0.999953	-0.0354487	0.0354487	-0.224862	0.0312855
ACO2	3922.76	0.0328422	0.768976	0.999953	0.143683	-0.143683	0.104501	-0.228381
ACOT1	129.958	0.0882904	0.772695	0.999953	0.0824839	-0.0824839	0.0604517	-0.287247
ACOT11	36.497	-0.430279	0.179659	0.999953	-0.625263	0.625263	-0.861234	0.503487
ACOT12	6.73967	0.0671551	0.925362	0.999953	0.0588431	-0.0588431	-0.0571033	-0.569308
ACOT13	507.706	-0.0726361	0.574881	0.999953	-0.162502	0.162502	-0.34238	-0.159552
ACOT2	239.375	0.273711	0.290784	0.999953	0.323887	-0.323887	0.335261	-0.426397
ACOT4	5.12505	1.47248	0.0868737	0.999953	0.61664	-0.61664	0.502107	-0.830047
ACOT7	2680.06	0.0602565	0.679943	0.999953	0.117357	-0.117357	0.223404	-0.221476
ACOT8	446.994	0.129656	0.399132	0.999953	0.379279	-0.379279	0.226367	-0.539495
ACOT9	95.5561	-0.244687	0.44269	0.999953	-0.118666	0.118666	-0.165188	-0.444487
ACOX1	877.093	0.0334968	0.782756	0.999953	0.129025	-0.129025	0.00998306	-0.0835623
ACOX2	15.5443	-0.782352	0.127705	0.999953	-0.631268	0.631268	-0.907524	0.559468
ACOX3	772.657	0.0662983	0.592169	0.999953	0.269914	-0.269914	0.512567	-0.230905
ACOXL	7.9056	-0.629648	0.84312	0.999953	-0.291356	0.291356	-0.345481	-0.429478
ACOXL-AS1	3.67858	-0.832974	0.390933	0.999953	-0.503488	0.503488	-0.598968	0.40473
ACP1	3000.02	0.064473	0.455272	0.999953	0.442132	-0.442132	0.278132	-0.508076
ACP2	1142.26	0.00562461	0.965344	0.999953	-0.013276	0.013276	-0.273899	0.127942
ACP5	5.26503	-2.15197	0.0455286	0.999953	-0.450707	0.450707	-0.462052	-0.150607
ACP6	444.94	-0.0537695	0.721011	0.999953	-0.0584689	0.0584689	-0.0179633	0.00996121
ACR	9.90577	0.115366	0.851149	0.999953	0.0580181	-0.0580181	0.0365915	-0.262262
ACRBP	50.6679	0.375237	0.189769	0.999953	0.629202	-0.629202	0.682624	-0.514228
ACRV1	5.16684	-0.452405	0.601099	0.999953	-0.335841	0.335841	-0.222134	0.413033
ACSBG1	95.6368	-0.197342	0.494025	0.999953	-0.214351	0.214351	0.22882	0.259396
ACSF2	252.881	-0.110612	0.601248	0.999953	-0.165501	0.165501	0.00928379	-0.0277458
ACSF3	622.795	-0.0328418	0.797619	0.999953	-0.095662	0.095662	-0.423805	0.0859575
ACSL1	308.884	0.0869703	0.569209	0.999953	0.220096	-0.220096	0.0957326	-0.173182
ACSL3	2531.37	0.103045	0.406069	0.999953	0.324503	-0.324503	0.0127704	-0.288571
ACSL4	1219.6	0.358459	0.0490543	0.999953	0.361776	-0.361776	0.346362	-0.388579
ACSL6	318.411	0.240024	0.212376	0.999953	0.284119	-0.284119	0.212198	-0.185846
ACSL6-AS1	4.8343	-0.255754	0.753689	0.999953	-0.118993	0.118993	-0.00179967	0.0579049
ACSM3	5.53833	-0.596131	0.48303	0.999953	-0.28221	0.28221	-0.098075	0.290109
ACSS1	276.24	0.00240558	0.991027	0.999953	-0.0029583	0.0029583	0.069004	-0.0178849
ACSS2	693.243	0.093771	0.403302	0.999953	0.398011	-0.398011	0.420645	-0.0619805
ACSS3	226.156	0.011263	0.958302	0.999953	0.0184275	-0.0184275	0.0736376	-0.105369
ACTA1	21.5833	-0.666468	0.3851	0.999953	-0.200174	0.200174	-0.146047	-0.341361
ACTA2	209.008	-0.511207	0.0317935	0.999953	-0.401997	0.401997	-0.155128	0.219809
ACTB	81984.2	-0.0770912	0.512105	0.999953	-0.312675	0.312675	-0.0960712	0.123858
ACTC1	11.8183	-0.313943	0.594827	0.999953	-0.230639	0.230639	-0.201197	-0.329677
ACTG1	137765	-0.0130411	0.917307	0.999953	-0.0492053	0.0492053	-0.059205	0.350783
ACTG1P17	7.5433	0.283659	0.716774	0.999953	0.133396	-0.133396	0.201047	0.167685
ACTG1P20	90.502	0.136104	0.526231	0.999953	0.190427	-0.190427	-0.0436801	-0.394702
ACTG1P25	64.8121	-0.070083	0.810623	0.999953	-0.112916	0.112916	-0.272241	0.17227
ACTG1P4	73.0627	-0.0501824	0.832305	0.999953	-0.144788	0.144788	0.322638	0.18837
ACTL10	6.1842	0.162027	0.847215	0.999953	0.116892	-0.116892	0.14078	-0.164716
ACTL6A	1441.92	-0.0856164	0.409071	0.999953	-0.193619	0.193619	-0.265605	-0.111979
ACTL6B	1167.43	-0.195853	0.315072	0.999953	-0.339369	0.339369	-0.400547	0.817855
ACTL8	0.729825	-0.121414	0.969511	0.999953	-0.0658496	0.0658496	-0.534682	-0.534682
ACTN1	1521.51	-0.367468	0.0677477	0.999953	-0.39175	0.39175	-0.399592	-0.18178
ACTN2	117.847	0.297185	0.116767	0.999953	0.496995	-0.496995	0.38629	-0.659831
ACTN3	49.8607	-2.36448	0.120526	0.999953	-0.336972	0.336972	-0.354326	-0.339062
ACTN4	4631.19	-0.0464628	0.730151	0.999953	-0.136438	0.136438	-0.121561	0.0163361
ACTR10	1079.79	-0.00396942	0.971782	0.999953	-0.0138328	0.0138328	0.075825	0.0978433
ACTR1A	6922.5	0.0346335	0.752541	0.999953	0.110678	-0.110678	0.116743	0.20127
ACTR1B	2406.67	-0.0359158	0.816236	0.999953	-0.07475	0.07475	-0.000812555	0.373235
ACTR2	4889.48	0.0241553	0.804182	0.999953	0.103947	-0.103947	0.680997	-0.258687
ACTR3	3380.7	-0.00544113	0.948219	0.999953	-0.0317583	0.0317583	-0.0556145	0.220463
ACTR3-AS1	6.05413	0.536999	0.541492	0.999953	0.349089	-0.349089	0.378911	-0.0697944
ACTR3B	522.078	0.0622705	0.600888	0.999953	0.197176	-0.197176	0.246744	-0.0725092
ACTR3C	58.2178	-0.102211	0.708551	0.999953	-0.166085	0.166085	-0.171176	0.0392057
ACTR5	478.172	-0.0944883	0.431491	0.999953	-0.3587	0.3587	-0.299794	-0.171801
ACTR6	491.627	0.0582486	0.695146	0.999953	0.139406	-0.139406	0.081476	-0.283022
ACTR8	1393.85	0.053084	0.65825	0.999953	0.194171	-0.194171	-0.0278609	-0.37854
ACTRT3	8.60421	-0.0173927	0.97931	0.999953	0.0588042	-0.0588042	-0.36949	-0.208866
ACVR1	300.431	-0.202719	0.238963	0.999953	-0.421991	0.421991	-0.215297	0.836281
ACVR1B	3138.85	0.0304828	0.768767	0.999953	0.158159	-0.158159	0.167402	-0.0429106
ACVR1C	7.94278	-0.325322	0.626884	0.999953	-0.300694	0.300694	0.0146161	0.53323
ACVR2A	1095.67	0.0841555	0.558183	0.999953	0.172972	-0.172972	0.319046	-0.284307
ACVR2B	4819.9	-0.0265369	0.828781	0.999953	-0.0875656	0.0875656	-0.60261	0.10162
ACVR2B-AS1	102.541	-0.147843	0.530614	0.999953	-0.271179	0.271179	-0.454416	0.126461
ACVRL1	2.11191	-0.184887	0.887569	0.999953	-0.0849826	0.0849826	-0.528523	0.171903
ACY1	156.582	-0.434164	0.0611799	0.999953	-0.53342	0.53342	-0.436681	0.164151
ACYP1	313.785	0.0432194	0.839664	0.999953	0.11674	-0.11674	0.0034132	0.0200188
ACYP2	131.349	0.222508	0.21098	0.999953	0.520564	-0.520564	0.259198	-0.696643
ADA	205.302	-0.545981	0.0503747	0.999953	-0.347836	0.347836	-0.348995	-0.191229
ADA2	599.048	-0.378688	0.112793	0.999953	-0.110107	0.110107	-0.194205	0.329421
ADAL	385.726	-0.0125778	0.923547	0.999953	-0.0385777	0.0385777	0.00402872	-0.107877
ADAM10	2441.67	-0.00320883	0.975087	0.999953	-0.0203638	0.0203638	-0.208144	0.191334
ADAM11	304.776	-0.238012	0.343155	0.999953	-0.297433	0.297433	0.19257	0.367252
ADAM12	113.027	-0.0434621	0.86192	0.999953	-0.0441236	0.0441236	-0.00356291	-0.389303
ADAM15	727.305	-0.00525594	0.966729	0.999953	-0.0156531	0.0156531	-0.28015	0.0734913
ADAM17	1509.38	0.0894427	0.415253	0.999953	0.236507	-0.236507	0.458297	-0.296916
ADAM19	439.93	-0.0708096	0.6549	0.999953	-0.179127	0.179127	-0.0747375	0.0909998
ADAM20	66.2249	0.0909788	0.747318	0.999953	0.133463	-0.133463	-0.312109	-0.115193
ADAM20P1	22.3454	-0.403756	0.292802	0.999953	-0.513506	0.513506	-0.76315	0.645884
ADAM21	3.33437	-0.28717	0.775858	0.999953	-0.229198	0.229198	-0.15776	0.470275
ADAM22	1346.44	0.0497034	0.660744	0.999953	0.162695	-0.162695	0.237174	0.233412
ADAM23	1081.16	0.0730322	0.510795	0.999953	0.315893	-0.315893	-0.0375826	-0.207253
ADAM28	16.611	0.22852	0.652026	0.999953	0.245741	-0.245741	-0.00736876	-0.254515
ADAM29	4.34714	0.173712	0.8334	0.999953	0.280778	-0.280778	0.127113	-0.62709
ADAM32	9.47282	-0.238126	0.682571	0.999953	-0.391143	0.391143	-0.449609	0.543706
ADAM33	7.92334	-0.704061	0.429949	0.999953	-0.198012	0.198012	-0.291043	-0.119054
ADAM8	96.923	-0.0555351	0.844374	0.999953	-0.0517411	0.0517411	-0.0683829	0.150028
ADAM9	816.714	-0.0774739	0.551786	0.999953	-0.20024	0.20024	0.0275195	0.374482
ADAMTS1	140.136	-0.230321	0.466266	0.999953	-0.143698	0.143698	0.0642235	0.146378
ADAMTS10	1780.3	-0.0591228	0.661405	0.999953	-0.116881	0.116881	0.0274106	0.304978
ADAMTS12	413.169	-0.0320365	0.848538	0.999953	-0.059698	0.059698	-0.0333779	-0.0138988
ADAMTS13	521.492	-0.199324	0.303015	0.999953	-0.266601	0.266601	-0.0240618	-0.00926133
ADAMTS15	67.4906	-0.167225	0.551614	0.999953	-0.138987	0.138987	-0.154844	-0.00836671
ADAMTS16	74.2431	-0.447395	0.0847221	0.999953	-0.493378	0.493378	-0.403212	0.328506
ADAMTS16-DT	111.92	-0.134598	0.555657	0.999953	-0.289653	0.289653	-0.457509	0.0797235
ADAMTS17	16.1645	0.513891	0.339636	0.999953	0.398502	-0.398502	0.374616	-0.896976
ADAMTS18	3.29683	-0.0258999	0.982502	0.999953	-0.0351002	0.0351002	-0.0877898	-0.463417
ADAMTS19	16.5014	-0.768857	0.284501	0.999953	-0.194033	0.194033	-0.213943	-0.276325
ADAMTS2	139.678	-0.212583	0.305435	0.999953	-0.396868	0.396868	0.0197473	0.416328
ADAMTS20	152.466	-0.115936	0.605723	0.999953	-0.147631	0.147631	-0.190083	-0.0205314
ADAMTS3	153.317	0.362322	0.218737	0.999953	0.349712	-0.349712	0.211108	-0.361625
ADAMTS4	26.7359	0.0474312	0.904584	0.999953	0.0650837	-0.0650837	-0.325231	0.179877
ADAMTS5	33.2776	0.314584	0.406037	0.999953	0.354704	-0.354704	0.500242	-0.00113257
ADAMTS6	265.643	0.0029978	0.987626	0.999953	0.0307698	-0.0307698	0.131578	-0.22019
ADAMTS7	2467.59	0.0107785	0.931986	0.999953	0.00036894	-0.00036894	0.162227	0.0422448
ADAMTS7P1	27.2117	0.7642	0.0858804	0.999953	0.186874	-0.186874	0.137698	-0.169239
ADAMTS8	43.3058	-0.00483844	0.988687	0.999953	0.0150592	-0.0150592	-0.00544607	-0.231432
ADAMTS9	182.707	-0.198881	0.429636	0.999953	-0.145175	0.145175	-0.27992	-0.490012
ADAMTS9-AS2	17.5518	0.518334	0.270038	0.999953	0.541918	-0.541918	0.415993	-0.510648
ADAMTSL1	60.6165	0.0350728	0.890103	0.999953	0.0946678	-0.0946678	-0.343814	0.284334
ADAMTSL2	76.286	0.472892	0.0784928	0.999953	0.341128	-0.341128	0.221521	-0.342243
ADAMTSL3	21.5293	0.262414	0.517095	0.999953	0.406107	-0.406107	0.131912	-0.340324
ADAMTSL4	108.229	-0.576476	0.0478828	0.999953	-0.506622	0.506622	-0.577923	0.570641
ADAMTSL4-AS1	2.3833	1.41302	0.24532	0.999953	0.542061	-0.542061	0.14334	-0.596512
ADAMTSL4-AS2	2.63138	-0.0283259	0.980299	0.999953	-0.0203151	0.0203151	-0.538646	0.174205
ADAMTSL5	3.75153	-1.05939	0.273671	0.999953	-0.481266	0.481266	-0.467886	0.0488257
ADAP1	389.664	0.188305	0.260136	0.999953	0.397075	-0.397075	0.762721	-0.4134
ADAP2	11.8108	0.296289	0.598545	0.999953	0.253422	-0.253422	0.247864	-0.0173142
ADAR	7740.39	-0.0770203	0.335693	0.999953	-0.430465	0.430465	-0.622696	0.399821
ADARB1	547.166	0.109588	0.419196	0.999953	0.417443	-0.417443	0.802834	-0.254678
ADARB2	790.169	0.154125	0.355762	0.999953	0.275609	-0.275609	0.0724088	0.269337
ADAT1	997.073	-0.0927312	0.42597	0.999953	-0.341418	0.341418	-0.608136	0.0882278
ADAT2	617.674	-0.0186888	0.88395	0.999953	-0.0612324	0.0612324	-0.205218	0.356691
ADAT3	149.354	-0.00739224	0.975406	0.999953	-0.0567616	0.0567616	-0.0530614	0.220444
ADCK1	294.692	-0.174375	0.307557	0.999953	-0.43807	0.43807	-0.234555	0.797796
ADCK2	375.235	0.00470197	0.97538	0.999953	0.0286882	-0.0286882	-0.024422	-0.456292
ADCK5	148.377	-0.143494	0.525997	0.999953	-0.262982	0.262982	0.0308557	0.609358
ADCY1	1066.79	-0.054756	0.667712	0.999953	-0.13869	0.13869	-0.232244	-0.220635
ADCY10	1.2549	-0.695992	0.728111	0.999953	-0.02884	0.02884	-0.0614032	-0.201352
ADCY10P1	54.8539	-0.0389449	0.88341	0.999953	-0.0822881	0.0822881	0.187498	0.245531
ADCY3	912.722	-0.116949	0.402435	0.999953	-0.331201	0.331201	-0.115107	0.591643
ADCY4	1.78479	1.01298	0.446731	0.999953	0.673612	-0.673612	0.70954	-0.43818
ADCY5	1232.93	0.0456889	0.780259	0.999953	0.0721269	-0.0721269	0.356873	0.16642
ADCY6	3059.36	-0.0780637	0.618959	0.999953	-0.167232	0.167232	-0.122658	0.625534
ADCY6-DT	9.50119	0.112678	0.85149	0.999953	0.085065	-0.085065	-0.376237	0.127341
ADCY7	387.765	0.266266	0.0645379	0.999953	0.463002	-0.463002	0.341396	-0.464629
ADCY8	80.2732	-0.148937	0.706952	0.999953	-0.0492104	0.0492104	-0.0271855	0.303853
ADCY9	485.236	0.0324721	0.812353	0.999953	0.125756	-0.125756	0.250099	-0.32828
ADCYAP1	51.7182	-0.213825	0.536097	0.999953	-0.205001	0.205001	-0.196919	0.21687
ADCYAP1R1	1898.91	0.331543	0.0644453	0.999953	0.488724	-0.488724	0.431937	-0.404558
ADD1	7442.75	0.0872308	0.336767	0.999953	0.43818	-0.43818	0.125447	-0.230347
ADD2	5149.35	0.0541406	0.546892	0.999953	0.332849	-0.332849	0.479991	0.120308
ADD3	514.281	-0.361395	0.151965	0.999953	-0.253061	0.253061	-0.356323	-0.270299
ADD3-AS1	2.06195	-1.59093	0.219656	0.999953	-0.780085	0.780085	-0.880645	0.799293
ADGB	2.29525	0.727769	0.581618	0.999953	0.319945	-0.319945	0.130985	-0.679734
ADGRA1	905.13	0.0413552	0.809918	0.999953	0.101539	-0.101539	0.418068	0.199392
ADGRA1-AS1	3.73304	0.295857	0.754723	0.999953	0.256426	-0.256426	0.366494	-0.0350616
ADGRA2	71.5572	-0.110956	0.780797	0.999953	-0.00692342	0.00692342	-0.052226	-0.497771
ADGRA3	2686.49	-0.00135499	0.990373	0.999953	-0.00902765	0.00902765	-0.132002	0.182669
ADGRB2	2819.02	0.028127	0.826055	0.999953	0.0801011	-0.0801011	0.342441	-0.41201
ADGRB3	955.251	0.0685202	0.614152	0.999953	0.155767	-0.155767	0.245316	0.232004
ADGRB3-DT	149.57	0.136403	0.540044	0.999953	0.174088	-0.174088	0.283833	-0.14312
ADGRD1	22.3376	-0.341647	0.469554	0.999953	-0.320616	0.320616	-0.767973	0.346942
ADGRD2	5.14937	-0.307866	0.758155	0.999953	0.107108	-0.107108	-0.00803346	-0.240287
ADGRE2	2.42759	0.728766	0.589481	0.999953	0.327429	-0.327429	0.24713	-0.650923
ADGRE5	45.9131	-0.0672464	0.840592	0.999953	-0.04824	0.04824	-0.139946	-0.0814763
ADGRF3	18.3623	-0.14879	0.730817	0.999953	-0.279264	0.279264	-0.408299	0.143858
ADGRG1	10614.3	0.0565202	0.672827	0.999953	0.152389	-0.152389	0.309348	0.344029
ADGRG2	18.2874	-0.730316	0.371124	0.999953	-0.227965	0.227965	-0.224644	-0.4098
ADGRG3	13.9923	-0.385411	0.477252	0.999953	-0.34529	0.34529	-0.145912	0.332505
ADGRG4	16.8654	-0.0866843	0.862028	0.999953	-0.11112	0.11112	-0.0694545	-0.145272
ADGRG5	6.54974	-1.37429	0.224303	0.999953	-0.291436	0.291436	-0.467488	0.0406857
ADGRG6	5.16864	-0.374706	0.722611	0.999953	-0.175268	0.175268	-0.226176	-0.223674
ADGRL1	7044.35	-0.00586859	0.966028	0.999953	-0.0306319	0.0306319	0.453395	-0.00293807
ADGRL1-AS1	81.7712	-0.112029	0.624516	0.999953	-0.341989	0.341989	-0.469251	0.239315
ADGRL2	2375.49	-0.168721	0.397318	0.999953	-0.203356	0.203356	-0.242567	0.163367
ADGRL3	1912.09	0.135734	0.391162	0.999953	0.298243	-0.298243	0.624126	-0.388701
ADGRL4	3.70559	-1.20038	0.244107	0.999953	-0.529382	0.529382	-0.465735	0.37558
ADGRV1	8039.77	0.0718275	0.634274	0.999953	0.214601	-0.214601	0.442471	-0.0309453
ADH4	6.98951	-0.167802	0.81103	0.999953	-0.103809	0.103809	-0.0448283	0.0153135
ADH5	4389.74	-0.0451916	0.59961	0.999953	-0.227551	0.227551	-0.261087	-0.291136
ADHFE1	58.9388	-0.0187249	0.945957	0.999953	0.0139506	-0.0139506	0.0420786	0.388391
ADI1	516.611	-0.0642936	0.583747	0.999953	-0.200836	0.200836	-0.0451388	0.136701
ADIPOR1	1353.03	-0.0432306	0.714731	0.999953	-0.109769	0.109769	-0.0759976	0.475657
ADIRF-AS1	37.1096	-0.635079	0.054598	0.999953	-0.492152	0.492152	-0.699028	0.483079
ADK	415.315	-0.0502023	0.755364	0.999953	-0.0809212	0.0809212	-0.122858	0.320837
ADM	209.479	0.0102991	0.976307	0.999953	0.0249746	-0.0249746	-0.024084	0.0657897
ADM2	117.602	-0.383734	0.223851	0.999953	-0.341447	0.341447	-0.562882	0.108587
ADM5	19.5831	-0.540808	0.234429	0.999953	-0.406696	0.406696	-0.40445	0.459142
ADNP	6386.98	-0.0464938	0.664116	0.999953	-0.185919	0.185919	-0.599225	-0.158727
ADNP-AS1	11.2161	-0.0963934	0.863918	0.999953	-0.13216	0.13216	-0.224127	-0.154393
ADNP2	1901.74	-0.0770275	0.554782	0.999953	-0.217302	0.217302	-0.211583	0.0202872
ADO	1046.45	0.104237	0.429595	0.999953	0.343689	-0.343689	0.369095	-0.108957
ADORA1	68.1222	0.104118	0.692427	0.999953	0.189241	-0.189241	0.790309	-0.162673
ADORA2A	178.851	-0.0113027	0.952	0.999953	-0.00989251	0.00989251	0.190521	0.196105
ADORA2B	96.7167	-0.0640204	0.782609	0.999953	-0.144996	0.144996	-0.174677	0.271687
ADPGK	722.199	-0.0323176	0.762086	0.999953	-0.0874893	0.0874893	-0.165092	0.162224
ADPGK-AS1	1.42477	-0.283472	0.864343	0.999953	-0.0866405	0.0866405	-0.161596	-0.331431
ADPRH	31.626	0.135352	0.690447	0.999953	0.187467	-0.187467	0.153597	-0.106932
ADPRHL1	62.6649	-0.132365	0.619582	0.999953	-0.216434	0.216434	0.170678	0.60773
ADPRM	196.104	0.0451066	0.782034	0.999953	0.103652	-0.103652	0.0922822	-0.15164
ADPRS	1048.77	0.0301937	0.82505	0.999953	0.0914315	-0.0914315	0.100412	0.281707
ADRA1A	42.6486	0.747612	0.0556065	0.999953	0.536291	-0.536291	0.551599	-0.569129
ADRA1B	11.2699	0.454435	0.470158	0.999953	0.188934	-0.188934	0.0671521	-0.656431
ADRA1D	10.6059	0.686611	0.292703	0.999953	0.465843	-0.465843	0.584705	-0.186379
ADRA2A	56.3775	-0.106277	0.680195	0.999953	-0.14396	0.14396	-0.254879	-0.0319466
ADRA2B	9.36412	-0.406673	0.615032	0.999953	-0.0987204	0.0987204	-0.150618	0.0822284
ADRA2C	61.404	-0.398388	0.260861	0.999953	-0.356215	0.356215	-0.272005	0.232117
ADRB1	3.73505	-0.0193084	0.983027	0.999953	-0.0366343	0.0366343	-0.522771	0.299165
ADRB2	6.88829	-0.281529	0.682557	0.999953	-0.229441	0.229441	-0.408711	0.29063
ADRM1	1985.84	-0.00288769	0.985898	0.999953	-0.0197399	0.0197399	-0.0370811	-0.144761
ADSL	1543.91	-0.110095	0.397308	0.999953	-0.23522	0.23522	-0.273164	-0.344898
ADSS1	238.409	-0.0649144	0.701326	0.999953	-0.146184	0.146184	0.0542402	0.174605
ADSS2	945.513	-0.0700103	0.549425	0.999953	-0.24679	0.24679	-0.247558	0.382593
AEBP1	1318.76	0.000942186	0.993372	0.999953	0.0251717	-0.0251717	-0.0268447	0.328337
AEBP2	784.078	0.220576	0.161872	0.999953	0.445164	-0.445164	0.33335	-0.488379
AEN	1771.47	-0.11913	0.437761	0.999953	-0.205708	0.205708	-0.229208	0.0634498
AFAP1	3534.09	0.0369779	0.761353	0.999953	0.166905	-0.166905	0.161571	0.21741
AFAP1-AS1	9.58599	-0.220853	0.732761	0.999953	-0.115968	0.115968	0.214952	0.118844
AFAP1L1	27.5604	-0.0430717	0.911088	0.999953	-0.026902	0.026902	-0.243131	-0.435713
AFAP1L2	116.654	-0.360127	0.102572	0.999953	-0.548644	0.548644	-0.663209	0.502049
AFDN	12221.7	0.0276023	0.742049	0.999953	0.190018	-0.190018	0.0713317	-0.333674
AFDN-DT	881.907	-0.0152512	0.90775	0.999953	-0.044484	0.044484	0.143469	-0.021888
AFF1	408.817	-0.335138	0.111182	0.999953	-0.31872	0.31872	-0.472049	-0.142329
AFF1-AS1	11.0279	-0.039225	0.953305	0.999953	0.0351346	-0.0351346	-0.38577	0.0758592
AFF2	7879.88	0.138408	0.415936	0.999953	0.285099	-0.285099	0.0964905	-0.0378919
AFF3	453.303	-0.134611	0.472945	0.999953	-0.250138	0.250138	-0.149795	0.457288
AFF4	5630.74	0.0233307	0.865849	0.999953	0.047987	-0.047987	-0.0480228	-0.144234
AFG1L	158.155	0.156883	0.407761	0.999953	0.356832	-0.356832	0.444753	-0.370268
AFG3L1P	942.141	-0.045468	0.646656	0.999953	-0.293182	0.293182	-0.214714	0.026424
AFG3L2	1309.04	-0.0653222	0.489804	0.999953	-0.433433	0.433433	-0.529127	-0.0674853
AFMID	273.945	0.0573319	0.799041	0.999953	0.1332	-0.1332	0.169227	-0.108918
AFTPH	840.584	-0.00506028	0.965006	0.999953	-0.0208478	0.0208478	-0.161836	-0.194669
AFTPH-DT	26.5484	0.448907	0.282259	0.999953	0.432557	-0.432557	0.445864	-0.150291
AGA	173.332	-0.0442062	0.808161	0.999953	-0.0390161	0.0390161	-0.151533	0.127305
AGA-DT	39.1981	0.221967	0.621508	0.999953	0.170727	-0.170727	0.272298	-0.0216053
AGAP1	6331.39	0.0864829	0.450346	0.999953	0.236609	-0.236609	0.259161	0.212425
AGAP1-IT1	1.75346	1.87405	0.197198	0.999953	0.709876	-0.709876	0.869458	-0.58459
AGAP10P	12.8265	0.762456	0.223349	0.999953	0.189341	-0.189341	0.0964611	-0.137273
AGAP11	15.309	-0.370996	0.483092	0.999953	-0.15079	0.15079	-0.231023	0.170663
AGAP12P	6.38519	-0.268864	0.743478	0.999953	-0.134164	0.134164	-0.0186518	0.135447
AGAP13P	72.3144	-0.0502038	0.879725	0.999953	-0.00495491	0.00495491	-0.191988	0.443949
AGAP14P	1.60768	-1.50353	0.403649	0.999953	-0.427077	0.427077	-0.622331	0.439337
AGAP2	1869.63	0.0387806	0.795485	0.999953	0.0739013	-0.0739013	0.290865	-0.0656403
AGAP2-AS1	94.2873	0.0966551	0.678188	0.999953	0.153101	-0.153101	0.357941	0.0231996
AGAP3	3241.48	0.0385955	0.815586	0.999953	0.0932184	-0.0932184	0.52158	-0.0651872
AGAP4	635.847	-0.0530822	0.694977	0.999953	-0.185738	0.185738	-0.50721	0.558612
AGAP5	154.221	-0.104243	0.564479	0.999953	-0.146806	0.146806	0.112203	0.275835
AGAP6	418.44	0.121854	0.452827	0.999953	0.230005	-0.230005	0.283622	-0.435579
AGAP7P	349.285	0.0210805	0.887296	0.999953	0.0179656	-0.0179656	0.000101009	-0.0188983
AGAP9	479.734	-0.107325	0.344342	0.999953	-0.540443	0.540443	-0.904904	0.353621
AGBL1	5.04366	0.002805	0.997182	0.999953	-0.0353907	0.0353907	0.0700105	-0.207647
AGBL2	10.7579	-0.370236	0.534454	0.999953	-0.323729	0.323729	0.134039	0.385602
AGBL3	85.0138	-0.00786476	0.969611	0.999953	-0.0243102	0.0243102	-0.165611	-0.317043
AGBL5	2271.07	-0.0722568	0.503238	0.999953	-0.300944	0.300944	0.00926307	0.168602
AGER	503.495	0.0391731	0.849766	0.999953	0.072905	-0.072905	0.154651	0.209526
AGFG1	1688.88	-0.0275121	0.844336	0.999953	-0.0548094	0.0548094	-0.440897	-0.0860153
AGFG2	231.418	-0.148577	0.336966	0.999953	-0.387853	0.387853	-0.199769	0.502123
AGGF1	1152.76	0.0466082	0.693845	0.999953	0.165636	-0.165636	0.0477195	-0.0251712
AGK	993.818	0.071568	0.495134	0.999953	0.345552	-0.345552	0.0915952	-0.566933
AGK-DT	13.3846	-0.118542	0.824625	0.999953	-0.0857214	0.0857214	0.119378	0.0380485
AGL	760.545	0.115788	0.430065	0.999953	0.263835	-0.263835	0.480075	-0.477843
AGMAT	8.45796	-1.09912	0.173975	0.999953	-0.51617	0.51617	-0.566073	0.394852
AGMO	2.51205	3.36503	0.0252918	0.999953	0.782694	-0.782694	1.12288	-0.94767
AGO1	3367.65	-0.0301678	0.766983	0.999953	-0.130722	0.130722	-0.191047	0.0329179
AGO2	2840.49	-0.0303304	0.785188	0.999953	-0.108729	0.108729	0.145324	0.321845
AGO3	1120.41	0.0404168	0.815752	0.999953	0.0382748	-0.0382748	-0.0907143	0.0915749
AGO4	1701.5	0.0141819	0.906785	0.999953	0.0542654	-0.0542654	0.0215943	0.164587
AGPAT1	4104.81	-0.041943	0.683033	0.999953	-0.229285	0.229285	-0.192358	0.228712
AGPAT2	261.498	-0.367739	0.0634735	0.999953	-0.605615	0.605615	-0.934679	0.573701
AGPAT3	782.621	0.0301978	0.808745	0.999953	0.129306	-0.129306	-0.0668774	-0.395603
AGPAT4	3127.73	8.884e-05	0.999289	0.999953	0.0212569	-0.0212569	-0.11638	-0.433147
AGPAT4-IT1	217.889	-0.036301	0.825277	0.999953	-0.071159	0.071159	0.1277	0.31385
AGPAT5	1978.67	0.0701977	0.511505	0.999953	0.279643	-0.279643	0.408353	-0.384673
AGPS	1188.83	0.102801	0.367082	0.999953	0.376499	-0.376499	-0.0036759	-0.696746
AGRN	13528.1	0.0353861	0.818265	0.999953	0.0641201	-0.0641201	0.588523	-0.0265077
AGT	1.36918	0.143955	0.935366	0.999953	-0.055882	0.055882	-0.132507	-0.480435
AGTPBP1	2513.46	0.0347535	0.797159	0.999953	0.0672089	-0.0672089	0.0443147	-0.261077
AGTR1	7.64721	0.495603	0.483278	0.999953	0.321496	-0.321496	0.666506	-0.383424
AGTRAP	319.935	-0.281432	0.206702	0.999953	-0.313823	0.313823	-0.343452	-0.198148
AGXT	1.22047	0.121658	0.942675	0.999953	0.0178708	-0.0178708	0.0961664	-0.235514
AHCTF1	1989.04	-0.00777659	0.946022	0.999953	-0.0190132	0.0190132	-0.29145	0.292897
AHCTF1P1	19.2172	0.191473	0.663138	0.999953	0.280938	-0.280938	0.0899333	-0.207469
AHCY	4145.46	-0.31234	0.047141	0.999953	-0.48698	0.48698	-0.536369	0.0552821
AHCYL1	3748.12	0.0269712	0.775638	0.999953	0.132959	-0.132959	0.288222	-0.339038
AHCYL2	1614.52	-0.0466317	0.673011	0.999953	-0.16014	0.16014	0.217255	0.349678
AHDC1	2937.34	-0.00920822	0.943235	0.999953	-0.0532082	0.0532082	0.149337	0.265494
AHI1	881.903	-0.0799967	0.609729	0.999953	-0.169833	0.169833	-0.25471	0.0976609
AHI1-DT	7.42747	-1.30811	0.0575695	0.999953	-0.851694	0.851694	-0.649583	0.778289
AHNAK	747.303	0.181801	0.668604	0.999953	0.162803	-0.162803	0.213127	-0.341386
AHNAK2	1700.62	-0.014407	0.941348	0.999953	0.0107054	-0.0107054	0.0529456	-0.347458
AHR	13.2359	0.074771	0.901989	0.999953	0.0685762	-0.0685762	0.0471471	-0.296423
AHSA1	2007.92	0.142293	0.301771	0.999953	0.24415	-0.24415	0.234399	0.000640068
AHSA2P	2528.08	-0.0509646	0.699596	0.999953	-0.135235	0.135235	-0.168399	0.664734
AHSG	15.7298	-0.03348	0.945375	0.999953	-0.00387721	0.00387721	-0.0849786	0.279506
AIDA	1298.66	-0.125905	0.33083	0.999953	-0.24621	0.24621	-0.209995	-0.0493354
AIF1	4.1476	-1.38644	0.289609	0.999953	-0.356999	0.356999	-0.446015	0.193371
AIF1L	3175	-0.0866211	0.462994	0.999953	-0.245607	0.245607	-0.184804	0.239081
AIFM1	810.411	0.177748	0.184489	0.999953	0.378734	-0.378734	0.334146	-0.337353
AIFM2	61.4376	0.372426	0.129797	0.999953	0.793608	-0.793608	0.814042	-0.980781
AIFM3	16.1595	0.0616277	0.919378	0.999953	0.0118489	-0.0118489	-0.0563767	0.274265
AIG1	714.586	0.0129558	0.897425	0.999953	0.0595929	-0.0595929	0.207719	-0.0668539
AIM2	199.066	0.160887	0.275506	0.999953	0.282404	-0.282404	0.373929	-0.204977
AIMP1	714.358	-0.0213427	0.864061	0.999953	-0.0863988	0.0863988	-0.0920798	0.208663
AIMP2	538.771	-0.0849358	0.608306	0.999953	-0.11187	0.11187	-0.10623	-0.00456584
AIP	1200.58	0.121066	0.342981	0.999953	0.358366	-0.358366	0.242287	-0.338558
AIRE	1.36524	-1.18914	0.474296	0.999953	-0.399665	0.399665	-0.352661	0.587048
AIRN	3.02817	-0.736291	0.531561	0.999953	-0.341258	0.341258	-0.488373	0.577463
AJAP1	698.456	0.130955	0.466487	0.999953	0.204916	-0.204916	0.196148	-0.168372
AJM1	516.276	-0.208777	0.255211	0.999953	-0.332868	0.332868	0.0659796	0.534733
AJUBA	418.657	-0.337884	0.0824987	0.999953	-0.40871	0.40871	-0.535166	0.428979
AJUBA-DT	9.43576	-0.539923	0.437178	0.999953	-0.340528	0.340528	-0.0541589	0.42825
AK1	1008.06	-0.0020875	0.988646	0.999953	0.0180318	-0.0180318	0.149067	0.347496
AK2	2998.82	0.00223644	0.97884	0.999953	0.0152196	-0.0152196	-0.0469709	-0.165627
AK3	1465.57	0.0550943	0.667128	0.999953	0.122101	-0.122101	0.301758	-0.319404
AK4	2542.5	-0.184361	0.304995	0.999953	-0.234005	0.234005	-0.15076	0.279732
AK5	98.6861	0.0933705	0.655324	0.999953	0.304758	-0.304758	0.338124	-0.234568
AK6	302.693	-0.0472241	0.721931	0.999953	-0.213063	0.213063	-0.554139	0.428404
AK7	90.8559	0.0744622	0.712804	0.999953	0.176364	-0.176364	0.225413	-0.109994
AK8	69.8289	-0.296027	0.198253	0.999953	-0.60698	0.60698	-0.437114	0.346889
AK9	431.281	0.0518376	0.728924	0.999953	0.105082	-0.105082	0.326115	-0.0464289
AKAIN1	1.99637	0.664227	0.653892	0.999953	0.339206	-0.339206	0.519369	-0.502626
AKAP1	897.597	0.0195511	0.882845	0.999953	0.0683808	-0.0683808	-0.0250843	-0.295181
AKAP10	643.995	0.00742206	0.94875	0.999953	0.0286235	-0.0286235	-0.491831	-0.263846
AKAP11	2526.43	0.0454633	0.727644	0.999953	0.119273	-0.119273	-0.148283	-0.210928
AKAP12	2448.56	-0.118475	0.141066	0.999953	-0.713577	0.713577	-0.720976	0.554562
AKAP13	2680.28	0.0159641	0.847716	0.999953	0.135354	-0.135354	0.265631	0.0487028
AKAP14	27.4787	0.401245	0.385747	0.999953	0.323067	-0.323067	0.349666	-0.363196
AKAP17A	903.219	0.00455964	0.975519	0.999953	-0.0153893	0.0153893	0.658448	0.086733
AKAP17A_1	903.219	0.00455964	0.975519	0.999953	-0.0153893	0.0153893	0.658448	0.086733
AKAP3	116.652	0.285329	0.188432	0.999953	0.39819	-0.39819	0.567782	-0.544465
AKAP5	57.1426	0.335898	0.265959	0.999953	0.431193	-0.431193	0.71152	-0.18441
AKAP6	2084.51	0.0499681	0.755369	0.999953	0.136641	-0.136641	0.179677	-0.0292404
AKAP7	94.5234	-0.127632	0.560546	0.999953	-0.317763	0.317763	-0.771255	0.143985
AKAP8	984.606	-0.0219204	0.8526	0.999953	-0.0987239	0.0987239	0.281875	0.00851723
AKAP8L	3425.48	0.0859815	0.557082	0.999953	0.227225	-0.227225	0.640072	-0.321531
AKAP9	4481.32	0.110001	0.389197	0.999953	0.268143	-0.268143	0.362263	0.00243108
AKIP1	342.921	-0.0567253	0.71179	0.999953	-0.18422	0.18422	-0.309723	-0.0199202
AKIRIN1	3505.79	-0.0579795	0.597563	0.999953	-0.196915	0.196915	-0.425234	0.22442
AKIRIN2	2264.96	0.00495464	0.967321	0.999953	0.0160832	-0.0160832	0.229103	-0.106985
AKNA	1526.32	-0.0972746	0.329949	0.999953	-0.31173	0.31173	-0.25841	0.2985
AKNAD1	1.72091	-0.279783	0.855338	0.999953	-0.11487	0.11487	-0.349172	0.0506597
AKR1A1	2114.13	-0.0649455	0.643722	0.999953	-0.179613	0.179613	0.175622	0.295681
AKR1B1	2460.75	0.0160267	0.885759	0.999953	0.0830514	-0.0830514	0.217126	-0.679626
AKR1C1	887.509	0.0851583	0.591569	0.999953	0.227716	-0.227716	0.197145	0.382231
AKR1C2	584.72	0.0701297	0.642259	0.999953	0.138955	-0.138955	-0.062365	0.210522
AKR1C3	3.42706	-0.475938	0.631686	0.999953	-0.331137	0.331137	-0.337235	0.673119
AKR1E2	32.9001	0.620756	0.0862379	0.999953	0.440057	-0.440057	0.365046	-0.594333
AKR7A2	1248.19	-0.033231	0.79704	0.999953	-0.128368	0.128368	-0.229077	-0.108629
AKR7A3	36.3016	-0.149748	0.654118	0.999953	-0.276508	0.276508	-0.760797	0.329901
AKR7L	31.9557	0.15301	0.670888	0.999953	0.180243	-0.180243	0.261193	-0.210722
AKT1	6260.46	0.0655379	0.632618	0.999953	0.154116	-0.154116	0.405186	-0.137024
AKT1S1	1044.32	0.0482913	0.7554	0.999953	0.095416	-0.095416	0.0546488	-0.365109
AKT2	3514.96	-0.116965	0.438064	0.999953	-0.310629	0.310629	0.235759	0.541279
AKT3	3827.97	0.0290694	0.824549	0.999953	0.0795182	-0.0795182	0.180541	0.118893
AKTIP	529.722	0.0298174	0.794006	0.999953	0.138113	-0.138113	0.175569	-0.053338
ALAD	1063.08	0.0144451	0.904687	0.999953	0.0813844	-0.0813844	0.0953505	-0.0365127
ALAS1	1355	0.0909327	0.330028	0.999953	0.522348	-0.522348	0.794998	-0.541668
ALB	11.6438	-0.614501	0.274515	0.999953	-0.619404	0.619404	-0.788835	0.575885
ALCAM	527.889	-0.0330545	0.858224	0.999953	-0.0388441	0.0388441	0.0252909	0.0836513
ALDH16A1	458.425	-0.203624	0.289624	0.999953	-0.352759	0.352759	-0.405834	0.414792
ALDH18A1	2858.05	-0.0405615	0.60636	0.999953	-0.137151	0.137151	-0.113846	0.0885982
ALDH1A2	3.95779	0.125521	0.903127	0.999953	0.0396138	-0.0396138	0.142498	-0.674577
ALDH1A3	5.73011	-1.77579	0.22191	0.999953	-0.246172	0.246172	-0.278218	-0.4525
ALDH1B1	814.743	0.0404418	0.732545	0.999953	0.169278	-0.169278	0.39246	-0.309238
ALDH1L1	5.97786	-0.597532	0.404031	0.999953	-0.732713	0.732713	-0.686026	0.481365
ALDH1L2	443.638	0.33004	0.0921142	0.999953	0.431109	-0.431109	0.294416	-0.191615
ALDH2	1779.92	-0.0182158	0.890066	0.999953	-0.0523047	0.0523047	0.278562	0.0342567
ALDH3A1	5.55231	0.18495	0.835282	0.999953	0.201983	-0.201983	0.160738	-0.510238
ALDH3A2	1334.72	-0.018009	0.845436	0.999953	-0.106426	0.106426	-0.0170534	0.34472
ALDH3B1	4.39396	0.306819	0.760447	0.999953	0.180356	-0.180356	-0.0356464	0.0883667
ALDH4A1	389.133	-0.227156	0.318576	0.999953	-0.289089	0.289089	-0.144995	0.00726256
ALDH5A1	955.699	0.0243288	0.827465	0.999953	0.0699627	-0.0699627	0.316676	0.118139
ALDH6A1	587.078	-0.157413	0.240777	0.999953	-0.450114	0.450114	-0.81007	0.256328
ALDH7A1	2150.18	-0.10692	0.486049	0.999953	-0.170168	0.170168	-0.118658	-0.231625
ALDH8A1	60.8006	0.0391489	0.885868	0.999953	0.0690183	-0.0690183	0.274132	0.0410289
ALDH9A1	1625.05	0.18084	0.1512	0.999953	0.41781	-0.41781	0.412074	-0.351802
ALDOA	29648.5	-0.0173199	0.874371	0.999953	-0.0249667	0.0249667	-0.114546	0.339124
ALDOC	1516.51	0.075324	0.570748	0.999953	0.272722	-0.272722	0.289374	-0.249942
ALG1	393.271	-0.0539356	0.684256	0.999953	-0.196211	0.196211	-0.276791	0.470663
ALG10	204.746	0.446752	0.0563829	0.999953	0.533584	-0.533584	0.581381	-0.428645
ALG10B	590.174	0.203775	0.234872	0.999953	0.364503	-0.364503	0.409316	-0.537229
ALG11	1237.01	0.0228323	0.824436	0.999953	0.074069	-0.074069	0.014688	0.145162
ALG12	586.277	0.0108854	0.933935	0.999953	0.0265509	-0.0265509	0.0835779	-0.307621
ALG13	1187.32	0.112097	0.312428	0.999953	0.130946	-0.130946	-0.0391035	-0.0951171
ALG14	124.858	0.112261	0.60876	0.999953	0.164092	-0.164092	0.306362	-0.287274
ALG1L	10.4141	1.41124	0.0562435	0.999953	0.339675	-0.339675	0.314531	-0.484148
ALG1L9P	14.6344	0.225449	0.642635	0.999953	0.238136	-0.238136	0.577325	-0.451798
ALG2	534.148	0.0555609	0.716855	0.999953	0.131682	-0.131682	0.0731508	0.234861
ALG3	699.675	-0.020113	0.874915	0.999953	-0.0384626	0.0384626	0.229558	-0.576825
ALG5	334.731	-0.00775642	0.949412	0.999953	-0.067422	0.067422	-0.0630228	0.472824
ALG6	219.186	-0.0655519	0.696796	0.999953	-0.109201	0.109201	-0.252709	-0.21365
ALG8	626.722	-0.0774664	0.552977	0.999953	-0.146852	0.146852	-0.361352	0.0608214
ALG9	1328.88	-0.00257515	0.984339	0.999953	-0.0019689	0.0019689	0.210758	-0.153146
ALK	299.008	0.203433	0.202283	0.999953	0.517247	-0.517247	0.494762	-0.870789
ALKAL1	3.80258	1.40347	0.145277	0.999953	0.611369	-0.611369	0.365237	-0.534603
ALKBH1	377.525	0.00876546	0.960736	0.999953	0.0547031	-0.0547031	0.19499	0.441594
ALKBH2	463.01	0.196464	0.142232	0.999953	0.656938	-0.656938	0.845465	-0.601752
ALKBH3	353.979	0.101618	0.4279	0.999953	0.192474	-0.192474	0.112489	-0.0677119
ALKBH4	423.16	-0.102872	0.546188	0.999953	-0.279922	0.279922	0.162835	0.401991
ALKBH5	2689.18	0.0599521	0.579987	0.999953	0.262937	-0.262937	0.230393	-0.28479
ALKBH6	329.598	-0.0080507	0.962341	0.999953	-0.0459167	0.0459167	0.214335	-0.0385405
ALKBH7	1617.41	-0.0789184	0.623071	0.999953	-0.203707	0.203707	0.367158	0.453468
ALKBH8	256.597	0.0939811	0.563287	0.999953	0.23215	-0.23215	-0.041405	-0.0424944
ALLC	1.47243	-0.178255	0.920157	0.999953	-0.0286125	0.0286125	-0.0418349	-0.212008
ALMS1	2650.85	0.0933274	0.467885	0.999953	0.244245	-0.244245	0.198847	-0.506954
ALMS1-IT1	41.8375	0.0280067	0.938585	0.999953	0.0231614	-0.0231614	0.0826699	-0.0586783
ALMS1P1	18.3214	0.535396	0.229354	0.999953	0.652865	-0.652865	1.03212	-0.537835
ALOX12-AS1	20.9985	-0.264206	0.531402	0.999953	-0.40205	0.40205	-0.185	0.596671
ALOX12B	14.0451	0.845749	0.118907	0.999953	0.611046	-0.611046	0.833723	-0.877123
ALOX12P2	2.16569	0.393953	0.795399	0.999953	0.116634	-0.116634	-0.35078	-0.200747
ALOX15	6.60993	-0.242362	0.749609	0.999953	-0.159298	0.159298	-0.184253	-0.34602
ALOX15B	1.87812	-1.27386	0.435525	0.999953	-0.188796	0.188796	-0.198811	-0.22491
ALOX15P1	1.83824	-0.766463	0.610404	0.999953	-0.269059	0.269059	-0.341647	0.555759
ALOX5	8.31747	-0.533442	0.422074	0.999953	-0.436463	0.436463	-0.484008	0.373015
ALOXE3	13.4108	-0.132975	0.788315	0.999953	-0.0842045	0.0842045	-0.125973	0.0211084
ALPK1	4.60559	0.0434558	0.965099	0.999953	-0.0639146	0.0639146	-0.158735	0.281805
ALPK2	3.27415	0.715389	0.464031	0.999953	0.636231	-0.636231	0.456765	-0.43827
ALPK3	102.991	-0.270431	0.306604	0.999953	-0.229638	0.229638	-0.154814	0.461521
ALPL	892.823	-0.19079	0.651787	0.999953	-0.0721487	0.0721487	0.0158838	-0.630207
ALS2	1435.33	-0.0129976	0.89013	0.999953	-0.060882	0.060882	-0.0620863	-0.00419095
ALS2CL	11.3036	-0.730202	0.331563	0.999953	-0.21771	0.21771	-0.200488	-0.023967
ALX1	2.7183	-1.23543	0.298635	0.999953	-0.474441	0.474441	-0.567285	0.423495
ALX3	1.19201	1.74166	0.47388	0.999953	0.278202	-0.278202	0.123695	-0.712528
ALX4	2.12391	1.86862	0.254514	0.999953	0.438875	-0.438875	0.170472	-0.570475
ALYREF	1880.04	0.0332966	0.834271	0.999953	0.0441049	-0.0441049	-0.0458373	-0.128189
AMACR	269.573	-0.155294	0.316447	0.999953	-0.33492	0.33492	-0.48708	0.609845
AMBN	3.32149	-0.622406	0.554414	0.999953	-0.257137	0.257137	-0.435847	0.449266
AMBRA1	1665.84	-0.00188939	0.986788	0.999953	-0.0286197	0.0286197	0.187463	0.120276
AMD1	1487.14	-0.00985434	0.932228	0.999953	-0.0178082	0.0178082	-0.382145	0.0903437
AMDHD1	2.71992	-0.148552	0.89643	0.999953	-0.0288092	0.0288092	-0.35949	-0.323702
AMDHD2	415.191	-0.207776	0.47606	0.999953	-0.230221	0.230221	0.157232	0.209349
AMER1	1281.16	0.0677712	0.56169	0.999953	0.249245	-0.249245	0.206557	-0.431509
AMER2	4469.27	0.218482	0.142978	0.999953	0.465729	-0.465729	0.453031	-0.495595
AMER3	545.563	-0.0827429	0.615002	0.999953	-0.143903	0.143903	-0.024617	0.604834
AMFR	2219.84	-0.0251775	0.826276	0.999953	-0.115759	0.115759	-0.495616	0.378631
AMH	421.152	-0.0780017	0.722234	0.999953	-0.146167	0.146167	-0.532602	-0.182854
AMHR2	2.00323	-0.0584179	0.961353	0.999953	0.0434362	-0.0434362	0.326416	0.117447
AMIGO1	631.704	0.0455592	0.714925	0.999953	0.194458	-0.194458	0.200594	-0.278006
AMIGO2	275.565	0.368926	0.0383538	0.999953	0.442044	-0.442044	0.550347	-0.425976
AMIGO3	251.489	-0.195986	0.223397	0.999953	-0.496314	0.496314	-0.973879	0.358905
AMMECR1	682.892	0.124517	0.551802	0.999953	0.112756	-0.112756	-0.0021591	0.0234855
AMMECR1L	1070.83	-0.0116098	0.914403	0.999953	-0.0460878	0.0460878	-0.218725	0.261916
AMN	2.51939	-0.469053	0.717927	0.999953	-0.173268	0.173268	-0.181301	-0.328947
AMOT	4148.68	0.261627	0.067683	0.999953	0.212344	-0.212344	0.276717	-0.307203
AMOTL1	2728.58	0.146239	0.156519	0.999953	0.583998	-0.583998	0.685623	-0.745244
AMOTL2	2252.14	-0.187701	0.139691	0.999953	-0.537451	0.537451	-0.698541	0.70234
AMPD2	2586.87	0.0413227	0.732764	0.999953	0.156091	-0.156091	0.451195	-0.178219
AMPD3	49.4225	0.159204	0.5739	0.999953	0.362036	-0.362036	0.097119	-0.647841
AMPH	2506.35	0.0771563	0.44917	0.999953	0.310489	-0.310489	0.342171	0.0129141
AMT	512.85	-0.421565	0.0350873	0.999953	-0.531128	0.531128	-0.635171	0.438506
AMY2A	0.889693	2.33747	0.302233	0.999953	0.537944	-0.537944	0.635414	-0.789974
AMY2B	503.814	-0.0671795	0.67673	0.999953	-0.151202	0.151202	-0.282182	0.286408
AMZ1	7.07488	0.993383	0.298795	0.999953	0.462706	-0.462706	0.222216	-0.584664
AMZ2	1404.99	0.0382515	0.744478	0.999953	0.113308	-0.113308	0.140816	-0.223834
AMZ2P1	385.747	0.0429313	0.756698	0.999953	0.0960688	-0.0960688	0.0940096	0.244059
ANAPC1	1640.76	-0.0724173	0.515109	0.999953	-0.155081	0.155081	-0.319225	-0.196963
ANAPC10	191.779	0.198379	0.242303	0.999953	0.511154	-0.511154	0.455786	-0.660718
ANAPC11	1379.95	-0.0256762	0.874294	0.999953	-0.0792999	0.0792999	0.123702	0.365307
ANAPC13	1266.72	0.0239548	0.833232	0.999953	0.0928104	-0.0928104	0.0372787	-0.1329
ANAPC15	928.422	0.067801	0.646769	0.999953	0.174816	-0.174816	0.434344	-0.169835
ANAPC16	1689.41	-0.0436266	0.712241	0.999953	-0.160397	0.160397	0.0695221	0.297879
ANAPC1P1	10.6929	-0.240887	0.6993	0.999953	-0.0827107	0.0827107	-0.474657	-0.11966
ANAPC1P2	747.048	-0.0396355	0.728067	0.999953	-0.0491219	0.0491219	0.0762339	-0.00404714
ANAPC1P4	37.7948	-0.104792	0.730887	0.999953	-0.178322	0.178322	-0.324137	0.466425
ANAPC1P6	1.28034	-0.31283	0.852628	0.999953	-0.184198	0.184198	-0.348902	-0.0893402
ANAPC2	1074.9	0.0324272	0.827541	0.999953	0.0747894	-0.0747894	0.513219	0.235421
ANAPC4	450.578	-0.0345924	0.803253	0.999953	-0.110415	0.110415	0.16762	0.119428
ANAPC5	2222.95	-0.0823817	0.333273	0.999953	-0.367343	0.367343	-0.500798	0.244579
ANAPC7	1430.21	-0.100127	0.343974	0.999953	-0.309815	0.309815	-0.512352	-0.031028
ANG	77.3043	0.181443	0.412149	0.999953	0.557156	-0.557156	0.386659	-0.914589
ANGEL1	765.946	-0.148912	0.244029	0.999953	-0.300556	0.300556	-0.325614	-0.148548
ANGEL2	673.998	-0.0059752	0.97091	0.999953	0.00175891	-0.00175891	-0.214094	0.397044
ANGPT1	10.1908	-1.14952	0.174782	0.999953	-0.205373	0.205373	-0.264032	0.0563341
ANGPT2	13.0126	0.713176	0.159071	0.999953	0.770857	-0.770857	0.719069	-0.792144
ANGPT4	11.392	0.348691	0.531984	0.999953	0.433733	-0.433733	0.680293	-0.444543
ANGPTL1	41.5295	0.0554377	0.873703	0.999953	0.0525386	-0.0525386	-0.267364	-0.533891
ANGPTL2	324.702	-0.210354	0.309379	0.999953	-0.210898	0.210898	-0.241836	0.0400189
ANGPTL4	14.1481	-0.396459	0.620343	0.999953	-0.112283	0.112283	-0.0052231	-0.48846
ANGPTL6	3.85261	-0.0770557	0.933968	0.999953	-0.0158492	0.0158492	0.0922998	-0.30736
ANK1	194.655	0.0886647	0.632682	0.999953	0.197252	-0.197252	0.272696	-0.685362
ANK2	3895.54	0.0250801	0.848989	0.999953	0.0819994	-0.0819994	0.0259897	0.0763882
ANK3	5945.38	-0.0198181	0.904959	0.999953	-0.0136456	0.0136456	-0.0408307	0.0487244
ANKAR	50.9817	-0.176829	0.523896	0.999953	-0.382574	0.382574	-0.612978	0.0706769
ANKDD1A	64.7631	-0.0145614	0.963278	0.999953	0.0130757	-0.0130757	-0.428429	0.0440167
ANKDD1B	2.03684	-0.363655	0.764944	0.999953	-0.234555	0.234555	-0.145196	0.0186093
ANKEF1	204.527	-0.133853	0.356612	0.999953	-0.277424	0.277424	-0.298171	0.184884
ANKFN1	125.795	0.0862725	0.697018	0.999953	0.163469	-0.163469	-0.236439	0.0424388
ANKFY1	3970.51	0.0282268	0.734628	0.999953	0.217353	-0.217353	0.0274239	-0.531262
ANKH	613.704	-0.115683	0.347032	0.999953	-0.239462	0.239462	-0.36774	0.23074
ANKHD1	3358.56	-0.0461489	0.706544	0.999953	-0.141436	0.141436	-0.0178565	0.0213627
ANKHD1-EIF4EBP3	1600.64	-0.0654621	0.861053	0.999953	-0.0968542	0.0968542	0.404506	0.227661
ANKIB1	1688.47	-0.0113505	0.91788	0.999953	-0.039859	0.039859	-0.051985	-0.133424
ANKK1	12.0265	0.465126	0.381459	0.999953	0.585741	-0.585741	0.664446	-0.673724
ANKLE1	133.865	-0.108665	0.613851	0.999953	-0.191104	0.191104	-0.118335	0.256165
ANKLE2	2265.82	0.0482068	0.58487	0.999953	0.320612	-0.320612	0.375186	-0.112433
ANKMY1	279.293	-0.15215	0.334131	0.999953	-0.46217	0.46217	-0.24838	0.548337
ANKMY2	988.127	0.0138344	0.911107	0.999953	0.0205857	-0.0205857	0.379555	0.0360969
ANKRA2	484.676	-0.0529383	0.710141	0.999953	-0.164209	0.164209	-0.163266	0.275393
ANKRD10	4294.48	0.00740061	0.931416	0.999953	0.0446921	-0.0446921	-0.358023	-0.191562
ANKRD11	6214.59	-0.0280635	0.776551	0.999953	-0.183234	0.183234	0.219184	0.126476
ANKRD12	1703.4	0.0114448	0.943826	0.999953	-0.00520827	0.00520827	0.00874733	0.337626
ANKRD13A	982.305	-0.0851814	0.419018	0.999953	-0.315397	0.315397	-0.338166	0.251738
ANKRD13B	2757.08	0.0558225	0.651815	0.999953	0.177143	-0.177143	0.590397	0.190471
ANKRD13C	833.005	-0.0361224	0.771306	0.999953	-0.127257	0.127257	-0.123851	0.0723355
ANKRD13D	1042.13	-0.0324771	0.819017	0.999953	-0.0579298	0.0579298	0.167595	0.135574
ANKRD16	346.237	-0.114575	0.406812	0.999953	-0.479197	0.479197	-0.490874	0.194742
ANKRD17	4533.87	0.00403528	0.970126	0.999953	0.0119042	-0.0119042	-0.319917	-0.0773619
ANKRD17-DT	85.1868	0.0616922	0.790696	0.999953	0.0701285	-0.0701285	0.412027	-0.0334982
ANKRD18A	47.1989	-0.206497	0.614316	0.999953	-0.0710847	0.0710847	0.0966595	0.0100827
ANKRD18B	53.9734	0.046487	0.868986	0.999953	0.0435783	-0.0435783	-0.112514	0.0751444
ANKRD18CP	23.0763	-0.572214	0.241812	0.999953	-0.377219	0.377219	-0.374723	-0.105665
ANKRD19P	5.29345	-1.12661	0.323266	0.999953	-0.322843	0.322843	-0.302579	0.0512526
ANKRD20A1	16.3269	0.897596	0.156577	0.999953	0.329662	-0.329662	0.366961	-0.505692
ANKRD20A11P	2.99255	1.9841	0.148845	0.999953	0.550944	-0.550944	0.619385	-0.552204
ANKRD20A19P	15.9161	-0.392037	0.468924	0.999953	-0.255097	0.255097	-0.0439966	0.180116
ANKRD20A21P	2.3199	-0.62098	0.620701	0.999953	-0.32451	0.32451	-0.466647	0.632589
ANKRD20A3P	14.4811	0.829362	0.275029	0.999953	0.464074	-0.464074	0.498034	-0.251082
ANKRD20A4-ANKRD20A20P	60.6979	-0.0737844	0.826468	0.999953	-0.0953396	0.0953396	-0.230316	-0.0630826
ANKRD20A5P	2.78828	0.237	0.853249	0.999953	-0.0994688	0.0994688	-0.096863	-0.318837
ANKRD23	217.056	-0.0655526	0.688342	0.999953	-0.19876	0.19876	-0.14809	0.32719
ANKRD24	161.037	-0.172387	0.534704	0.999953	-0.181738	0.181738	0.125983	0.210244
ANKRD26	869.438	-0.0683186	0.658928	0.999953	-0.188216	0.188216	0.137017	0.193123
ANKRD27	634.474	0.0206315	0.876602	0.999953	0.103796	-0.103796	0.299876	-0.54435
ANKRD28	1214.66	0.0185618	0.867912	0.999953	0.0592281	-0.0592281	0.18416	0.0929422
ANKRD29	14.6653	-0.102673	0.839574	0.999953	-0.0828199	0.0828199	-0.139172	0.299499
ANKRD30B	19.4876	-1.27156	0.0444168	0.999953	-0.390915	0.390915	-0.387875	0.263405
ANKRD30BL	12.5264	1.93908	0.0446375	0.999953	0.509772	-0.509772	0.480593	-0.567654
ANKRD31	22.3074	0.386398	0.379413	0.999953	0.402862	-0.402862	0.440521	-0.40815
ANKRD33	9.50318	-1.36766	0.0971562	0.999953	-0.385137	0.385137	-0.390806	-0.0371287
ANKRD34A	79.9372	0.0759062	0.756384	0.999953	0.145209	-0.145209	-0.290238	-0.255409
ANKRD34B	5.92325	-0.356158	0.657527	0.999953	-0.199949	0.199949	-0.0706412	-0.0594599
ANKRD35	22.5431	0.0489719	0.91768	0.999953	0.0620927	-0.0620927	-0.207195	0.0970236
ANKRD36	1416.84	-0.0275362	0.83077	0.999953	-0.0620325	0.0620325	-0.0667798	0.175657
ANKRD36B	1199.34	0.0108936	0.93464	0.999953	0.00849677	-0.00849677	0.199644	0.151154
ANKRD36BP2	10.6137	0.950639	0.0993197	0.999953	0.614446	-0.614446	0.662062	-0.540557
ANKRD36C	832.083	0.0258363	0.842183	0.999953	0.0572735	-0.0572735	0.29782	-0.248956
ANKRD37	123.479	0.0921699	0.701235	0.999953	0.123926	-0.123926	0.127131	0.199618
ANKRD39	251.54	-0.0173144	0.927809	0.999953	-0.103734	0.103734	0.045864	0.0831101
ANKRD40	833.973	-0.225608	0.0866322	0.999953	-0.444284	0.444284	-0.469183	0.343739
ANKRD42	253.487	-0.0359423	0.821633	0.999953	-0.060285	0.060285	-0.214791	0.259464
ANKRD42-DT	38.184	-0.0844126	0.793839	0.999953	-0.168773	0.168773	-0.713874	0.0798992
ANKRD44	613.085	0.319065	0.0321558	0.999953	0.599429	-0.599429	0.552256	-0.545364
ANKRD45	164.963	-0.0446174	0.809405	0.999953	-0.125272	0.125272	-0.113399	0.363913
ANKRD46	1177.67	0.187419	0.0972169	0.999953	0.502336	-0.502336	0.418091	-0.191469
ANKRD49	258.062	0.0741564	0.67852	0.999953	0.169043	-0.169043	0.0582482	-0.180611
ANKRD50	2499.96	0.0754347	0.593101	0.999953	0.208293	-0.208293	-0.0131863	0.133374
ANKRD52	2657.19	-0.0534016	0.6448	0.999953	-0.210516	0.210516	-0.192453	0.494682
ANKRD53	16.6379	-0.42904	0.356699	0.999953	-0.579656	0.579656	-0.715193	0.523125
ANKRD54	1186.81	0.130301	0.337145	0.999953	0.374615	-0.374615	0.535475	-0.143931
ANKRD55	14.3381	-0.0411576	0.93763	0.999953	-0.0690227	0.0690227	-0.461711	-0.265385
ANKRD6	2642.52	-0.0384169	0.748009	0.999953	-0.13813	0.13813	-0.122053	0.110856
ANKRD61	8.54636	-0.0631035	0.920251	0.999953	-0.0638781	0.0638781	0.108945	-0.00559017
ANKRD63	29.4965	-0.103769	0.759473	0.999953	-0.249579	0.249579	0.0834691	0.120014
ANKRD65	35.3108	-0.684863	0.037718	0.999953	-0.678985	0.678985	-0.731901	0.377296
ANKRD65-AS1	1.18399	-2.17682	0.286151	0.999953	-0.550113	0.550113	-0.91399	0.899572
ANKRD9	769.343	0.0382083	0.796569	0.999953	0.0684979	-0.0684979	-0.0376418	0.107862
ANKS1A	3014.43	-0.0746869	0.508589	0.999953	-0.308092	0.308092	-0.53753	0.783075
ANKS1B	631.252	-0.187997	0.230704	0.999953	-0.425817	0.425817	-0.753656	0.242041
ANKS3	578.948	-0.0250422	0.85682	0.999953	-0.0968842	0.0968842	-0.536862	0.261356
ANKS6	1002.54	-0.0703044	0.494237	0.999953	-0.353306	0.353306	-0.371545	0.307925
ANKZF1	1444.41	-0.0682728	0.633979	0.999953	-0.159773	0.159773	-0.144048	0.748751
ANLN	897.417	-0.177768	0.230893	0.999953	-0.217092	0.217092	-0.287884	0.0846465
ANO1	164.832	0.18937	0.592502	0.999953	0.120653	-0.120653	-0.241178	0.0584662
ANO10	501.841	-0.105393	0.428968	0.999953	-0.333179	0.333179	-0.285566	0.0116213
ANO3	2.86339	0.258716	0.811295	0.999953	0.0629585	-0.0629585	-0.265656	-0.149049
ANO4	53.4035	0.108894	0.711456	0.999953	0.116143	-0.116143	0.157771	0.0704255
ANO5	138.097	-0.172237	0.491255	0.999953	-0.222041	0.222041	-0.296658	0.0748264
ANO6	746.975	-0.173023	0.254087	0.999953	-0.240206	0.240206	-0.384885	0.161975
ANO7	70.5067	-0.0803332	0.789706	0.999953	-0.0869239	0.0869239	0.0861648	0.110756
ANO7L1	18.2757	-0.148927	0.761276	0.999953	-0.110724	0.110724	-0.682751	0.314082
ANO8	3038.69	-0.0517606	0.745539	0.999953	-0.147857	0.147857	0.38401	0.309229
ANO9	1.66691	-1.40154	0.485671	0.999953	-0.109279	0.109279	-0.119937	-0.324709
ANOS1	107.725	-0.439735	0.325555	0.999953	-0.187053	0.187053	-0.115318	-0.21039
ANP32A	7535.33	-0.0645	0.455488	0.999953	-0.35082	0.35082	-0.360715	0.0802513
ANP32A-IT1	32.2229	-0.0204263	0.954464	0.999953	-0.017573	0.017573	0.183668	-0.00201088
ANP32AP1	1.55849	-0.11637	0.93516	0.999953	0.0130537	-0.0130537	0.38342	-0.197373
ANP32B	3598.13	-0.0514625	0.672553	0.999953	-0.164232	0.164232	-0.552194	0.36254
ANP32E	3042.74	-0.00228937	0.976237	0.999953	-0.00804144	0.00804144	0.460452	0.0475188
ANPEP	8.20015	0.178481	0.798163	0.999953	0.166151	-0.166151	-0.0959427	-0.315846
ANTKMT	266.747	-0.0392924	0.863637	0.999953	-0.11057	0.11057	0.235904	0.322358
ANTXR1	2671.71	0.0997917	0.443582	0.999953	0.294731	-0.294731	0.0943018	-0.393649
ANTXR2	388.706	-0.181528	0.200719	0.999953	-0.387949	0.387949	-0.488521	0.297792
ANXA1	6.57699	-1.8448	0.0750371	0.999953	-0.329462	0.329462	-0.308351	-0.260848
ANXA11	169.861	-0.639508	0.0506054	0.999953	-0.383991	0.383991	-0.434221	0.413184
ANXA2	389.48	0.109217	0.821048	0.999953	0.120002	-0.120002	-0.0807792	-0.56762
ANXA2P2	2.60669	0.944143	0.451949	0.999953	0.35429	-0.35429	0.103251	-0.350595
ANXA2R	4.63237	-0.298784	0.738721	0.999953	-0.242098	0.242098	-0.436256	0.337061
ANXA2R-AS1	1.62245	1.68975	0.298289	0.999953	0.450508	-0.450508	0.279033	-0.343636
ANXA2R-OT1	13.4615	-0.154665	0.763242	0.999953	-0.214497	0.214497	-0.00337762	0.0300515
ANXA4	135.119	-0.0970048	0.615338	0.999953	-0.188996	0.188996	-0.247934	0.625801
ANXA5	1722.24	0.041421	0.710936	0.999953	0.0574245	-0.0574245	0.0245813	-0.223482
ANXA6	917.451	0.063524	0.789352	0.999953	0.134541	-0.134541	-0.00266595	-0.393873
ANXA7	786.617	0.0299797	0.799218	0.999953	0.169703	-0.169703	0.070974	-0.472129
ANXA9	4.42168	0.240832	0.807116	0.999953	0.122573	-0.122573	0.221696	-0.431661
AOAH	8.13638	-0.216834	0.732912	0.999953	-0.298312	0.298312	-0.338617	0.175656
AOC2	155.305	0.166183	0.453701	0.999953	0.319651	-0.319651	0.217384	-0.171724
AOC3	71.2151	0.25664	0.441006	0.999953	0.283404	-0.283404	-0.0299221	-0.252592
AOC4P	1.96744	-0.0399772	0.97362	0.999953	0.0110321	-0.0110321	0.201954	0.167837
AOPEP	268.177	0.0289332	0.833869	0.999953	0.0563835	-0.0563835	0.0830009	-0.0282342
AOX1	24.5403	0.140546	0.728745	0.999953	0.143708	-0.143708	0.101078	-0.14562
AP1AR	610.086	0.0449945	0.677771	0.999953	0.239385	-0.239385	0.227478	-0.246611
AP1B1	3559.82	0.0607512	0.6414	0.999953	0.180875	-0.180875	0.415076	-0.266507
AP1G1	2965.29	0.056174	0.637203	0.999953	0.201568	-0.201568	-0.0551784	-0.10015
AP1G2	972.251	-0.185117	0.130347	0.999953	-0.35828	0.35828	-0.342631	0.398588
AP1G2-AS1	242.842	-0.187459	0.352942	0.999953	-0.320905	0.320905	-0.434832	0.707819
AP1M1	3501.65	0.0463619	0.720043	0.999953	0.154557	-0.154557	0.453958	-0.18008
AP1S1	1626.12	-0.0849685	0.542591	0.999953	-0.218498	0.218498	0.207962	-0.0179418
AP1S2	2329.61	-0.0483469	0.773413	0.999953	-0.0370963	0.0370963	-0.0658015	0.201136
AP1S3	19.1876	-0.891701	0.0560804	0.999953	-0.684937	0.684937	-0.795885	0.514487
AP2A1	4323.18	0.0527755	0.640919	0.999953	0.184613	-0.184613	0.733753	-0.000673703
AP2A2	3081.83	-0.13068	0.18565	0.999953	-0.555607	0.555607	-0.688895	0.372255
AP2B1	11829.8	-0.00623458	0.947218	0.999953	-0.00854474	0.00854474	0.151808	0.374639
AP2M1	8537.65	-0.0192748	0.856626	0.999953	-0.0896829	0.0896829	0.1534	0.116032
AP2S1	1266.99	-0.125413	0.396474	0.999953	-0.341794	0.341794	-0.13934	0.248329
AP3B1	1215.52	-0.0918665	0.457093	0.999953	-0.278807	0.278807	-0.448975	0.110645
AP3B2	1719.75	0.079273	0.518772	0.999953	0.213473	-0.213473	0.290349	0.221056
AP3D1	6111.19	0.0400646	0.721239	0.999953	0.1659	-0.1659	0.273411	-0.0880415
AP3M1	2411.93	-0.00109556	0.991881	0.999953	-0.00214364	0.00214364	-0.425036	0.214099
AP3M2	1235.97	0.0156066	0.872024	0.999953	0.108747	-0.108747	0.151998	-0.130588
AP3S1	834.563	-0.176967	0.210016	0.999953	-0.414056	0.414056	-0.504957	0.563574
AP3S2	1623.4	-0.0354092	0.839759	0.999953	-0.081606	0.081606	-0.296469	-0.279426
AP4B1	680.463	-0.0257118	0.806309	0.999953	-0.157326	0.157326	-0.427301	0.0524778
AP4E1	385.731	-0.123155	0.346181	0.999953	-0.393766	0.393766	-0.421426	0.709056
AP4M1	548.35	-0.0940124	0.557815	0.999953	-0.251254	0.251254	0.159424	0.495737
AP4S1	236.399	-0.0175685	0.915843	0.999953	-0.0496443	0.0496443	-0.209399	0.181083
AP5B1	526.148	-0.135891	0.320964	0.999953	-0.368368	0.368368	-0.590648	0.0601918
AP5M1	1091.02	0.118038	0.434185	0.999953	0.257425	-0.257425	-0.0913126	-0.357293
AP5S1	264.433	-0.0214516	0.89403	0.999953	-0.120941	0.120941	-0.314424	0.209356
AP5Z1	655.423	-0.135943	0.309508	0.999953	-0.470984	0.470984	-0.489528	0.543972
APAF1	1152.08	-0.117449	0.322034	0.999953	-0.210971	0.210971	-0.0233073	0.253073
APBA1	815.557	0.0285244	0.826545	0.999953	0.0603363	-0.0603363	-0.0299009	0.243174
APBA2	4023.2	0.0458588	0.719148	0.999953	0.12582	-0.12582	0.231141	-0.0433208
APBA3	317.817	0.0389467	0.821814	0.999953	0.0814557	-0.0814557	-0.126831	0.16189
APBB1	5579.08	0.0830252	0.563163	0.999953	0.183905	-0.183905	0.476902	-0.0642191
APBB2	2980.49	0.0552797	0.661999	0.999953	0.179944	-0.179944	-0.254637	-0.251337
APBB3	1091.8	-0.16405	0.212732	0.999953	-0.409531	0.409531	-0.157935	0.127698
APC	4871.8	0.182951	0.224978	0.999953	0.408179	-0.408179	0.645493	-0.408452
APC2	14493.2	-0.0335906	0.839118	0.999953	-0.0491685	0.0491685	-0.39425	-0.157268
APCDD1	331.882	0.196162	0.330528	0.999953	0.240802	-0.240802	0.816401	-0.180752
APCDD1L-DT	2.99427	-0.879624	0.452095	0.999953	-0.174136	0.174136	-0.559935	0.178335
APEH	2685.92	-0.0732427	0.597477	0.999953	-0.222329	0.222329	0.00621489	0.027751
APELA	14.3953	-1.80293	0.0391784	0.999953	-0.336981	0.336981	-0.290208	-0.237578
APEX1	4783.17	0.000105849	0.999132	0.999953	-0.00175812	0.00175812	-0.0198792	-0.432218
APEX2	354.66	0.000726098	0.997292	0.999953	0.0144787	-0.0144787	0.177469	-0.240952
APH1A	2946.37	0.0105525	0.93852	0.999953	0.0161521	-0.0161521	0.446653	0.278006
APH1B	673.04	-0.123605	0.348297	0.999953	-0.338047	0.338047	-0.214796	0.528166
API5	3338.52	-0.0692596	0.556361	0.999953	-0.195472	0.195472	-0.420336	0.279329
APIP	460.246	-0.0172928	0.893344	0.999953	-0.052476	0.052476	0.0542994	0.291487
APLF	47.8266	-0.0268497	0.924294	0.999953	-0.0189178	0.0189178	0.0632201	-0.015193
APLN	117.574	0.12148	0.689372	0.999953	0.175502	-0.175502	0.0143433	0.180772
APLP1	11198.7	-0.0273891	0.837447	0.999953	-0.0642353	0.0642353	-0.00777359	0.329837
APLP2	7248.86	-0.0405911	0.620409	0.999953	-0.31351	0.31351	-0.463049	0.278878
APMAP	2499.45	0.13787	0.211928	0.999953	0.578531	-0.578531	0.496474	-0.55494
APOA1	8.30949	-0.12196	0.857922	0.999953	-0.0852045	0.0852045	-0.539527	0.00979425
APOB	5.47431	-0.454435	0.597029	0.999953	-0.240358	0.240358	-0.134909	0.287209
APOBEC3B	8.20286	-1.09151	0.184494	0.999953	-0.345003	0.345003	-0.368055	0.0389048
APOBEC3C	102.373	-0.708421	0.0471552	0.999953	-0.414973	0.414973	-0.36279	0.0709962
APOBEC3D	3.58091	-1.15843	0.289792	0.999953	-0.393925	0.393925	-0.340754	0.0242948
APOBEC3F	26.2193	-0.749697	0.130041	0.999953	-0.444955	0.444955	-0.62342	0.336822
APOBEC3G	1.88452	-1.02934	0.515651	0.999953	-0.266879	0.266879	-0.276957	-0.174098
APOBR	3.86246	-1.01122	0.310809	0.999953	-0.48571	0.48571	-0.609708	0.338606
APOC1	63.9037	0.09125	0.76127	0.999953	0.0934473	-0.0934473	0.306494	-0.227245
APOC4-APOC2	1.55971	2.46669	0.186435	0.999953	0.619101	-0.619101	0.849819	-0.848304
APOD	6.74852	0.330538	0.695836	0.999953	0.034288	-0.034288	-0.0574429	-0.324887
APOE	569.262	-1.43912	0.129405	0.999953	-0.318818	0.318818	-0.244352	-0.230554
APOL2	190.817	-0.148937	0.470685	0.999953	-0.229963	0.229963	-0.040729	0.564804
APOM	92.4581	0.115413	0.58591	0.999953	0.27629	-0.27629	-0.103881	-0.0447513
APOO	325.684	-0.225714	0.144895	0.999953	-0.482293	0.482293	-0.561533	0.20452
APOOL	736.601	0.17611	0.339481	0.999953	0.305331	-0.305331	0.207884	-0.161665
APP	18555.3	0.00803288	0.935899	0.999953	0.0435526	-0.0435526	0.152635	0.135763
APPBP2	1429.58	-0.0676249	0.610592	0.999953	-0.171198	0.171198	-0.58727	0.236007
APPL1	1222.73	0.00113067	0.993013	0.999953	-0.0113698	0.0113698	0.0856217	0.0252206
APPL2	1383.17	0.00420811	0.974054	0.999953	0.0195679	-0.0195679	-0.309178	0.0176977
APRG1	45.6859	-0.203472	0.555287	0.999953	-0.229221	0.229221	-0.312479	0.251722
APRT	542.135	-0.314625	0.202812	0.999953	-0.303425	0.303425	-0.346852	0.0678049
APTR	172.505	-0.0707199	0.730865	0.999953	-0.137791	0.137791	-0.265511	0.506988
APTX	629.542	-0.0162004	0.894978	0.999953	-0.0293851	0.0293851	0.308523	0.197955
AQP1	43.619	0.00215876	0.994773	0.999953	0.0139985	-0.0139985	-0.0429551	0.0437907
AQP11	53.3657	0.231664	0.36931	0.999953	0.608287	-0.608287	0.603386	-0.311556
AQP3	30.0667	0.197943	0.583045	0.999953	0.172991	-0.172991	-0.109011	-0.384933
AQP4	17.7794	0.0854397	0.842191	0.999953	0.153844	-0.153844	0.288448	-0.0505579
AQP5	6.50687	-0.689816	0.357118	0.999953	-0.377908	0.377908	-0.663933	0.30764
AQP6	3.54443	-0.230147	0.804296	0.999953	-0.245654	0.245654	-0.473048	0.338439
AQP7B	1.77667	-0.573384	0.728673	0.999953	-0.24401	0.24401	-0.404016	-0.0482934
AQP7P1	14.2385	0.510689	0.345655	0.999953	0.474722	-0.474722	0.46298	-0.436445
AQP7P3	9.33089	0.908626	0.195784	0.999953	0.509652	-0.509652	0.448125	-0.257295
AQP8	2.23214	-0.514152	0.660518	0.999953	-0.409769	0.409769	-0.564385	0.401685
AQR	1693.1	0.0229291	0.860334	0.999953	0.0682179	-0.0682179	-0.132369	0.210067
AR	358.507	0.10276	0.503344	0.999953	0.13432	-0.13432	0.167654	-0.19705
ARAF	979.452	2.22571e-05	0.999884	0.999953	-0.0220728	0.0220728	0.400007	0.134174
ARAP1	790.272	-0.194268	0.232679	0.999953	-0.406421	0.406421	-0.13154	0.445348
ARAP2	39.2039	0.163387	0.6428	0.999953	0.176367	-0.176367	0.0564691	0.037078
ARAP3	510.02	-0.326125	0.066747	0.999953	-0.420625	0.420625	-0.673445	0.768917
ARC	345.834	0.3285	0.193189	0.999953	0.267066	-0.267066	0.0695087	-0.523335
ARCN1	3528.64	0.0170823	0.87928	0.999953	0.0586163	-0.0586163	-0.34912	-0.213918
AREL1	2410.08	0.12009	0.269023	0.999953	0.500747	-0.500747	0.613072	-0.731853
ARF1	9104.8	0.0742639	0.458858	0.999953	0.392212	-0.392212	0.854876	-0.547558
ARF3	4302.86	-0.0363164	0.79783	0.999953	-0.111914	0.111914	0.272649	0.223338
ARF4	2937.4	0.0742534	0.535735	0.999953	0.225029	-0.225029	0.184724	-0.38126
ARF4-AS1	11.8109	0.00935838	0.986395	0.999953	0.0371549	-0.0371549	-0.138568	0.0701843
ARF5	2938.57	-0.0469802	0.704467	0.999953	-0.209539	0.209539	0.18867	0.363546
ARF6	1094.6	-0.0445969	0.693299	0.999953	-0.137464	0.137464	0.406129	-0.138551
ARFGAP1	2501.03	0.0148854	0.941773	0.999953	0.0318326	-0.0318326	0.295534	0.211873
ARFGAP2	2139.15	0.000343814	0.997848	0.999953	0.00152716	-0.00152716	-0.0806559	0.503049
ARFGAP3	1485.89	0.131864	0.185272	0.999953	0.54162	-0.54162	0.600663	-0.440932
ARFGEF1	1406.75	-0.107547	0.367502	0.999953	-0.269215	0.269215	-0.593435	0.223365
ARFGEF1-DT	28.9092	-0.409591	0.266988	0.999953	-0.602758	0.602758	-0.968254	0.636478
ARFGEF2	1284.09	-0.0473999	0.668065	0.999953	-0.171248	0.171248	-0.210214	0.038284
ARFGEF3	862.566	-0.141438	0.344937	0.999953	-0.350146	0.350146	-0.166865	0.440265
ARFIP1	476.121	0.0561158	0.676266	0.999953	0.18722	-0.18722	-0.221093	-0.155688
ARFIP2	1138.14	0.143848	0.231507	0.999953	0.553045	-0.553045	0.892943	-0.671145
ARFRP1	603.379	-0.0357864	0.867944	0.999953	-0.0623959	0.0623959	0.0607492	0.248964
ARG2	780.717	0.00041523	0.996786	0.999953	-0.00264315	0.00264315	0.131188	-0.0620588
ARGLU1	5216.25	-0.0499618	0.681901	0.999953	-0.165503	0.165503	-0.348965	0.667222
ARHGAP1	1349.69	-0.0600415	0.512926	0.999953	-0.219977	0.219977	-0.0652626	0.0267129
ARHGAP10	15.6211	-0.293861	0.63946	0.999953	-0.147371	0.147371	-0.164644	-0.158644
ARHGAP11A	881.077	-0.144152	0.379849	0.999953	-0.20383	0.20383	-0.076246	-0.165052
ARHGAP11A-DT	5.35878	-0.286462	0.727136	0.999953	-0.207436	0.207436	-0.277552	0.884628
ARHGAP11A-SCG5	95.2154	-0.484564	0.490349	0.999953	-0.391561	0.391561	-0.225853	0.526575
ARHGAP11B	117.62	-0.116127	0.559978	0.999953	-0.178179	0.178179	-0.204623	0.0700538
ARHGAP11B-DT	101.646	-0.00387579	0.984729	0.999953	0.0036517	-0.0036517	0.16566	-0.170497
ARHGAP12	1227.36	0.0598617	0.614171	0.999953	0.189294	-0.189294	0.124161	-0.20896
ARHGAP15	25.4742	0.133655	0.725477	0.999953	0.253954	-0.253954	0.29389	-0.499277
ARHGAP17	1126.92	-0.133862	0.230802	0.999953	-0.471047	0.471047	-0.307867	0.725723
ARHGAP18	152.244	0.112105	0.606574	0.999953	0.218186	-0.218186	0.302319	-0.751345
ARHGAP19	1096.47	-0.172893	0.108602	0.999953	-0.512789	0.512789	-0.555736	0.244282
ARHGAP19-SLIT1	28.5827	-0.460534	0.285056	0.999953	-0.35748	0.35748	-0.52544	0.225162
ARHGAP20	38.4777	0.452611	0.174111	0.999953	0.585712	-0.585712	0.341833	-0.456783
ARHGAP21	7600.67	0.00932316	0.951118	0.999953	0.0116628	-0.0116628	-0.101975	0.0459205
ARHGAP22	154.977	0.247824	0.272	0.999953	0.381661	-0.381661	0.35074	-0.564592
ARHGAP23	1758.25	0.115361	0.508651	0.999953	0.192426	-0.192426	0.413804	-0.193506
ARHGAP24	17.6914	0.586171	0.232562	0.999953	0.499846	-0.499846	0.434789	-0.457689
ARHGAP26	156.883	0.0578589	0.757199	0.999953	0.186966	-0.186966	0.0906601	-0.220357
ARHGAP27	92.9701	-0.331924	0.218089	0.999953	-0.438261	0.438261	-0.470264	0.223744
ARHGAP27P1	173.877	0.0873864	0.750234	0.999953	0.0850414	-0.0850414	0.607408	0.0611772
ARHGAP27P1-BPTFP1-KPNA2P3	181.057	-0.0111425	0.948332	0.999953	-0.0140411	0.0140411	0.240357	0.161951
ARHGAP27P2	4.86279	0.00497913	0.995288	0.999953	0.0331314	-0.0331314	0.0794613	0.187969
ARHGAP28	550.15	-0.116523	0.51302	0.999953	-0.205652	0.205652	-0.230108	0.165312
ARHGAP28-AS1	3.50799	-0.808235	0.483422	0.999953	-0.38635	0.38635	-0.662364	0.675646
ARHGAP29	49.8396	0.10083	0.796429	0.999953	0.106365	-0.106365	0.124324	-0.453401
ARHGAP31	76.3384	0.0583107	0.822797	0.999953	0.0719223	-0.0719223	0.0818965	-0.38468
ARHGAP31-AS1	5.60689	-0.889052	0.262742	0.999953	-0.64264	0.64264	-0.806388	0.775673
ARHGAP32	2012.81	-0.00677858	0.955802	0.999953	-0.0216395	0.0216395	-0.406181	-0.306614
ARHGAP33	4787.09	0.0218335	0.876317	0.999953	0.0277052	-0.0277052	0.394189	0.0268811
ARHGAP35	7183.51	0.0428276	0.701167	0.999953	0.179855	-0.179855	0.255313	0.156858
ARHGAP36	95.5413	-0.117087	0.613702	0.999953	-0.087701	0.087701	-0.0276491	0.222892
ARHGAP39	1438.67	0.00977099	0.941478	0.999953	0.00334836	-0.00334836	0.164443	-0.188359
ARHGAP4	195.395	-0.279624	0.196455	0.999953	-0.360392	0.360392	-0.282436	0.198356
ARHGAP40	3.09206	0.0859269	0.933771	0.999953	0.131024	-0.131024	0.236508	-0.0670063
ARHGAP42-AS1	7.98488	0.772778	0.235209	0.999953	0.674382	-0.674382	0.622142	-0.57589
ARHGAP44	265.545	0.149403	0.365276	0.999953	0.391765	-0.391765	-0.188934	-0.344249
ARHGAP45	281.225	-0.895615	0.0798257	0.999953	-0.394814	0.394814	-0.2711	0.0922103
ARHGAP5	2346.12	0.0123177	0.94093	0.999953	0.0110391	-0.0110391	-0.432653	-0.0111168
ARHGAP5-AS1	85.7097	0.0561263	0.808939	0.999953	0.122055	-0.122055	0.274613	-0.0491844
ARHGAP6	54.7358	0.016344	0.961091	0.999953	0.0149332	-0.0149332	0.176336	-0.171073
ARHGAP8	66.9642	-0.532172	0.235136	0.999953	-0.321131	0.321131	-0.585345	0.0883168
ARHGAP9	22.6541	-0.126914	0.793488	0.999953	-0.0828093	0.0828093	-0.547446	0.119932
ARHGDIA	4452.44	0.0362109	0.807572	0.999953	0.0625828	-0.0625828	0.201983	0.131148
ARHGDIB	5.13295	-0.145976	0.857361	0.999953	-0.142085	0.142085	-0.514618	0.0693189
ARHGDIG	203.286	-0.118485	0.636443	0.999953	-0.104613	0.104613	0.25006	-0.0434154
ARHGEF1	759.065	0.00477805	0.981452	0.999953	0.00740456	-0.00740456	0.347523	0.192511
ARHGEF10	1150.84	-0.126606	0.30477	0.999953	-0.322336	0.322336	-0.162232	0.160351
ARHGEF10L	3060.22	-0.0630005	0.636545	0.999953	-0.224688	0.224688	-0.252844	0.329347
ARHGEF11	2526.66	0.0925536	0.372892	0.999953	0.336691	-0.336691	0.336316	0.0606877
ARHGEF12	5485.59	0.045219	0.692027	0.999953	0.148974	-0.148974	0.216012	0.292337
ARHGEF15	4.3854	-0.788392	0.452439	0.999953	-0.298725	0.298725	-0.312066	-0.0703374
ARHGEF16	151.288	-0.306988	0.194604	0.999953	-0.385898	0.385898	-0.355788	0.650933
ARHGEF17	2352.72	-0.078	0.534845	0.999953	-0.312889	0.312889	-0.190038	0.260231
ARHGEF17-AS1	2.34875	-1.05885	0.439961	0.999953	-0.126725	0.126725	-0.444038	-0.0018066
ARHGEF18	1785.89	0.0783105	0.500935	0.999953	0.288482	-0.288482	0.186422	-0.471132
ARHGEF19	274.416	-0.17456	0.339159	0.999953	-0.257338	0.257338	-0.0685056	0.10782
ARHGEF2	2547.68	-0.0104149	0.934211	0.999953	-0.0505841	0.0505841	-0.128482	0.189488
ARHGEF2-AS2	11.238	-0.469653	0.429441	0.999953	-0.372365	0.372365	-0.280266	0.423806
ARHGEF25	873.721	-0.0990293	0.554505	0.999953	-0.178974	0.178974	0.14748	0.0381045
ARHGEF26	278.258	0.0855265	0.677398	0.999953	0.203697	-0.203697	0.261455	-0.687049
ARHGEF26-AS1	5.77562	-0.442132	0.611176	0.999953	-0.26404	0.26404	-0.520304	0.521196
ARHGEF28	9.57817	0.674345	0.253349	0.999953	0.626788	-0.626788	0.444976	-0.53683
ARHGEF3	181.893	0.121482	0.500447	0.999953	0.231891	-0.231891	0.499637	-0.118587
ARHGEF33	45.6876	0.109841	0.701714	0.999953	0.264734	-0.264734	-0.192608	-0.195044
ARHGEF34P	11.5222	-1.34881	0.253151	0.999953	-0.259289	0.259289	-0.279087	-0.356102
ARHGEF35	8.74924	-1.25271	0.342275	0.999953	-0.297732	0.297732	-0.341745	-0.243897
ARHGEF35-AS1	2.46682	-0.604134	0.653909	0.999953	-0.158003	0.158003	-0.239971	-0.146786
ARHGEF37	99.1769	0.290447	0.151972	0.999953	0.76176	-0.76176	0.644717	-0.942187
ARHGEF39	254.16	-0.26026	0.195304	0.999953	-0.268295	0.268295	-0.326959	-0.0773026
ARHGEF4	462.476	-0.139579	0.483065	0.999953	-0.175544	0.175544	0.0573378	0.370514
ARHGEF40	2790.53	0.0411996	0.784552	0.999953	0.0648172	-0.0648172	-0.04253	-0.040315
ARHGEF5	18.4498	-1.62828	0.410795	0.999953	-0.24189	0.24189	-0.201192	-0.300175
ARHGEF6	619.201	0.140674	0.278251	0.999953	0.207557	-0.207557	0.309499	0.00627225
ARHGEF7	4823.33	0.012048	0.904058	0.999953	0.0614569	-0.0614569	0.0628228	0.218178
ARHGEF7-AS2	85.0602	0.0230622	0.930839	0.999953	-0.0311412	0.0311412	0.102055	0.0623085
ARHGEF9	4694.27	0.0423805	0.710182	0.999953	0.162927	-0.162927	-0.0270205	0.158142
ARID1A	9142.54	-0.0711638	0.486818	0.999953	-0.308396	0.308396	-0.238147	0.341852
ARID1B	2470.44	0.00764693	0.928693	0.999953	0.088747	-0.088747	0.325643	-0.108223
ARID2	2219.77	0.0177047	0.923588	0.999953	0.0915926	-0.0915926	-0.116264	-0.19682
ARID3A	717.53	-0.411287	0.0774706	0.999953	-0.339273	0.339273	-0.370904	0.163385
ARID3B	2429.35	-0.194966	0.065605	0.999953	-0.299538	0.299538	-0.324847	0.131521
ARID3C	29.4619	0.284985	0.461237	0.999953	0.380332	-0.380332	0.275079	-0.28475
ARID4A	1247.21	-0.0854999	0.452772	0.999953	-0.251286	0.251286	-0.231003	0.376669
ARID4B	1676.32	0.0161236	0.880868	0.999953	0.0958718	-0.0958718	0.086011	-0.179003
ARID5A	104.374	0.0315189	0.886385	0.999953	0.0773896	-0.0773896	0.026726	0.0769648
ARID5B	476.101	0.0994963	0.660843	0.999953	0.0917795	-0.0917795	0.390364	-0.044447
ARIH1	3008.46	-0.0336016	0.764294	0.999953	-0.11446	0.11446	-0.259401	0.0591774
ARIH2	2537.71	-0.0774567	0.475636	0.999953	-0.305635	0.305635	-0.243569	0.692275
ARIH2OS	59.7582	0.0763412	0.769858	0.999953	0.14215	-0.14215	0.131267	0.0253716
ARL1	800.246	0.0380923	0.781708	0.999953	0.100612	-0.100612	-0.100337	-0.184376
ARL10	2224.7	0.0798571	0.456207	0.999953	0.337813	-0.337813	0.300592	-0.420972
ARL13B	376.71	0.0749863	0.656926	0.999953	0.225808	-0.225808	0.354446	-0.102289
ARL14EP	618.471	0.0384358	0.738028	0.999953	0.180809	-0.180809	-0.014431	-0.0187428
ARL15	430.486	0.101433	0.521783	0.999953	0.205637	-0.205637	0.125508	-0.407522
ARL16	779.229	0.0124483	0.91818	0.999953	0.0270347	-0.0270347	0.12072	-0.0355581
ARL17A	1433.4	0.0623871	0.568298	0.999953	0.0690887	-0.0690887	-0.0221069	0.0658911
ARL17B	411.134	-0.273205	0.136018	0.999953	-0.264301	0.264301	-0.240463	0.343667
ARL2	1387.89	-0.0689108	0.709019	0.999953	-0.117149	0.117149	0.056171	-0.245563
ARL2-SNX15	7.24391	3.26923	0.166566	0.999953	0.515677	-0.515677	0.610547	-0.869821
ARL2BP	1559.89	0.0179506	0.88426	0.999953	0.0857027	-0.0857027	-0.0877753	-0.134823
ARL3	2566.39	-0.0125081	0.890833	0.999953	-0.0583716	0.0583716	-0.200762	0.323341
ARL4A	212.575	0.0440217	0.823835	0.999953	0.111794	-0.111794	0.102247	-0.579632
ARL4AP5	1.53995	-0.493751	0.790349	0.999953	-0.300727	0.300727	-0.417992	0.150461
ARL4C	3405.76	0.0761248	0.47593	0.999953	0.296708	-0.296708	0.461173	0.130923
ARL4D	1590.16	-0.0108229	0.954654	0.999953	-0.00905076	0.00905076	-0.10926	-0.0908677
ARL5A	885.31	0.0521564	0.763875	0.999953	0.0855662	-0.0855662	-0.0271939	-0.15251
ARL5B	1991.33	0.0916355	0.596604	0.999953	0.152596	-0.152596	0.00993118	-0.468641
ARL6	311.34	0.128486	0.445757	0.999953	0.307358	-0.307358	0.188179	-0.699643
ARL6IP1	7186.57	0.0303619	0.727088	0.999953	0.176653	-0.176653	-0.208266	-0.359879
ARL6IP4	1405.23	-0.169227	0.409261	0.999953	-0.23289	0.23289	-0.157242	0.556008
ARL6IP5	1450.72	0.0380516	0.688887	0.999953	0.17439	-0.17439	0.178253	-0.0650422
ARL6IP6	923.247	-0.0109124	0.9245	0.999953	-0.0403213	0.0403213	-0.0890287	0.338658
ARL8A	1648.54	0.0736824	0.521297	0.999953	0.195735	-0.195735	0.451776	-0.135713
ARL8B	1053.72	-0.00603369	0.955176	0.999953	-0.0232567	0.0232567	-0.276824	0.231402
ARL9	34.8411	-0.345762	0.333672	0.999953	-0.446153	0.446153	-0.356381	0.293713
ARLNC1	4.56017	-0.200152	0.803079	0.999953	-0.445656	0.445656	-0.39426	0.125699
ARMC1	984.025	0.00193771	0.988984	0.999953	0.0250344	-0.0250344	-0.119895	-0.0350187
ARMC10	706.875	-0.0167883	0.897358	0.999953	-0.0479793	0.0479793	-0.415269	-0.169411
ARMC12	103.104	-0.299827	0.199807	0.999953	-0.514002	0.514002	-0.344184	0.72963
ARMC2	180.973	-0.0770394	0.672354	0.999953	-0.210851	0.210851	-0.219862	0.447093
ARMC3	11.4636	-0.379256	0.495793	0.999953	-0.353087	0.353087	-0.229665	0.383935
ARMC5	803.183	0.0516142	0.746721	0.999953	0.107982	-0.107982	0.59725	-0.0756134
ARMC6	1231.64	0.0456447	0.7763	0.999953	0.0873872	-0.0873872	0.252246	0.108849
ARMC7	387.665	0.0132045	0.936732	0.999953	-0.000195142	0.000195142	0.355086	0.306504
ARMC8	1358.74	0.0448088	0.701495	0.999953	0.172231	-0.172231	0.368372	-0.533955
ARMC9	967.709	-0.0396565	0.686852	0.999953	-0.19051	0.19051	-0.0342391	0.363682
ARMCX1	1475.59	0.0335139	0.786911	0.999953	0.153056	-0.153056	0.00945963	-0.433722
ARMCX2	1690.68	-0.0568106	0.558789	0.999953	-0.14729	0.14729	-0.167448	0.0911102
ARMCX3	2539.58	-0.0436259	0.753293	0.999953	-0.0966485	0.0966485	0.159968	0.254733
ARMCX4	1668.77	-0.0836782	0.597016	0.999953	-0.18672	0.18672	0.165788	-0.143932
ARMCX5	596.219	0.115747	0.310575	0.999953	0.203474	-0.203474	0.357784	-0.29813
ARMCX5-GPRASP2	666.595	-0.0234095	0.863181	0.999953	-0.0744016	0.0744016	-0.402645	0.271545
ARMCX6	1324.44	-0.0658275	0.596192	0.999953	-0.216719	0.216719	-0.226672	0.320529
ARMH1	217.596	-0.101268	0.498583	0.999953	-0.137219	0.137219	-0.0334347	0.207985
ARMH3	877.577	-0.0875008	0.379772	0.999953	-0.38652	0.38652	-0.344882	0.694735
ARMH4	2111.93	0.0318631	0.798867	0.999953	0.115679	-0.115679	0.115822	0.226421
ARMT1	424.613	-0.0716031	0.654214	0.999953	-0.090813	0.090813	-0.245325	-0.14367
ARNT	1325.36	-0.0741133	0.458229	0.999953	-0.277368	0.277368	-0.483914	0.367175
ARNT2	7661.11	0.123143	0.321512	0.999953	0.248899	-0.248899	0.238452	0.189466
ARNT2-DT	9.69456	0.199914	0.738626	0.999953	0.245974	-0.245974	0.49034	-0.600826
ARNTL	71.9741	0.00779507	0.978516	0.999953	0.031763	-0.031763	0.339232	0.164505
ARNTL2	271.833	0.269764	0.170612	0.999953	0.356629	-0.356629	0.484762	-0.210909
ARPC1A	2487.51	-0.0608161	0.489667	0.999953	-0.408161	0.408161	-0.128887	0.323832
ARPC1B	170.401	-0.4874	0.125177	0.999953	-0.327833	0.327833	-0.546424	-0.215494
ARPC2	3460.92	0.021491	0.80693	0.999953	0.160249	-0.160249	0.239032	-0.210165
ARPC3	2040.65	0.00815611	0.933244	0.999953	0.0533274	-0.0533274	-0.223484	-0.178011
ARPC4	2119.9	-0.0734749	0.592165	0.999953	-0.254262	0.254262	-0.162785	0.321789
ARPC4-TTLL3	162.658	-0.0945625	0.69818	0.999953	-0.188012	0.188012	0.215776	0.122882
ARPC5	1789.4	0.00712631	0.938521	0.999953	0.0388803	-0.0388803	0.141019	0.0264493
ARPC5L	701.588	-0.0112356	0.937023	0.999953	-0.0158172	0.0158172	-0.125738	-0.0659219
ARPIN	1082.99	-0.133394	0.256534	0.999953	-0.467868	0.467868	-0.334837	0.60248
ARPIN-AP3S2	600.117	0.352626	0.520927	0.999953	0.264735	-0.264735	0.409267	0.282836
ARPP19	4406.18	-0.00157073	0.989903	0.999953	-0.0251173	0.0251173	-0.00424403	-0.113209
ARPP21	144.166	-0.0757286	0.723117	0.999953	-0.163686	0.163686	-0.0515014	0.418334
ARRB1	890.756	0.0785567	0.554597	0.999953	0.106503	-0.106503	0.156658	0.154688
ARRB2	1561.47	-0.0797864	0.530857	0.999953	-0.29902	0.29902	-0.36253	0.374869
ARRDC1	421.387	-0.101279	0.493176	0.999953	-0.381753	0.381753	-0.460577	0.0556544
ARRDC1-AS1	540.884	0.02115	0.861492	0.999953	0.114899	-0.114899	0.132187	-0.0192687
ARRDC2	99.697	0.0812788	0.780084	0.999953	0.128761	-0.128761	0.12223	0.0093967
ARRDC3	4471.8	-0.026477	0.886435	0.999953	-0.00434256	0.00434256	0.0268025	-0.485152
ARRDC3-AS1	22.2907	0.206827	0.610683	0.999953	0.266235	-0.266235	0.577804	-0.180325
ARRDC4	2128.78	0.0798381	0.587962	0.999953	0.145494	-0.145494	0.243299	-0.161744
ARSA	826.722	-0.0511229	0.696977	0.999953	-0.122148	0.122148	0.157569	0.192401
ARSB	316.544	-0.072124	0.610253	0.999953	-0.227116	0.227116	-0.320936	0.153443
ARSD	647.158	0.10918	0.47735	0.999953	0.212613	-0.212613	0.42318	-0.677025
ARSD-AS1	1.45079	0.512209	0.755732	0.999953	0.126328	-0.126328	0.184625	-0.233534
ARSG	259.142	-0.15186	0.383737	0.999953	-0.308694	0.308694	-0.368566	0.169324
ARSH	2.14537	-0.109225	0.9315	0.999953	-0.0292732	0.0292732	-0.00248731	-0.019271
ARSI	9.19466	-0.312259	0.732425	0.999953	-0.152423	0.152423	-0.174337	-0.481885
ARSJ	2.2854	-1.1893	0.379047	0.999953	-0.277916	0.277916	-0.41823	-0.18487
ARSK	173.783	0.0271739	0.894756	0.999953	0.0141005	-0.0141005	-0.209947	-0.112205
ARSL	10.5119	1.61962	0.0543981	0.999953	0.438577	-0.438577	0.343703	-0.518016
ART3	11.774	0.544549	0.349306	0.999953	0.437456	-0.437456	0.190957	-0.896049
ART5	17.6404	-0.726273	0.18476	0.999953	-0.421113	0.421113	-0.438664	-0.0683065
ARTN	22.9088	-0.0945143	0.822869	0.999953	-0.047702	0.047702	-0.212473	0.0357734
ARV1	312.823	-0.0118331	0.945401	0.999953	-0.00110328	0.00110328	-0.187309	-0.569163
ARVCF	3797.34	-0.0530544	0.738117	0.999953	-0.142813	0.142813	0.366576	0.311071
ARX	2596.43	0.18022	0.274552	0.999953	0.370377	-0.370377	0.537738	0.22215
AS3MT	639.556	-0.0844263	0.621067	0.999953	-0.156923	0.156923	-0.404516	0.112787
ASAH1	886.986	-0.0693272	0.557585	0.999953	-0.252446	0.252446	-0.306108	0.130315
ASAH1-AS1	20.4893	0.0726196	0.863179	0.999953	0.135935	-0.135935	0.180125	0.124614
ASAH2	47.5351	0.270909	0.520011	0.999953	0.0540005	-0.0540005	-0.0525054	-0.0133055
ASAH2B	497.513	0.182855	0.157636	0.999953	0.251271	-0.251271	0.219771	-0.0854038
ASAP1	1738.09	0.0457971	0.718409	0.999953	0.125851	-0.125851	-0.126474	-0.331289
ASAP1-IT2	2.61111	0.486946	0.678387	0.999953	0.318381	-0.318381	0.291408	-0.326936
ASAP2	1823.4	-0.00617478	0.957818	0.999953	-0.0162434	0.0162434	-0.31518	0.337237
ASAP3	2161.42	0.0599771	0.560556	0.999953	0.29386	-0.29386	0.221356	-0.403461
ASB1	1730.13	0.0451219	0.746351	0.999953	0.127902	-0.127902	0.333664	-0.220102
ASB12	25.2862	-0.16921	0.662222	0.999953	-0.266152	0.266152	-0.235628	0.231793
ASB13	336.354	-0.0581292	0.682034	0.999953	-0.228134	0.228134	-0.593326	0.295008
ASB16	5.65041	-0.00758238	0.992445	0.999953	0.0492792	-0.0492792	-0.163468	-0.128887
ASB16-AS1	379.127	-0.0680937	0.581649	0.999953	-0.39588	0.39588	-0.41917	0.237928
ASB18	3.04475	0.881399	0.403666	0.999953	0.446896	-0.446896	-0.144922	-0.434984
ASB3	569.63	0.0870513	0.489814	0.999953	0.330018	-0.330018	0.140052	-0.14751
ASB4	5.09515	0.471584	0.606678	0.999953	0.21083	-0.21083	0.512353	-0.106163
ASB6	1080.07	0.00783296	0.948641	0.999953	0.0257125	-0.0257125	0.20504	-0.108039
ASB7	425.938	0.0616088	0.680511	0.999953	0.220584	-0.220584	0.147701	-0.0808823
ASB8	783.003	0.106252	0.446435	0.999953	0.307519	-0.307519	0.400788	-0.198118
ASCC1	865.037	0.0733082	0.466012	0.999953	0.420889	-0.420889	0.0687022	-0.448064
ASCC2	1326.51	0.0369788	0.717657	0.999953	0.180901	-0.180901	0.0301188	-0.0568315
ASCC3	1649.3	0.0225411	0.875387	0.999953	0.0432728	-0.0432728	0.0846655	-0.31523
ASCL1	3653.91	0.175455	0.386203	0.999953	0.263773	-0.263773	0.61461	-0.0375588
ASCL2	27.138	0.579257	0.267696	0.999953	0.431089	-0.431089	0.486266	-0.4231
ASCL5	2.84006	-0.315144	0.760854	0.999953	-0.32188	0.32188	-0.142698	0.675881
ASDURF	27.569	0.434777	0.362593	0.999953	0.351504	-0.351504	0.386265	-0.506929
ASF1A	831.037	0.0311991	0.811551	0.999953	0.10247	-0.10247	-0.310259	-0.112668
ASF1B	665.977	-0.0787608	0.644382	0.999953	-0.114908	0.114908	0.223698	-0.209002
ASGR1	532.517	0.0158729	0.93321	0.999953	0.035099	-0.035099	0.28171	0.215956
ASH1L	3295.9	0.0711893	0.574884	0.999953	0.201973	-0.201973	0.268992	-0.245854
ASH1L-AS1	120.154	0.00274119	0.989714	0.999953	0.027116	-0.027116	0.364892	-0.400641
ASH2L	1397.01	-0.00303411	0.97721	0.999953	-0.0246007	0.0246007	0.473835	0.0927259
ASIC1	2055.44	0.297358	0.11861	0.999953	0.39985	-0.39985	0.508005	-0.295611
ASIC2	113.057	0.256763	0.283861	0.999953	0.435407	-0.435407	0.386351	-0.427038
ASIC3	220.111	-0.0114101	0.94498	0.999953	-0.0144954	0.0144954	-0.0526052	-0.13634
ASIC4	710.91	0.212406	0.402707	0.999953	0.22532	-0.22532	0.236331	-0.271506
ASL	365.876	-0.0417293	0.813842	0.999953	-0.1094	0.1094	0.0326986	0.172994
ASMTL	544.231	-0.0149091	0.936996	0.999953	-0.011717	0.011717	0.334158	0.118377
ASMTL-AS1	42.2404	-0.485629	0.20807	0.999953	-0.317546	0.317546	-0.282346	0.0645829
ASMTL-AS1_1	42.2404	-0.485629	0.20807	0.999953	-0.317546	0.317546	-0.282346	0.0645829
ASMTL_1	544.231	-0.0149091	0.936996	0.999953	-0.011717	0.011717	0.334158	0.118377
ASNS	3776.14	0.0842088	0.558464	0.999953	0.1636	-0.1636	-0.0683975	-0.192748
ASNSD1	971.709	0.0849686	0.468605	0.999953	0.27349	-0.27349	0.564986	-0.629485
ASNSP1	1.54079	1.32854	0.408154	0.999953	0.32516	-0.32516	0.370261	-0.845235
ASPDH	7.90971	-0.153159	0.815083	0.999953	-0.0634039	0.0634039	-0.30477	0.153153
ASPG	14.012	-0.366471	0.576424	0.999953	-0.153633	0.153633	-0.173997	-0.201951
ASPH	1224.07	0.0382621	0.802726	0.999953	0.106941	-0.106941	-0.00700172	0.0759513
ASPHD1	353.797	-0.112847	0.697363	0.999953	-0.125596	0.125596	0.378707	0.105408
ASPHD2	320.83	0.0883242	0.537089	0.999953	0.294996	-0.294996	0.0234799	-0.100109
ASPM	2175.51	-0.0713865	0.660836	0.999953	-0.108092	0.108092	-0.503876	0.379443
ASPRV1	412.792	-0.00729489	0.955737	0.999953	-0.0077367	0.0077367	0.0862948	-0.0226675
ASPSCR1	584.351	0.0335434	0.829804	0.999953	0.0911822	-0.0911822	0.533845	-0.0452
ASRGL1	1560.6	0.083609	0.539255	0.999953	0.292004	-0.292004	0.315038	-0.553398
ASS1	618.068	0.139206	0.551555	0.999953	0.197686	-0.197686	0.20633	-0.451226
ASTE1	103.073	0.3684	0.175493	0.999953	0.352973	-0.352973	0.245344	-0.490116
ASTN1	3373.36	-0.00289178	0.978582	0.999953	0.000145853	-0.000145853	0.00690437	0.352077
ASTN2	350.974	0.00330086	0.980746	0.999953	0.00531633	-0.00531633	-0.0932662	0.0599364
ASXL1	4594.15	-0.0135809	0.873227	0.999953	-0.12313	0.12313	-5.62953e-05	0.546388
ASXL2	807.279	-0.0679041	0.644755	0.999953	-0.177539	0.177539	-0.446779	-0.106765
ASXL3	493.89	-0.0228355	0.864263	0.999953	-0.0292348	0.0292348	0.0976719	0.0886241
ATAD1	2011.66	0.00353412	0.975448	0.999953	0.0214012	-0.0214012	-0.230531	-0.308609
ATAD2	1512.59	0.0465067	0.748946	0.999953	0.0956929	-0.0956929	-0.015207	0.209186
ATAD2B	1318.03	0.0656432	0.656075	0.999953	0.199607	-0.199607	-0.0824469	-0.000928581
ATAD3A	979.939	0.0237937	0.889755	0.999953	0.0471226	-0.0471226	0.219171	0.240494
ATAD3B	910.889	-0.0847977	0.656878	0.999953	-0.156088	0.156088	0.011884	0.229748
ATAD3C	7.16907	-0.125575	0.880875	0.999953	-0.0258646	0.0258646	-0.423879	-0.100787
ATAD5	659.449	-0.13687	0.39072	0.999953	-0.275467	0.275467	-0.68811	0.271715
ATAT1	6282.83	0.0432558	0.70476	0.999953	0.106703	-0.106703	-0.0205179	0.103714
ATCAY	6267.82	0.0390216	0.743971	0.999953	0.180168	-0.180168	0.163414	0.100393
ATE1	951.974	0.0900772	0.382702	0.999953	0.36582	-0.36582	0.779615	-0.409137
ATE1-AS1	14.1179	-0.154619	0.768793	0.999953	-0.0847073	0.0847073	-0.417609	0.0607571
ATF1	243.739	-0.0830732	0.671347	0.999953	-0.114733	0.114733	-0.43975	0.237555
ATF2	1988.62	0.10243	0.36284	0.999953	0.34225	-0.34225	-0.00126145	-0.134206
ATF3	324.606	-0.267423	0.266351	0.999953	-0.315314	0.315314	0.235795	0.00299771
ATF4	7896.94	0.0147643	0.8622	0.999953	0.116288	-0.116288	-0.177551	-0.427245
ATF5	736.151	-0.161632	0.361405	0.999953	-0.237665	0.237665	-0.505311	0.663643
ATF6	1235.28	-0.00456884	0.974156	0.999953	-0.0380705	0.0380705	-0.0559031	-0.094538
ATF6-DT	17.5649	0.309609	0.501379	0.999953	0.291303	-0.291303	0.450378	-0.185999
ATF6B	2894.89	-0.0111286	0.913657	0.999953	-0.0938013	0.0938013	0.101369	-0.0548716
ATF7	1270.23	-0.00968705	0.946022	0.999953	0.015441	-0.015441	-0.262436	0.15738
ATF7-NPFF	34.552	0.457756	0.380394	0.999953	0.188212	-0.188212	0.578876	-0.277293
ATF7IP	5945.98	0.140709	0.221194	0.999953	0.407449	-0.407449	0.641189	-0.539535
ATF7IP2	115.153	0.155754	0.451485	0.999953	0.357802	-0.357802	-0.149145	-0.331009
ATG10	163.587	-0.0358946	0.83371	0.999953	-0.0306699	0.0306699	-0.0654246	0.0403647
ATG101	584.925	0.0679875	0.714337	0.999953	0.107202	-0.107202	0.422495	0.0912355
ATG12	1111.06	-0.0260144	0.865614	0.999953	-0.0689855	0.0689855	-0.227157	0.014032
ATG13	2585.37	-0.0508606	0.521059	0.999953	-0.456721	0.456721	-0.542173	0.208554
ATG14	564.56	-0.0778044	0.64697	0.999953	-0.148166	0.148166	-0.314468	-0.0893744
ATG16L1	621.681	-0.0174901	0.877752	0.999953	-0.0395539	0.0395539	-0.010344	0.277792
ATG16L2	564.728	-0.0193937	0.922113	0.999953	-0.0184483	0.0184483	0.177272	-0.0317536
ATG2A	876.731	-0.0668581	0.6297	0.999953	-0.237659	0.237659	0.0838141	0.474333
ATG2B	1346.87	0.0345493	0.789255	0.999953	0.0988474	-0.0988474	0.177481	-0.326877
ATG3	745.943	-0.0687159	0.493869	0.999953	-0.203868	0.203868	-0.250861	0.27653
ATG4A	253.54	0.313192	0.112607	0.999953	0.310488	-0.310488	0.529901	-0.407185
ATG4B	2687	0.0161685	0.903729	0.999953	0.0553518	-0.0553518	0.188676	0.370171
ATG4C	273.81	0.0837517	0.694322	0.999953	0.10795	-0.10795	0.271126	-0.137661
ATG4D	921.331	0.118251	0.390028	0.999953	0.366437	-0.366437	0.640251	-0.237163
ATG5	426.937	0.00439556	0.977738	0.999953	0.0198653	-0.0198653	-0.00837773	0.0198103
ATG7	553.664	0.0593607	0.607249	0.999953	0.285784	-0.285784	0.240681	0.0675985
ATG9A	1753.02	-0.00722915	0.943574	0.999953	-0.0577833	0.0577833	-0.00630695	0.575148
ATG9B	144.57	0.0347837	0.843892	0.999953	0.0755712	-0.0755712	-0.064856	-0.284742
ATIC	1591.29	-0.0978443	0.463105	0.999953	-0.140693	0.140693	-0.222549	-0.305729
ATL1	760.41	0.0727651	0.573291	0.999953	0.265972	-0.265972	0.04743	0.134087
ATL2	910.701	-0.0247633	0.837931	0.999953	-0.0674225	0.0674225	-0.353754	-0.119511
ATL3	137.571	0.130802	0.702953	0.999953	0.11464	-0.11464	-0.0126073	-0.28002
ATM	2009.72	-0.0147404	0.914859	0.999953	-0.063233	0.063233	-0.168976	0.164159
ATMIN	2277.98	0.0226114	0.867262	0.999953	0.0611632	-0.0611632	0.337026	-0.50747
ATOH7	13.4488	-0.191303	0.727252	0.999953	-0.225008	0.225008	-0.0883982	0.0536336
ATOH8	146.616	0.0875175	0.704374	0.999953	0.134065	-0.134065	0.316941	-0.444952
ATOX1	598.622	0.0912588	0.556572	0.999953	0.208426	-0.208426	0.38429	-0.233764
ATP10A	294.4	0.334007	0.0602753	0.999953	0.646398	-0.646398	0.573525	-0.644079
ATP10B	96.2744	0.115734	0.69107	0.999953	0.171814	-0.171814	0.278249	-0.348015
ATP10D	362.138	-0.0803571	0.6542	0.999953	-0.172627	0.172627	-0.0199856	0.232813
ATP11A	2803.76	0.0285016	0.768783	0.999953	0.14047	-0.14047	0.122475	-0.201368
ATP11B	1130.23	0.0670821	0.641359	0.999953	0.155067	-0.155067	-0.128476	-0.265699
ATP11C	986.935	0.040132	0.804715	0.999953	0.0592019	-0.0592019	0.470906	-0.0946025
ATP12A	2.58068	0.306455	0.822502	0.999953	0.0747622	-0.0747622	-0.105094	-0.538279
ATP13A1	1791.51	0.0110534	0.922261	0.999953	0.0437669	-0.0437669	0.491846	0.223196
ATP13A2	2849.95	0.00574068	0.969015	0.999953	-0.0147046	0.0147046	0.252855	0.165245
ATP13A3	1758	0.108644	0.393643	0.999953	0.283363	-0.283363	0.316386	-0.464112
ATP13A3-DT	21.5283	0.879393	0.0586913	0.999953	0.609778	-0.609778	0.649663	-0.480814
ATP13A4	74.5469	-0.104999	0.683823	0.999953	-0.167529	0.167529	-0.629987	0.112795
ATP13A5	2.18198	0.352815	0.766421	0.999953	0.128203	-0.128203	-0.100242	-0.391151
ATP1A1	4107.14	-0.0351879	0.765159	0.999953	-0.101627	0.101627	-0.108565	-0.243372
ATP1A1-AS1	42.8591	0.0663097	0.83058	0.999953	0.0749113	-0.0749113	0.328799	-0.0628554
ATP1A2	2347.37	-0.107844	0.582768	0.999953	-0.147541	0.147541	-0.144041	0.137316
ATP1A3	11295.1	0.0508419	0.730283	0.999953	0.110919	-0.110919	0.325832	0.333026
ATP1A4	17.2089	0.164088	0.767212	0.999953	0.206784	-0.206784	0.110848	0.028898
ATP1B1	1002.86	0.0157197	0.870527	0.999953	0.0344109	-0.0344109	0.0174053	0.0419342
ATP1B2	2093.54	0.0210695	0.842608	0.999953	0.0409893	-0.0409893	0.0540409	-0.20387
ATP1B3	2350.83	0.0609842	0.433798	0.999953	0.33707	-0.33707	0.323469	-0.314224
ATP23	92.9365	-0.0860429	0.700272	0.999953	-0.19676	0.19676	-0.137205	0.162009
ATP2A1	72.5513	-0.0336801	0.882742	0.999953	-0.0778139	0.0778139	-0.403783	-0.116944
ATP2A1-AS1	99.8759	0.0354003	0.868632	0.999953	0.0892034	-0.0892034	-0.299541	-0.504288
ATP2A2	9220.26	-0.00569751	0.942865	0.999953	-0.0338334	0.0338334	-0.375432	-0.0489648
ATP2A3	88.0871	-0.58715	0.15902	0.999953	-0.245185	0.245185	-0.160109	0.714871
ATP2B1	2456.72	0.101245	0.381938	0.999953	0.34546	-0.34546	0.0388746	-0.45384
ATP2B1-AS1	114.787	-0.070455	0.745737	0.999953	-0.132553	0.132553	-0.369765	0.391177
ATP2B3	206.81	0.350779	0.133823	0.999953	0.398107	-0.398107	0.430373	-0.145043
ATP2B4	5526.42	0.0549278	0.587241	0.999953	0.193907	-0.193907	0.439188	-0.194773
ATP2C1	2181.86	0.0467809	0.649211	0.999953	0.219366	-0.219366	0.037579	-0.0252832
ATP2C2	2.43226	-1.70276	0.350965	0.999953	-0.365064	0.365064	-0.504384	-0.213421
ATP2C2-AS1	19.2351	0.112862	0.792385	0.999953	0.166096	-0.166096	0.207641	-0.615208
ATP4A	8.57772	0.396663	0.55542	0.999953	0.387379	-0.387379	0.453018	-0.128256
ATP5F1A	14939.1	0.0111075	0.909346	0.999953	0.075173	-0.075173	0.108101	0.12229
ATP5F1B	14929.4	-0.0389656	0.717291	0.999953	-0.173974	0.173974	0.173602	0.20901
ATP5F1C	2705.81	-0.0069144	0.953141	0.999953	-0.0258728	0.0258728	-0.464051	-0.197308
ATP5F1D	1436.21	-0.0632156	0.664493	0.999953	-0.22202	0.22202	-0.486909	0.262196
ATP5F1E	2601.92	-0.0278784	0.823418	0.999953	-0.119889	0.119889	0.476668	-0.145345
ATP5IF1	1795.52	-0.00424721	0.971926	0.999953	-0.0145353	0.0145353	-0.0762799	0.268409
ATP5MC1	571.032	-0.0293016	0.838952	0.999953	-0.066075	0.066075	-0.0240942	-0.123186
ATP5MC2	6726.41	-0.105159	0.332111	0.999953	-0.444733	0.444733	-0.971807	0.605905
ATP5MC3	2640.85	-0.129175	0.307479	0.999953	-0.385218	0.385218	-0.409469	0.275135
ATP5ME	1434.16	0.0242928	0.876449	0.999953	0.059452	-0.059452	-0.0467642	-0.0359482
ATP5MF	1703.53	-0.116169	0.366738	0.999953	-0.357802	0.357802	-0.605523	0.199331
ATP5MF-PTCD1	56.8486	0.146076	0.907688	0.999953	0.152338	-0.152338	0.0158914	0.0130883
ATP5MG	3620.1	-0.0443485	0.730041	0.999953	-0.176408	0.176408	0.455723	0.409479
ATP5MJ	1334.25	-0.0237653	0.83138	0.999953	-0.0665377	0.0665377	0.2747	-0.274082
ATP5MK	936.482	-0.086538	0.530092	0.999953	-0.197917	0.197917	-0.1626	0.0879824
ATP5PB	2964.82	-0.00881464	0.92538	0.999953	-0.0287273	0.0287273	0.0299757	-0.220359
ATP5PD	1349.66	-0.105906	0.43269	0.999953	-0.251497	0.251497	-0.265374	-0.0132023
ATP5PF	1251.25	-0.0115898	0.920249	0.999953	-0.0346224	0.0346224	-0.0548852	-0.096843
ATP5PO	3051.86	-0.064899	0.464517	0.999953	-0.424206	0.424206	-0.456981	0.707633
ATP6AP1	4224.13	0.0366246	0.784089	0.999953	0.0784117	-0.0784117	-0.0231157	0.184775
ATP6AP1-DT	45.5115	0.135245	0.628112	0.999953	0.449167	-0.449167	0.450268	-0.211325
ATP6AP1L	355.898	-0.0833458	0.60384	0.999953	-0.111238	0.111238	-0.0456105	0.209699
ATP6V0A1	3987.15	-0.0387276	0.720609	0.999953	-0.107511	0.107511	-0.331617	0.445248
ATP6V0A2	828.538	-0.113292	0.465699	0.999953	-0.218508	0.218508	-0.592975	0.386308
ATP6V0A4	5.41403	0.316476	0.679359	0.999953	0.387936	-0.387936	0.541769	-0.386777
ATP6V0B	1898.13	-0.0470053	0.798384	0.999953	-0.122062	0.122062	0.429007	0.268969
ATP6V0C	4586.31	-0.0512336	0.672372	0.999953	-0.207403	0.207403	-0.580196	0.179905
ATP6V0D1	2305.81	0.0998024	0.499168	0.999953	0.251694	-0.251694	0.317534	-0.457402
ATP6V0D1-DT	51.2185	-0.183298	0.520208	0.999953	-0.278999	0.278999	-0.151237	0.61873
ATP6V0E1	593.304	-0.0375796	0.774312	0.999953	-0.0934973	0.0934973	0.0196095	-0.187685
ATP6V0E2	3311.47	-0.00637726	0.965725	0.999953	-0.0344038	0.0344038	-0.151341	0.1353
ATP6V0E2-AS1	206.914	-0.0740382	0.67583	0.999953	-0.198274	0.198274	-0.634683	0.148115
ATP6V1A	2307.44	-0.012396	0.922808	0.999953	-0.0366947	0.0366947	-0.28936	0.158964
ATP6V1B1	19.5951	-0.258688	0.555057	0.999953	-0.202775	0.202775	-0.0246843	0.0487019
ATP6V1B1-AS1	2.287	-0.617279	0.623387	0.999953	-0.318877	0.318877	-0.470048	0.824481
ATP6V1B2	3183.11	0.0668028	0.404042	0.999953	0.471787	-0.471787	0.276959	-0.364782
ATP6V1C1	873.858	-0.032996	0.791002	0.999953	-0.0815735	0.0815735	-0.336306	0.255484
ATP6V1C2	3.56513	-0.143671	0.901536	0.999953	-0.132421	0.132421	0.174939	0.499222
ATP6V1D	1156.32	-0.0411861	0.677181	0.999953	-0.185762	0.185762	-0.16816	0.647849
ATP6V1E1	1371.33	0.0282197	0.792012	0.999953	0.152591	-0.152591	-0.0669164	-0.486682
ATP6V1E2	87.7564	-0.372258	0.0992302	0.999953	-0.450826	0.450826	-0.307157	0.523592
ATP6V1F	2421.27	-0.00696429	0.949774	0.999953	-0.0422403	0.0422403	0.499905	0.153199
ATP6V1FNB	70.864	-0.204681	0.402431	0.999953	-0.402301	0.402301	-0.503165	0.353723
ATP6V1G1	2704.32	0.0696168	0.488673	0.999953	0.270473	-0.270473	0.257419	-0.704947
ATP6V1G2	970.329	0.0360108	0.76557	0.999953	0.103572	-0.103572	0.0322937	-0.0718869
ATP6V1G2-DDX39B	173.507	0.168429	0.396041	0.999953	0.281268	-0.281268	0.528347	-0.545763
ATP6V1H	998.95	-0.0357353	0.741221	0.999953	-0.178033	0.178033	-0.677222	0.0566251
ATP7A	491.421	-0.0100498	0.95388	0.999953	-0.0233038	0.0233038	-0.171651	-0.0646541
ATP7B	621.117	0.208025	0.188397	0.999953	0.519067	-0.519067	0.513522	-0.382755
ATP8A1	1374.83	-0.0161619	0.923461	0.999953	-0.0493504	0.0493504	0.0718072	0.277388
ATP8A2	1584.45	0.0896883	0.542914	0.999953	0.173185	-0.173185	0.101185	0.142026
ATP8B1	2.80214	-1.13919	0.492625	0.999953	-0.256532	0.256532	-0.239227	-0.374887
ATP8B1-AS1	28.4455	-0.347758	0.361863	0.999953	-0.417514	0.417514	-0.319681	0.526932
ATP8B2	1517.61	-0.143886	0.158305	0.999953	-0.613179	0.613179	-0.569505	0.585101
ATP8B3	68.2302	-0.189833	0.447691	0.999953	-0.245995	0.245995	-0.276546	0.166648
ATP8B4	10.754	0.141855	0.810861	0.999953	0.17131	-0.17131	0.454937	-0.231001
ATP8B5P	3.67989	-0.296194	0.780147	0.999953	-0.224485	0.224485	-0.141304	0.143246
ATP9A	6094.7	0.0328166	0.819488	0.999953	0.0879387	-0.0879387	0.149196	0.395566
ATP9B	980.446	0.0638527	0.504856	0.999953	0.473035	-0.473035	0.745699	-0.561765
ATPAF1	2105.5	-0.0233675	0.8601	0.999953	-0.0751732	0.0751732	-0.193367	-0.324754
ATPAF2	511.481	0.0774795	0.520903	0.999953	0.357233	-0.357233	0.488405	-0.378214
ATPSCKMT	258.164	-0.0112043	0.937663	0.999953	-0.0309315	0.0309315	-0.365194	0.0491411
ATR	871.001	0.0239056	0.867183	0.999953	0.0293519	-0.0293519	0.0870219	-0.0344317
ATRAID	1289.86	-0.147745	0.141911	0.999953	-0.625918	0.625918	-0.634517	0.977109
ATRIP	338.578	-0.118322	0.500135	0.999953	-0.213823	0.213823	-0.0158087	0.22089
ATRIP-TREX1	44.5384	-0.39639	0.519163	0.999953	-0.30303	0.30303	-0.434201	0.23444
ATRN	3067.89	0.0542355	0.637384	0.999953	0.220805	-0.220805	0.483753	0.105588
ATRNL1	1344.54	0.122868	0.302371	0.999953	0.326754	-0.326754	0.506194	0.174061
ATRX	3804.91	0.0183767	0.876101	0.999953	0.0745642	-0.0745642	0.172365	-0.137186
ATXN1	717.052	0.15708	0.320169	0.999953	0.39001	-0.39001	0.310813	-0.383717
ATXN1-AS1	147.285	-0.000175357	0.999416	0.999953	-0.0258707	0.0258707	-0.501838	-0.0693905
ATXN10	3771.57	-0.0321315	0.698177	0.999953	-0.260561	0.260561	-0.0433721	0.287567
ATXN1L	1747.69	0.0101495	0.921957	0.999953	0.0524091	-0.0524091	-0.396286	0.117004
ATXN2	1665.6	-0.0409748	0.665494	0.999953	-0.134876	0.134876	-0.225118	0.380404
ATXN2-AS	2.13306	1.559	0.245193	0.999953	0.606682	-0.606682	0.376369	-0.678818
ATXN2L	6891.44	-0.0126215	0.893171	0.999953	-0.0619213	0.0619213	-0.556835	-0.19775
ATXN3	552.092	-0.0342634	0.824481	0.999953	-0.0780733	0.0780733	-0.278921	0.343548
ATXN7	745.315	-0.0195815	0.9034	0.999953	-0.0217506	0.0217506	-0.247737	-0.468827
ATXN7L1	530.058	0.00794338	0.950558	0.999953	0.0324852	-0.0324852	0.0644217	-0.230661
ATXN7L2	700.625	-0.108099	0.317717	0.999953	-0.477159	0.477159	-0.423465	0.400207
ATXN7L3	3204.51	0.0254697	0.850653	0.999953	0.0761386	-0.0761386	0.413973	0.0275437
ATXN7L3-AS1	71.0484	-0.0784661	0.766173	0.999953	-0.100469	0.100469	-0.147815	0.616864
ATXN7L3B	7379.56	-0.00277663	0.977308	0.999953	0.00292892	-0.00292892	0.117788	0.420625
AUH	499.986	0.0315731	0.796672	0.999953	0.115571	-0.115571	0.142869	-0.043001
AUNIP	110.501	-0.0660551	0.79415	0.999953	-0.0340195	0.0340195	0.0180251	-0.328755
AUP1	1829.4	0.00648778	0.952059	0.999953	0.0322075	-0.0322075	0.239369	-0.00164201
AURKA	696.711	-0.208354	0.273097	0.999953	-0.178321	0.178321	-0.0754878	-0.011602
AURKAIP1	895.111	-0.0704673	0.709332	0.999953	-0.131663	0.131663	-0.0114696	0.115422
AURKAP1	24.7317	-0.0328037	0.935687	0.999953	-0.0409046	0.0409046	-0.0707123	-0.486033
AURKB	1582.66	-0.155414	0.315253	0.999953	-0.250526	0.250526	0.0640068	-0.0690322
AURKC	29.5809	0.18301	0.62937	0.999953	0.280851	-0.280851	-0.0392934	-0.156052
AUTS2	8260.01	-0.0316922	0.80939	0.999953	-0.0667966	0.0667966	-0.305592	-0.00397399
AVEN	477.247	-0.186533	0.177537	0.999953	-0.538741	0.538741	-0.645479	0.265712
AVIL	44.6238	-0.615753	0.0322408	0.999953	-0.83396	0.83396	-0.937173	0.754392
AVL9	1969.3	0.015043	0.884347	0.999953	0.0707266	-0.0707266	0.0337158	0.147276
AVPI1	65.2684	-0.112135	0.702772	0.999953	-0.144446	0.144446	-0.0943025	-0.177521
AVPR1A	27.0436	0.756141	0.0719439	0.999953	0.393081	-0.393081	0.522749	-0.416992
AVPR1B	3.13845	0.703077	0.502254	0.999953	0.412299	-0.412299	0.0267982	-0.44904
AWAT2	2.35146	0.383047	0.736481	0.999953	0.291642	-0.291642	0.146564	-0.513734
AXDND1	9.71433	-0.753365	0.229116	0.999953	-0.616227	0.616227	-0.59772	0.836233
AXIN1	1043.08	-0.0183454	0.919918	0.999953	-0.0450669	0.0450669	0.166602	0.358984
AXIN2	612.827	-0.0652998	0.568283	0.999953	-0.206684	0.206684	-0.0662062	-0.00716924
AXL	612.195	-0.180181	0.174219	0.999953	-0.513355	0.513355	-0.612361	0.394966
AZI2	851.151	0.132985	0.347577	0.999953	0.325886	-0.325886	0.262206	-0.370839
AZIN1	4738.52	0.0355977	0.72662	0.999953	0.119163	-0.119163	-0.0481192	-0.387353
AZIN2	277.762	0.040879	0.786776	0.999953	0.200075	-0.200075	0.211373	0.11239
AZU1	36.0052	0.00956325	0.976287	0.999953	0.0213503	-0.0213503	0.0107711	0.207527
B2M	672.928	0.09754	0.543716	0.999953	0.279912	-0.279912	0.35606	-0.111394
B3GALNT2	568.638	-0.130972	0.346129	0.999953	-0.322393	0.322393	0.0953497	0.0830545
B3GALT1	359.659	-0.351147	0.100732	0.999953	-0.476602	0.476602	-0.601435	0.247528
B3GALT1-AS1	1.90724	-0.298228	0.841209	0.999953	-0.107466	0.107466	-0.186251	-0.254042
B3GALT2	474.259	0.25525	0.289553	0.999953	0.36901	-0.36901	0.402243	-0.467352
B3GALT4	111.497	-0.132775	0.664081	0.999953	-0.133367	0.133367	0.310026	0.0991524
B3GALT5	1036.33	0.000461305	0.996737	0.999953	0.0105777	-0.0105777	0.19127	0.136956
B3GALT5-AS1	62.5603	-0.0940366	0.752362	0.999953	-0.159836	0.159836	0.240701	0.555205
B3GALT6	1353.96	-0.0168929	0.915517	0.999953	-0.0718316	0.0718316	-0.0237144	0.33153
B3GALT9	125.064	-0.126835	0.513362	0.999953	-0.317318	0.317318	-0.121184	0.337872
B3GAT1	3948.04	0.151128	0.234693	0.999953	0.389714	-0.389714	0.386746	-0.0880304
B3GAT1-DT	139.26	-0.0678483	0.754149	0.999953	-0.0480463	0.0480463	-0.0733657	-0.181318
B3GAT3	944.417	-0.0906294	0.568031	0.999953	-0.253873	0.253873	0.0198022	0.621955
B3GLCT	257.391	0.112946	0.399692	0.999953	0.538047	-0.538047	0.708979	-0.488475
B3GNT2	96.0095	-0.349071	0.355571	0.999953	-0.158655	0.158655	-0.10962	-0.448013
B3GNT4	15.3567	-0.278552	0.603691	0.999953	-0.144975	0.144975	-0.194433	0.191335
B3GNT5	761.071	0.0476626	0.758701	0.999953	0.104357	-0.104357	-0.239021	-0.226869
B3GNT7	74.865	-0.917901	0.0749003	0.999953	-0.358868	0.358868	-0.297079	0.0644812
B3GNT8	21.9552	-0.377778	0.384365	0.999953	-0.399894	0.399894	-0.212666	0.471125
B3GNT9	22.3194	-0.275345	0.548875	0.999953	-0.216817	0.216817	-0.105687	-0.116138
B3GNTL1	157.867	0.0286885	0.881006	0.999953	0.0747611	-0.0747611	0.384835	-0.121336
B4GALNT1	1962.68	0.0876707	0.529032	0.999953	0.178687	-0.178687	0.140456	0.238478
B4GALNT3	186.374	0.316562	0.329105	0.999953	0.307891	-0.307891	0.283607	-0.562776
B4GALNT4	5819.17	0.0507993	0.762459	0.999953	0.0712899	-0.0712899	0.542108	-0.186573
B4GALT1	262.993	0.0148493	0.94159	0.999953	0.088147	-0.088147	0.130731	-0.230859
B4GALT1-AS1	2.31781	-0.0480951	0.966224	0.999953	0.00680626	-0.00680626	-0.206394	0.025651
B4GALT2	2907.65	-0.00348475	0.976501	0.999953	-0.0385116	0.0385116	0.0516346	-0.0681107
B4GALT3	1064.01	0.0197842	0.866662	0.999953	0.071474	-0.071474	0.244698	-0.0459489
B4GALT4	346.774	-0.128645	0.349094	0.999953	-0.195976	0.195976	-0.162446	-0.133689
B4GALT5	2044.8	-0.0601719	0.589203	0.999953	-0.218389	0.218389	-0.0717196	0.132565
B4GALT6	426.778	-0.0178553	0.917265	0.999953	-0.0201983	0.0201983	-0.395325	0.0544216
B4GALT7	722.824	-0.0107119	0.940923	0.999953	-0.0530093	0.0530093	0.189456	0.341455
B4GAT1	1937	0.0375472	0.796894	0.999953	0.0865014	-0.0865014	0.342407	-0.12903
B4GAT1-DT	23.5518	0.195079	0.637684	0.999953	0.161292	-0.161292	0.38251	-0.0891983
B9D1	938.534	0.0403789	0.68863	0.999953	0.116756	-0.116756	0.0187526	-0.171646
B9D2	175.917	0.000372071	0.998495	0.999953	-0.0271111	0.0271111	0.380178	0.0260975
BAALC	338.596	-0.0703793	0.590172	0.999953	-0.085315	0.085315	-0.0667263	0.171332
BAAT	11.5039	-0.161575	0.805758	0.999953	-0.0539238	0.0539238	0.185571	-0.172302
BABAM1	1283.31	-0.00196003	0.989134	0.999953	-0.0100992	0.0100992	0.0645385	-0.292249
BABAM2	791.779	-0.0810095	0.565306	0.999953	-0.224778	0.224778	-0.411325	0.115077
BABAM2-AS1	8.91915	-0.926541	0.132393	0.999953	-0.775477	0.775477	-0.753254	0.684085
BACE1	1695.75	0.00858422	0.940325	0.999953	0.0501736	-0.0501736	-0.0326871	0.383712
BACE1-AS	85.8743	0.0575361	0.801265	0.999953	0.167046	-0.167046	0.166961	-0.478372
BACE2	107.648	-0.00973322	0.962267	0.999953	-0.0109579	0.0109579	-0.179289	-0.253758
BACH1	1104.95	-0.0714519	0.530063	0.999953	-0.245052	0.245052	-0.709427	0.312982
BACH2	1717.96	-0.0363135	0.769413	0.999953	-0.0787924	0.0787924	-0.0561201	0.319905
BAD	710.38	0.0527772	0.742005	0.999953	0.112542	-0.112542	0.576942	-0.1234
BAG1	1305.45	0.0304004	0.769128	0.999953	0.213003	-0.213003	-0.0517443	-0.142446
BAG2	114.002	-0.0556683	0.804747	0.999953	-0.103804	0.103804	-0.553488	0.0502748
BAG3	346.281	-0.048939	0.736221	0.999953	-0.0450449	0.0450449	0.0318543	-0.0848023
BAG4	425.463	0.0291361	0.87487	0.999953	0.0861164	-0.0861164	-0.262383	0.299765
BAG5	1548.43	-0.106026	0.469936	0.999953	-0.258983	0.258983	-0.347223	0.0543254
BAG6	14250.4	-0.00830906	0.93387	0.999953	-0.0433811	0.0433811	0.217935	0.209477
BAHCC1	4646.26	-0.0844621	0.563874	0.999953	-0.223788	0.223788	-0.0816887	0.120791
BAHD1	2044.88	-0.0807241	0.488348	0.999953	-0.296997	0.296997	-0.543488	0.583159
BAIAP2	1888.35	-0.0204122	0.874711	0.999953	-0.0709124	0.0709124	-0.567162	0.106636
BAIAP2-DT	1561.3	-0.0621134	0.666362	0.999953	-0.167973	0.167973	-0.382759	0.579026
BAIAP2L1	112.183	-0.468739	0.213293	0.999953	-0.231045	0.231045	-0.123059	-0.262938
BAIAP2L2	61.6296	-0.285732	0.301385	0.999953	-0.255299	0.255299	-0.29192	-0.00827465
BAIAP3	1999.29	-0.136579	0.390419	0.999953	-0.15095	0.15095	0.0752264	0.149292
BAK1	425.356	-0.250199	0.300641	0.999953	-0.275955	0.275955	-0.18441	0.0710503
BAMBI	18.9456	-0.646133	0.329664	0.999953	-0.240714	0.240714	-0.261692	-0.267234
BANF1	2702.6	-0.023002	0.852158	0.999953	-0.0687466	0.0687466	-0.195693	-0.148405
BANP	518.524	-0.0950748	0.473239	0.999953	-0.258023	0.258023	-0.497874	0.275175
BAP1	3499.48	0.0308265	0.772057	0.999953	0.158206	-0.158206	0.658348	-0.214134
BARD1	464.411	0.0293595	0.863417	0.999953	0.07262	-0.07262	-0.414179	-0.0540192
BARHL2	8.07575	0.158668	0.829982	0.999953	-0.0204896	0.0204896	0.0730199	-0.274684
BARX1	40.288	0.0738186	0.85001	0.999953	0.0530002	-0.0530002	-0.207199	-0.184009
BASP1	12680.6	0.0386681	0.778459	0.999953	0.0725342	-0.0725342	0.325492	0.191783
BASP1-AS1	128.847	-0.0732919	0.708712	0.999953	-0.271143	0.271143	0.160751	0.412459
BATF2	3.12958	-1.16053	0.377563	0.999953	-0.263111	0.263111	-0.318435	-0.312888
BATF3	5.15871	-0.945468	0.247498	0.999953	-0.569729	0.569729	-0.984093	0.832656
BAX	943.34	-0.224502	0.394175	0.999953	-0.191857	0.191857	-0.146623	0.284158
BAZ1A	1476.99	-0.140444	0.328121	0.999953	-0.300251	0.300251	-0.356563	0.374156
BAZ1A-AS1	169.435	-0.221048	0.346238	0.999953	-0.337317	0.337317	-0.250575	0.254986
BAZ1B	4569.59	-0.067785	0.420449	0.999953	-0.182873	0.182873	-0.189678	0.0986258
BAZ2A	5610.61	-0.0245895	0.795825	0.999953	-0.114741	0.114741	0.143407	0.0827384
BAZ2B	3036.35	-0.0558942	0.706974	0.999953	-0.0772965	0.0772965	-0.227465	0.422515
BAZ2B-AS1	108.386	-0.0329707	0.880416	0.999953	-0.0905996	0.0905996	-0.395885	-0.0358412
BBC3	570.747	-0.274603	0.315435	0.999953	-0.283478	0.283478	-0.124982	0.576793
BBIP1	546.428	0.0598217	0.726617	0.999953	0.110031	-0.110031	0.21513	-0.393063
BBLN	1054.74	-0.0846161	0.526233	0.999953	-0.326221	0.326221	-0.341542	0.385181
BBOF1	143.257	0.0159907	0.928137	0.999953	0.0252505	-0.0252505	0.299245	-0.271247
BBOX1-AS1	4.42605	0.971586	0.311796	0.999953	0.446857	-0.446857	0.201011	-0.346994
BBS1	2111.79	0.00305305	0.976655	0.999953	0.0302375	-0.0302375	0.117806	0.0554823
BBS10	605.384	0.135235	0.39587	0.999953	0.278494	-0.278494	-0.0759747	0.0185382
BBS12	199.653	-0.00789533	0.96774	0.999953	0.00146536	-0.00146536	-0.0516213	0.264817
BBS2	1467.63	0.0255021	0.788112	0.999953	0.119068	-0.119068	0.284319	-0.0321993
BBS4	1122.92	0.110926	0.277151	0.999953	0.337818	-0.337818	0.495612	-0.558701
BBS5	409.035	-0.0103848	0.933433	0.999953	-0.0377689	0.0377689	-0.314679	-0.00113309
BBS7	621.654	0.0352747	0.77142	0.999953	0.113364	-0.113364	0.0772004	-0.00896736
BBS9	560.77	-0.128375	0.225876	0.999953	-0.52438	0.52438	-0.622554	0.411189
BBX	1990.86	-0.119462	0.427751	0.999953	-0.240601	0.240601	-0.32384	0.167478
BCAM	881.942	-0.285333	0.174919	0.999953	-0.372786	0.372786	-0.0776428	0.150846
BCAP29	191.475	0.117482	0.570009	0.999953	0.211496	-0.211496	0.411134	0.112061
BCAP31	1675.99	-0.0102071	0.943945	0.999953	-0.0316243	0.0316243	0.154984	0.0940163
BCAR1	1906.71	0.00562028	0.966954	0.999953	-0.0190435	0.0190435	0.217479	0.176848
BCAR3	682.411	0.256381	0.187034	0.999953	0.394467	-0.394467	0.449909	-0.0407563
BCAR3-AS1	1.51974	-3.21421	0.0648171	0.999953	-0.759518	0.759518	-0.877492	0.689116
BCAS2	1007.68	-0.00319889	0.974636	0.999953	-0.00423787	0.00423787	0.107327	-0.184019
BCAS3	774.946	0.163025	0.165336	0.999953	0.647026	-0.647026	0.589845	-0.778549
BCAS4	700.363	0.0902137	0.458955	0.999953	0.163825	-0.163825	0.046092	-0.151138
BCAT1	4824.96	0.262978	0.0485101	0.999953	0.441198	-0.441198	0.686009	-0.285372
BCAT2	527.222	-0.263567	0.0842012	0.999953	-0.575006	0.575006	-0.653718	0.552909
BCCIP	1729.15	0.0221473	0.81361	0.999953	0.0805195	-0.0805195	0.22729	-0.358806
BCDIN3D	281.852	0.0213752	0.881723	0.999953	0.0925019	-0.0925019	0.16926	-0.498277
BCDIN3D-AS1	68.7664	-0.179275	0.462321	0.999953	-0.429403	0.429403	-0.542952	0.389715
BCHE	254.641	-0.261209	0.246382	0.999953	-0.368878	0.368878	-0.328522	0.683329
BCKDHA	1706.96	0.0251556	0.845715	0.999953	0.0944673	-0.0944673	0.381516	-0.370793
BCKDHB	640.578	-0.0922805	0.498238	0.999953	-0.243376	0.243376	-0.486202	0.20999
BCKDK	1247.91	-0.140107	0.254076	0.999953	-0.473548	0.473548	-0.605137	0.259836
BCL10	313.627	0.0872359	0.591478	0.999953	0.239178	-0.239178	0.264802	-0.225247
BCL10-AS1	6.12736	0.157064	0.835428	0.999953	0.173821	-0.173821	0.15222	-0.291493
BCL11A	751.82	0.123736	0.515065	0.999953	0.250987	-0.250987	0.115641	-0.131354
BCL11B	511.958	0.177291	0.433014	0.999953	0.299143	-0.299143	0.33875	-0.208535
BCL2	544.392	0.0721394	0.532763	0.999953	0.170673	-0.170673	0.167136	-0.201807
BCL2L1	2790.78	0.032785	0.7809	0.999953	0.0896823	-0.0896823	0.229739	-0.0786591
BCL2L10	2.8832	-0.0976985	0.929414	0.999953	-0.0188217	0.0188217	-0.0818623	0.149701
BCL2L11	542.76	-0.268034	0.0992413	0.999953	-0.455644	0.455644	-0.605132	0.227718
BCL2L13	1778.18	-0.00566522	0.955163	0.999953	-0.0254206	0.0254206	0.35763	0.297738
BCL2L15	17.4731	0.0367751	0.934534	0.999953	0.039681	-0.039681	-0.0113142	0.347675
BCL2L2	1101.15	-0.0966593	0.547309	0.999953	-0.236307	0.236307	-0.362748	0.485643
BCL2L2-PABPN1	232.751	-0.170714	0.508533	0.999953	-0.114328	0.114328	0.191197	-0.158518
BCL3	106.346	0.0625522	0.748474	0.999953	0.11025	-0.11025	0.220216	-0.220032
BCL6	317.139	0.136162	0.294433	0.999953	0.32083	-0.32083	0.254857	-0.177945
BCL6B	15.8429	-0.523484	0.387927	0.999953	-0.289016	0.289016	-0.544032	-0.120012
BCL7A	2922.39	0.0191772	0.860387	0.999953	0.116158	-0.116158	0.03586	0.0146493
BCL7B	1007.67	-0.0171974	0.8879	0.999953	-0.116375	0.116375	-0.398761	0.130534
BCL7C	710.155	-0.0907608	0.569812	0.999953	-0.251558	0.251558	-0.000390342	0.172227
BCL9	3821.35	-0.0392742	0.676216	0.999953	-0.182341	0.182341	-0.35094	-0.0388535
BCL9L	2637.09	-0.0799321	0.523931	0.999953	-0.307163	0.307163	0.0625255	0.613844
BCLAF1	6001.53	0.0301369	0.781196	0.999953	0.0989889	-0.0989889	0.29861	-0.343313
BCLAF1P2	26.574	-0.299054	0.396542	0.999953	-0.620997	0.620997	-0.871241	0.928862
BCLAF3	535.124	0.0622229	0.715403	0.999953	0.0909833	-0.0909833	0.347189	-0.353789
BCO2	30.4856	0.0742563	0.825386	0.999953	0.214291	-0.214291	-0.0346711	-0.145561
BCOR	4980.87	0.152882	0.145673	0.999953	0.576755	-0.576755	0.676021	-0.235478
BCORL1	1675.4	0.0607638	0.564945	0.999953	0.148049	-0.148049	0.162703	-0.261865
BCORP1	3.08248	0.0638511	0.961857	0.999953	0.0597422	-0.0597422	-0.19831	-0.0777718
BCR	3546.57	-0.0228317	0.849992	0.999953	-0.0941406	0.0941406	0.324367	-0.00992036
BCRP2	46.356	0.0924599	0.809616	0.999953	0.0766127	-0.0766127	-0.143681	0.291723
BCRP3	40.9374	0.265218	0.454741	0.999953	0.265081	-0.265081	0.302154	-0.145789
BCS1L	719.111	-0.0463519	0.714446	0.999953	-0.198586	0.198586	-0.36229	0.520256
BCYRN1	112.088	-0.331528	0.269373	0.999953	-0.291957	0.291957	-0.361033	0.331924
BDH1	183.333	0.102837	0.537322	0.999953	0.25284	-0.25284	0.131455	-0.320217
BDH2	1084.23	-0.06715	0.512086	0.999953	-0.363989	0.363989	-0.987854	0.48065
BDKRB2	2.7534	-0.510992	0.657321	0.999953	-0.245854	0.245854	-0.0645578	0.346637
BDNF	4.81735	-0.78934	0.519694	0.999953	-0.211413	0.211413	-0.366751	-0.143362
BDNF-AS	89.3171	0.0593903	0.791038	0.999953	0.164438	-0.164438	0.142859	-0.373036
BDP1	1984.12	0.0633775	0.617051	0.999953	0.179174	-0.179174	0.0191438	-0.165015
BEAN1	19.2671	-0.0760932	0.852303	0.999953	-0.162512	0.162512	-0.382409	0.468061
BEAN1-AS1	2.6811	-0.788709	0.632451	0.999953	-0.0203283	0.0203283	-0.109517	-0.271139
BECN1	878.923	0.0120216	0.912333	0.999953	0.0579343	-0.0579343	-0.0790824	-0.233809
BEGAIN	1635.87	0.337013	0.0527333	0.999953	0.561302	-0.561302	0.57596	-0.0813097
BEND3	686.942	-0.181554	0.153345	0.999953	-0.390816	0.390816	-0.423632	0.208527
BEND3P3	2.91544	-1.29309	0.305638	0.999953	-0.305525	0.305525	-0.751244	0.353497
BEND4	275.289	0.0784951	0.675371	0.999953	0.100547	-0.100547	-0.107336	-0.274764
BEND5	850.898	0.086122	0.509192	0.999953	0.321687	-0.321687	0.454437	-0.186841
BEND6	11.3805	0.04448	0.936187	0.999953	0.0672808	-0.0672808	0.0946917	0.217241
BEND7	476.723	-0.10155	0.589869	0.999953	-0.206955	0.206955	0.121526	0.248412
BEST1	151.103	-0.278999	0.160472	0.999953	-0.420273	0.420273	-0.319366	0.875857
BEST2	2.80153	-0.987997	0.53592	0.999953	-0.352931	0.352931	-0.497591	-0.0544079
BEST3	5.19883	0.0275287	0.972408	0.999953	0.0383558	-0.0383558	-0.147899	-0.139259
[truncated: 19,767 more rows]

## Sheet: CO120
Gene_Symbol	Average_Expression	Log2_Fold_Change	P_Value	Adj_P_Value	Average_ZscoreLog2CPM_Experimental	Average_ZscoreLog2CPM_Control	Median_ZscoreLog2CPM_Experimental	Median_ZscoreLog2CPM_Control
PCDHB5	703.516	2.78287	7.04432e-16	1.64161e-11	0.820155	-0.820155	0.862757	-0.863339
LOC105377599	109.461	3.75041	5.98207e-15	6.97031e-11	0.471539	-0.471539	0.49754	-0.501368
PCDHGB6	4599.05	-1.73565	5.75568e-13	4.47101e-09	-0.757376	0.757376	-0.757606	0.699433
CTB-1I21.1	23.3347	-7.81331	7.96857e-12	4.64249e-08	-0.812283	0.812283	-0.812283	0.8624
ZNF528	729.318	1.49817	3.19681e-11	1.48997e-07	0.899911	-0.899911	0.931151	-0.895888
LOC105370213	28.9484	5.39883	9.38235e-11	3.6441e-07	0.876061	-0.876061	0.807396	-0.891321
SLCO1A2	145.355	2.14133	2.08287e-08	6.93418e-05	0.857197	-0.857197	0.818964	-0.829627
URB1-AS1	52.5505	1.66437	3.44252e-07	0.00100281	0.699449	-0.699449	0.720214	-0.743662
ZNF578	281.886	1.18993	5.49213e-07	0.0014221	0.806444	-0.806444	0.713435	-0.776778
ZNF528-AS1	70.9225	2.83474	1.67709e-06	0.0039083	0.861952	-0.861952	0.743705	-0.74289
LINC02893	223.964	1.30916	5.95794e-06	0.0126222	0.81319	-0.81319	0.945945	-0.930225
ZNF439	276.132	1.77627	6.90276e-06	0.0134052	0.821072	-0.821072	0.769673	-0.769767
IGF2	588.833	-2.63052	1.16171e-05	0.020825	-0.583882	0.583882	-0.793125	0.385771
CECR7	43.884	3.67257	1.71926e-05	0.0286183	0.83949	-0.83949	0.818718	-0.937894
LOC105379585	79.5796	-2.01638	3.16548e-05	0.0491789	-0.748126	0.748126	-0.762079	0.807948
LOC105370463	23.4915	2.01892	5.01072e-05	0.0729811	0.76322	-0.76322	0.791675	-0.791983
LYPD5	40.5606	1.90899	5.38404e-05	0.0738056	0.838799	-0.838799	0.779477	-0.996261
LINC00648	172.635	1.68725	0.000116825	0.15125	0.547269	-0.547269	0.617604	-0.643713
HERC2P4	33.0731	-3.5378	0.000162229	0.198978	-0.48402	0.48402	-0.571784	0.347498
GABRD	38.7699	1.46644	0.000191768	0.223448	0.770592	-0.770592	0.917768	-0.788653
LOC105375906	29.6136	3.05784	0.000208418	0.231284	0.437598	-0.437598	0.185725	-0.514362
C5orf63	71.1085	2.18123	0.00028868	0.241769	0.692591	-0.692591	0.697336	-0.715379
GCOM1	7.01233	-4.93648	0.000311237	0.241769	-0.774118	0.774118	-0.845189	0.797145
H19	54.308	-3.49971	0.000251326	0.241769	-0.354056	0.354056	-0.506413	-0.181828
MKRN3	312.937	1.15226	0.000234574	0.241769	0.815025	-0.815025	0.861078	-0.948036
PCDHB15	968.821	0.90977	0.00029053	0.241769	0.825725	-0.825725	0.859777	-0.668392
PCDHGA8	161.2	1.6339	0.000306813	0.241769	0.611683	-0.611683	0.517849	-0.53109
PCDHGB4	4939.07	1.36785	0.000285615	0.241769	0.558229	-0.558229	0.65862	-0.515714
PCDHGB5	163.498	1.13037	0.000256709	0.241769	0.71078	-0.71078	0.754142	-0.409282
ZNF132	162.12	0.880656	0.000274628	0.241769	0.56951	-0.56951	0.673875	-0.520555
LOC102724858	39.2803	3.37191	0.000355513	0.258902	0.47081	-0.47081	0.390282	-0.660795
MEG3	1173.28	-5.78838	0.000349907	0.258902	-0.537537	0.537537	-0.544529	0.492178
LOC105374122	53.5497	1.99245	0.000491124	0.346823	0.649995	-0.649995	0.925931	-0.735367
ZFP3	97.5616	2.65195	0.000591596	0.405487	0.684955	-0.684955	0.741495	-0.692322
FAM24B	34.6689	2.38154	0.000724193	0.469046	0.772107	-0.772107	0.785977	-0.747556
LINC00654	29.207	-1.38999	0.000724582	0.469046	-0.811387	0.811387	-0.83276	0.636297
LOC124900877	14.1135	2.94269	0.000759063	0.478086	0.479501	-0.479501	0.387725	-0.499576
LOC105373303	6.28065	3.62038	0.000879605	0.53943	0.640015	-0.640015	0.449574	-0.64368
LOC105369618	98.7717	1.43588	0.00103308	0.587195	0.380753	-0.380753	0.38953	-0.335207
PCDHA5	168.232	-1.23702	0.00102166	0.587195	-0.761904	0.761904	-0.562404	0.830632
ZNF534	74.4703	1.63171	0.000994591	0.587195	0.776472	-0.776472	0.723673	-0.803866
LOC124901024	46.8761	2.66472	0.00110848	0.615046	0.663542	-0.663542	0.760292	-0.906248
OLIG1	138.872	2.04638	0.00114272	0.6193	0.611623	-0.611623	0.679411	-0.796004
LINC00839	77.2868	2.02677	0.00135866	0.719596	0.273728	-0.273728	0.109478	-0.335824
FAR2P1	1170.81	0.931635	0.00146083	0.736778	0.760829	-0.760829	0.728182	-0.909111
IGFL2	71.7605	1.32273	0.00148595	0.736778	0.313102	-0.313102	0.280346	-0.314229
LOC107985911	487.25	1.31993	0.00142904	0.736778	0.434607	-0.434607	0.409523	-0.447971
NXF2	11.6475	3.34012	0.00175911	0.854049	0.762154	-0.762154	0.542155	-0.772851
LOC105369617	68.6299	1.28046	0.0018591	0.884174	0.417238	-0.417238	0.338472	-0.394487
LOC124901076	3.39353	-5.03169	0.00191648	0.893234	-0.673863	0.673863	-0.673863	0.390057
PCDHGA11	177.303	1.35586	0.00195563	0.893609	0.692407	-0.692407	0.676848	-0.873355
A1BG	309.464	0.249884	0.506105	0.999978	0.27823	-0.27823	0.247037	0.194348
A1BG-AS1	178.012	0.0204546	0.947113	0.999978	0.0607685	-0.0607685	0.0942341	0.597252
A2M	199.115	-0.255459	0.684901	0.999978	-0.0546232	0.0546232	-0.389647	-0.398452
A2M-AS1	60.5976	-1.80061	0.00704026	0.999978	-0.375151	0.375151	-0.453742	0.491093
A2ML1	35.4454	-0.366278	0.333353	0.999978	-0.535181	0.535181	-0.599036	0.88426
A4GALT	43.1276	-0.143161	0.876997	0.999978	-0.0636213	0.0636213	-0.11341	0.236328
AAAS	1429.52	0.14345	0.574558	0.999978	0.250466	-0.250466	0.578073	0.167108
AACS	866.811	0.333062	0.408303	0.999978	0.266885	-0.266885	0.239422	-0.461841
AACSP1	41.2439	1.26808	0.117568	0.999978	0.423414	-0.423414	0.155916	-0.427404
AADAT	591.444	-0.155017	0.579295	0.999978	-0.242214	0.242214	-0.236556	-0.382235
AAGAB	1010.34	-0.42697	0.169731	0.999978	-0.45215	0.45215	-0.452189	0.772953
AAK1	4031.57	-0.025175	0.916839	0.999978	-0.0891021	0.0891021	0.00752348	0.146928
AAMDC	298.903	-0.247259	0.213174	0.999978	-0.576698	0.576698	-0.654033	0.784321
AAMP	2145.82	0.0867915	0.794696	0.999978	0.125276	-0.125276	0.476369	0.494301
AANAT	7.51849	0.590463	0.49027	0.999978	0.246827	-0.246827	0.654062	-0.414652
AAR2	1123.44	-0.041829	0.841401	0.999978	-0.113913	0.113913	-0.36956	0.298892
AARD	19.1789	0.666193	0.290555	0.999978	0.236055	-0.236055	-0.0490724	-0.515473
AARS1	6945.74	-0.0552727	0.838851	0.999978	-0.10198	0.10198	0.326447	0.494397
AARS2	657.327	-0.0339409	0.913513	0.999978	-0.0732066	0.0732066	-0.0448687	0.0866578
AARSD1	726.951	0.184147	0.585593	0.999978	0.23776	-0.23776	0.291397	-0.211339
AASDH	456.525	-0.036105	0.870491	0.999978	-0.106279	0.106279	-0.506174	-0.0446757
AASDHPPT	2856.22	-0.076293	0.76702	0.999978	-0.127297	0.127297	-0.178495	-0.420968
AASS	1929.39	-0.0239909	0.931827	0.999978	-0.125866	0.125866	-0.159992	0.29658
AATF	890.225	0.095857	0.654624	0.999978	0.224905	-0.224905	0.377385	-0.314315
AATK	838.149	0.195015	0.490115	0.999978	0.304128	-0.304128	0.388189	0.270807
ABAT	8189.89	-0.323431	0.280805	0.999978	-0.325177	0.325177	-0.510091	0.647345
ABCA1	3661.09	-0.672199	0.113845	0.999978	-0.383997	0.383997	-0.537234	0.569877
ABCA10	18.5351	-0.807303	0.146179	0.999978	-0.502185	0.502185	-0.448294	0.343266
ABCA11P	211.143	-0.0561516	0.789815	0.999978	-0.258714	0.258714	-0.243216	0.071872
ABCA12	42.1574	-0.109552	0.804498	0.999978	-0.0599923	0.0599923	-0.241632	-0.523652
ABCA13	70.1507	-0.784097	0.325106	0.999978	-0.244692	0.244692	-0.507242	0.272489
ABCA17P	29.9015	0.704722	0.247713	0.999978	0.386711	-0.386711	0.819289	-0.408102
ABCA2	5809.51	0.0940509	0.693064	0.999978	0.166443	-0.166443	0.246661	0.376259
ABCA3	5703.8	0.0219784	0.932222	0.999978	0.008197	-0.008197	0.00219951	0.282328
ABCA4	69.227	-0.713435	0.253266	0.999978	-0.361233	0.361233	-0.591873	0.551362
ABCA5	796.056	-0.356163	0.292593	0.999978	-0.362919	0.362919	-0.246055	0.353454
ABCA6	26.1912	-0.220426	0.668191	0.999978	-0.193951	0.193951	-0.495257	0.258137
ABCA7	873.786	0.115226	0.746729	0.999978	0.129998	-0.129998	0.331003	-0.132933
ABCA8	536.128	-0.557297	0.412768	0.999978	-0.202484	0.202484	-0.125735	0.65827
ABCA9	36.6175	-0.167876	0.806801	0.999978	-0.13471	0.13471	-0.19026	0.421634
ABCB1	35.4853	-0.847558	0.144991	0.999978	-0.468703	0.468703	-0.471802	0.863023
ABCB10	534.297	0.00475512	0.983169	0.999978	0.0170917	-0.0170917	-0.172309	-0.0380181
ABCB11	25.283	-0.258289	0.676922	0.999978	-0.226232	0.226232	-0.264687	0.425361
ABCB4	25.423	0.0256742	0.958694	0.999978	0.00683939	-0.00683939	-0.0984349	-0.156139
ABCB6	1719.56	-0.00779376	0.980379	0.999978	-0.0565099	0.0565099	0.541915	0.194536
ABCB7	524.946	-0.00943743	0.963406	0.999978	-0.0395704	0.0395704	-0.0147756	-0.136629
ABCB8	1341.44	0.180749	0.530545	0.999978	0.211992	-0.211992	0.135521	0.0569418
ABCB9	646.106	0.195474	0.493323	0.999978	0.317184	-0.317184	0.373922	-0.121052
ABCC1	1022.93	0.0458002	0.835938	0.999978	0.0651018	-0.0651018	-0.187237	-0.0267882
ABCC10	860.087	0.187968	0.571307	0.999978	0.226388	-0.226388	0.363276	0.0960816
ABCC11	42.9092	-0.479952	0.276928	0.999978	-0.348911	0.348911	-0.00135688	0.287423
ABCC2	27.5801	0.351522	0.48575	0.999978	0.333156	-0.333156	-0.0139017	-0.519871
ABCC3	17.2232	0.317264	0.691181	0.999978	0.093367	-0.093367	-0.167523	0.249179
ABCC4	456.317	-0.0340473	0.89669	0.999978	-0.0863106	0.0863106	-0.181153	-0.0314266
ABCC5	2342.29	0.148786	0.409447	0.999978	0.404671	-0.404671	0.318735	-0.0394647
ABCC6	13.2719	0.244461	0.793426	0.999978	0.129571	-0.129571	0.130616	-0.138234
ABCC6P1	5.10479	-1.42815	0.136387	0.999978	-0.554922	0.554922	-0.579965	0.408066
ABCC6P2	3.24884	0.92897	0.52637	0.999978	0.122543	-0.122543	-0.360847	-0.0736334
ABCC8	754.2	-0.109861	0.758092	0.999978	-0.156825	0.156825	-0.124386	-0.0355736
ABCC9	129.527	0.219145	0.682757	0.999978	0.0495488	-0.0495488	0.101919	0.0329223
ABCD1	234.202	0.0493757	0.882739	0.999978	0.0835658	-0.0835658	-0.117432	0.276087
ABCD2	262.515	0.244653	0.608637	0.999978	0.151862	-0.151862	0.105834	-0.294775
ABCD3	1718.01	-0.133734	0.504208	0.999978	-0.306389	0.306389	-0.418212	0.0970639
ABCD4	1171.98	0.00653701	0.975223	0.999978	0.0295878	-0.0295878	0.0314041	0.387751
ABCE1	1998.02	-0.0964076	0.778341	0.999978	-0.0928189	0.0928189	-0.0824739	-0.45698
ABCF1	2642.49	0.131533	0.526116	0.999978	0.249301	-0.249301	0.569846	-0.311541
ABCF2	1184.22	0.00144842	0.994469	0.999978	-0.00927138	0.00927138	0.125379	-0.103078
ABCF2-H2BK1	396.78	-0.0873363	0.758694	0.999978	-0.179181	0.179181	0.0237041	0.456295
ABCF3	1305.75	-0.171305	0.463409	0.999978	-0.329286	0.329286	-0.0514618	0.397907
ABCG1	802.43	-0.405787	0.360378	0.999978	-0.302901	0.302901	-0.341593	0.297247
ABCG2	3.42388	-0.86605	0.431076	0.999978	-0.457859	0.457859	-0.389659	0.820908
ABCG4	374.173	0.245431	0.385566	0.999978	0.278472	-0.278472	0.323293	0.0157336
ABCG8	2.93892	-1.72674	0.237646	0.999978	-0.329629	0.329629	-0.642257	-0.164163
ABHD1	4.7913	-0.621351	0.499672	0.999978	-0.325311	0.325311	-0.367316	0.222017
ABHD10	1288.06	-0.000572609	0.997844	0.999978	0.00448252	-0.00448252	0.179608	-0.35066
ABHD11	227.168	-0.157329	0.605096	0.999978	-0.220687	0.220687	0.0406729	0.351721
ABHD12	1692.61	-0.111601	0.601792	0.999978	-0.281386	0.281386	-0.140629	0.367444
ABHD13	456.471	-0.0973766	0.732306	0.999978	-0.153839	0.153839	-0.0170614	-0.214633
ABHD14A	683.025	0.125714	0.662682	0.999978	0.17163	-0.17163	-0.241732	-0.0073516
ABHD14A-ACY1	27.6968	-0.332598	0.622316	0.999978	-0.106708	0.106708	0.198009	-0.0144802
ABHD14B	210.03	-0.118314	0.752946	0.999978	-0.0517337	0.0517337	0.00408989	0.057983
ABHD15	148.667	-0.134174	0.761087	0.999978	-0.108766	0.108766	0.210144	0.182526
ABHD16A	1465.09	0.0947752	0.722192	0.999978	0.182396	-0.182396	0.260717	0.325331
ABHD17A	1765.59	0.251733	0.315726	0.999978	0.346815	-0.346815	0.575512	0.0686892
ABHD17B	729.213	0.194046	0.428075	0.999978	0.383721	-0.383721	0.518728	-0.391244
ABHD17C	899.773	0.00437205	0.984068	0.999978	-0.014686	0.014686	-0.324146	0.348538
ABHD18	474.001	-0.0122507	0.96744	0.999978	-0.0290793	0.0290793	-0.102209	-0.322654
ABHD2	5391.81	-0.127001	0.403116	0.999978	-0.371526	0.371526	-0.117469	0.1416
ABHD3	327.207	-0.263804	0.311469	0.999978	-0.453325	0.453325	-0.261562	0.213086
ABHD4	1660.56	-0.309413	0.358251	0.999978	-0.216483	0.216483	-0.227175	0.545762
ABHD5	619.58	-0.254959	0.350414	0.999978	-0.355321	0.355321	-0.364032	0.371913
ABHD6	1453.4	0.105962	0.704926	0.999978	0.157287	-0.157287	0.319251	-0.186793
ABHD8	1346.73	0.305553	0.274444	0.999978	0.372578	-0.372578	0.327382	0.0649466
ABI1	1505.02	-0.21188	0.435839	0.999978	-0.2356	0.2356	-0.267975	0.273252
ABI2	8276.06	0.0823956	0.768739	0.999978	0.141121	-0.141121	0.140108	-0.112224
ABI3	2.55787	-0.209043	0.854808	0.999978	-0.178718	0.178718	-0.176334	-0.199409
ABI3BP	302.074	-0.342751	0.234291	0.999978	-0.235969	0.235969	-0.390504	0.187318
ABITRAM	501.429	-0.124896	0.671216	0.999978	-0.124643	0.124643	-0.0628451	0.0392104
ABL1	4211.41	0.12544	0.455076	0.999978	0.335184	-0.335184	0.700078	-0.376024
ABL2	1746.2	0.0874907	0.764367	0.999978	0.147801	-0.147801	0.138604	-0.276713
ABLIM1	3727.54	-0.261958	0.594458	0.999978	-0.190734	0.190734	-0.211202	0.552015
ABLIM2	403.031	-0.186341	0.538806	0.999978	-0.20487	0.20487	-0.0255326	0.134063
ABLIM3	2290.17	0.0113582	0.964854	0.999978	-0.0133683	0.0133683	-0.0943257	-0.260457
ABO	2.54626	-1.23437	0.418959	0.999978	-0.290276	0.290276	-0.327055	-0.358534
ABR	8379.14	0.0707449	0.779962	0.999978	0.148209	-0.148209	0.0217823	0.18529
ABR-AS1	1.6978	-1.68291	0.355782	0.999978	-0.308406	0.308406	-0.477079	0.307363
ABRACL	376.35	0.528373	0.371379	0.999978	0.248711	-0.248711	0.40704	-0.666332
ABRAXAS1	206.567	-0.126475	0.650164	0.999978	-0.156719	0.156719	-0.0740001	-0.1325
ABRAXAS2	772.159	-0.100436	0.721591	0.999978	-0.151371	0.151371	0.00455862	-0.173597
ABT1	495.838	0.0918844	0.665765	0.999978	0.242871	-0.242871	0.30528	0.106777
ABTB1	175.61	0.0935403	0.845645	0.999978	0.124364	-0.124364	0.154507	0.0914398
ABTB2	921.255	0.0795559	0.611832	0.999978	0.478841	-0.478841	0.677762	-0.581594
ACAA1	913.839	-0.00470366	0.987437	0.999978	0.0280915	-0.0280915	0.0547376	0.399049
ACAA2	846.874	-0.331289	0.263108	0.999978	-0.348273	0.348273	-0.277834	0.626471
ACACA	3397.51	0.0292468	0.910057	0.999978	0.0526492	-0.0526492	-0.052266	-0.511525
ACACB	760.621	0.0738532	0.812317	0.999978	0.0721013	-0.0721013	0.44068	-0.0829697
ACAD10	685.724	0.0282213	0.891796	0.999978	0.0363063	-0.0363063	0.373506	-0.00111672
ACAD11	1457.37	-0.119393	0.631217	0.999978	-0.167561	0.167561	-0.160585	0.492858
ACAD8	870.632	0.105614	0.656026	0.999978	0.233561	-0.233561	0.464924	0.207367
ACAD9	861.985	0.031916	0.863183	0.999978	0.0829077	-0.0829077	0.298529	-0.237905
ACAD9-DT	116.307	-0.155998	0.623085	0.999978	-0.22337	0.22337	-0.272524	0.409417
ACADL	65.9102	0.237308	0.572786	0.999978	0.202978	-0.202978	0.343834	-0.106599
ACADM	747.553	-0.232875	0.321068	0.999978	-0.352552	0.352552	-0.266192	0.453359
ACADS	138.135	0.18911	0.61915	0.999978	0.245102	-0.245102	0.039759	0.0718119
ACADSB	841.915	-0.104787	0.624016	0.999978	-0.287122	0.287122	-0.294329	0.158398
ACADVL	2839.9	-0.0848294	0.809733	0.999978	-0.062554	0.062554	0.163771	0.127883
ACAN	706.439	-5.02187	0.0168253	0.999978	-0.348737	0.348737	-0.348	-0.349441
ACAP1	42.2548	-0.101129	0.800992	0.999978	-0.150391	0.150391	-0.456566	0.294468
ACAP2	2158.99	0.0793874	0.774668	0.999978	0.13069	-0.13069	0.0347215	-0.263165
ACAP3	3735.63	0.402453	0.170882	0.999978	0.388876	-0.388876	0.249476	-0.213546
ACAT1	1075.43	-0.0320108	0.855755	0.999978	-0.227959	0.227959	0.0519621	0.27068
ACAT2	1144.53	0.0228633	0.928849	0.999978	0.057158	-0.057158	0.03439	-0.433608
ACBD3	1496.42	-0.210107	0.354126	0.999978	-0.399476	0.399476	-0.471421	-0.00368654
ACBD4	569.919	0.178142	0.569819	0.999978	0.264576	-0.264576	0.258662	0.1736
ACBD5	1803.42	-0.135504	0.576767	0.999978	-0.185183	0.185183	0.119106	0.510035
ACBD6	1443.42	0.0434879	0.852783	0.999978	0.101262	-0.101262	0.175828	-0.369955
ACBD7	275.427	0.273253	0.160232	0.999978	0.719663	-0.719663	0.782771	-0.548181
ACCS	17.9931	0.890382	0.322852	0.999978	0.340216	-0.340216	0.714075	-0.164954
ACD	811.797	0.00196311	0.991556	0.999978	-0.00579739	0.00579739	0.0204426	0.230846
ACE	136.771	-0.1191	0.796407	0.999978	-0.184279	0.184279	-0.198538	0.154867
ACE2	7.18277	0.501027	0.493861	0.999978	0.45734	-0.45734	0.548774	-0.651992
ACER1	3.57148	-0.615638	0.598169	0.999978	-0.326898	0.326898	-0.185045	-0.20026
ACER2	144.897	-0.0117427	0.970266	0.999978	0.0152782	-0.0152782	0.10733	0.111487
ACER3	887.083	-0.231157	0.408614	0.999978	-0.359511	0.359511	-0.495327	-0.050514
ACHE	1147.25	-0.323473	0.503115	0.999978	-0.181494	0.181494	-0.191393	0.0625235
ACIN1	5490.39	0.115742	0.54732	0.999978	0.321376	-0.321376	0.46191	0.219145
ACKR1	180.453	0.182462	0.605065	0.999978	0.199382	-0.199382	0.143729	0.0764114
ACKR2	4.74186	-0.222634	0.812646	0.999978	-0.105414	0.105414	-0.440439	0.382931
ACKR3	618.714	-0.34554	0.30269	0.999978	-0.283298	0.283298	-0.341564	0.698439
ACKR4	2.57267	-2.35463	0.210299	0.999978	-0.348189	0.348189	-0.496565	-0.16407
ACLY	6424.87	0.26905	0.389217	0.999978	0.336302	-0.336302	-0.0487268	-0.44207
ACO1	1142.63	-0.0142428	0.930565	0.999978	-0.0832879	0.0832879	0.123029	0.177044
ACO2	5796.76	-0.00414604	0.982363	0.999978	-0.028735	0.028735	0.31223	0.172111
ACOT1	183.173	0.349462	0.364064	0.999978	0.279839	-0.279839	0.350824	-0.226069
ACOT11	99.4422	-0.41292	0.450921	0.999978	-0.148732	0.148732	-0.0865152	0.381008
ACOT12	12.2356	-0.263687	0.705403	0.999978	-0.194594	0.194594	-0.332299	0.749946
ACOT13	544.973	-0.247447	0.373849	0.999978	-0.276668	0.276668	0.0257065	0.677217
ACOT2	196.085	0.569872	0.204854	0.999978	0.397821	-0.397821	0.596791	-0.568239
ACOT4	12.2104	0.813769	0.220369	0.999978	0.562603	-0.562603	0.772052	-0.521163
ACOT6	2.2109	0.0712177	0.958332	0.999978	0.137093	-0.137093	-0.177687	-0.207483
ACOT7	2744.37	-0.0419899	0.858976	0.999978	-0.122182	0.122182	0.0623485	0.29677
ACOT8	494.996	0.0908646	0.636788	0.999978	0.322708	-0.322708	0.10374	0.289912
ACOT9	434.286	0.0458737	0.866277	0.999978	0.0893126	-0.0893126	0.0712122	0.326013
ACOX1	1716.47	-0.0702259	0.689245	0.999978	-0.237693	0.237693	-0.363486	0.141097
ACOX2	79.0749	-0.447852	0.433432	0.999978	-0.19243	0.19243	-0.141522	0.487489
ACOX3	1098.56	-0.0108889	0.955393	0.999978	-0.0701853	0.0701853	-0.289364	-0.132806
ACOXL	2.51584	0.351938	0.787727	0.999978	0.1675	-0.1675	0.393661	-0.178976
ACOXL-AS1	1.72653	-0.626966	0.691862	0.999978	-0.239211	0.239211	-0.417835	-0.397611
ACP1	2408.05	-0.0545245	0.780687	0.999978	-0.231288	0.231288	-0.157029	-0.220611
ACP2	1206.51	-0.165932	0.504882	0.999978	-0.268613	0.268613	-0.343526	0.447439
ACP3	2.63086	-0.0121962	0.992689	0.999978	-0.0358691	0.0358691	-0.0154142	-0.143359
ACP5	11.6453	1.12872	0.304457	0.999978	0.263302	-0.263302	-0.181592	-0.577875
ACP6	605.353	0.0869732	0.620108	0.999978	0.136268	-0.136268	0.231071	-0.253623
ACR	15.4312	0.159682	0.769875	0.999978	0.115797	-0.115797	-0.252984	-0.0492805
ACRBP	63.5001	0.197056	0.552221	0.999978	0.290964	-0.290964	0.639749	-0.134496
ACRV1	5.1508	0.351794	0.705987	0.999978	0.291094	-0.291094	0.455114	-0.291497
ACSBG1	184.649	-0.480378	0.190116	0.999978	-0.403093	0.403093	-0.849749	0.680886
ACSBG2	4.87975	-0.0821885	0.933401	0.999978	-0.0923737	0.0923737	-0.244902	-0.19498
ACSF2	233.439	-0.271525	0.556812	0.999978	-0.157356	0.157356	-0.147392	0.306552
ACSF3	466.182	0.0356251	0.868457	0.999978	0.0752978	-0.0752978	-0.12298	0.0375012
ACSL1	1049.41	0.134414	0.568867	0.999978	0.316723	-0.316723	0.329252	-0.37497
ACSL3	2282.74	-0.178504	0.451819	0.999978	-0.31056	0.31056	-0.301169	0.12496
ACSL4	2368.62	0.0496125	0.859524	0.999978	0.0760473	-0.0760473	0.0634648	0.337971
ACSL5	0.665041	-2.9506	0.391484	0.999978	-0.539178	0.539178	-0.539178	0.485675
ACSL6	1199.79	-0.157423	0.687777	0.999978	-0.212352	0.212352	-0.0106937	0.433146
ACSL6-AS1	7.43642	-0.632284	0.402124	0.999978	-0.429868	0.429868	-0.33342	0.543736
ACSM1	3.71232	0.671154	0.488724	0.999978	0.449619	-0.449619	0.13553	-0.477919
ACSM3	5.45474	-0.719432	0.465732	0.999978	-0.3455	0.3455	-0.234481	0.24674
ACSM5	6.31185	-1.13729	0.22897	0.999978	-0.48161	0.48161	-0.802157	0.857063
ACSS1	688.816	0.106489	0.851541	0.999978	0.0555016	-0.0555016	0.205285	0.0175023
ACSS2	720.398	0.0604057	0.76732	0.999978	0.134613	-0.134613	0.354246	0.315498
ACSS3	334.355	-0.00915241	0.983359	0.999978	0.0136002	-0.0136002	0.190359	0.456273
ACTA1	24.7479	-0.2316	0.659187	0.999978	-0.152461	0.152461	-0.0498102	0.104308
ACTA2	456.276	-0.587976	0.334512	0.999978	-0.242099	0.242099	-0.214527	0.691682
ACTA2-AS1	1.97737	0.19159	0.887057	0.999978	0.171679	-0.171679	-0.0622981	-0.0870938
ACTB	69687.1	0.141957	0.533522	0.999978	0.285502	-0.285502	0.253195	-0.710547
ACTC1	85.0397	-1.97071	0.156388	0.999978	-0.318263	0.318263	-0.319663	-0.33918
ACTG1	86803.4	0.130585	0.483342	0.999978	0.383399	-0.383399	0.632954	-0.275997
ACTG1P17	6.31239	0.0673835	0.930826	0.999978	0.0466226	-0.0466226	0.128596	0.292393
ACTG1P20	68.4122	-0.182992	0.660586	0.999978	-0.247315	0.247315	-0.250391	0.268567
ACTG1P25	33.2356	-0.433134	0.341764	0.999978	-0.402439	0.402439	-0.39941	0.865565
ACTG1P4	181.945	0.160973	0.55996	0.999978	0.308013	-0.308013	0.147727	-0.750854
ACTG2	12.5331	-1.67802	0.15127	0.999978	-0.352054	0.352054	-0.64845	-0.234624
ACTL10	2.08637	1.12695	0.495878	0.999978	0.278756	-0.278756	-0.192122	-0.651009
ACTL6A	590.58	0.128607	0.537734	0.999978	0.230343	-0.230343	0.490445	-0.164757
ACTL6B	1203.46	0.0955406	0.692484	0.999978	0.0896441	-0.0896441	0.0353677	-0.32091
ACTN1	2587.64	-0.224283	0.464738	0.999978	-0.257369	0.257369	-0.275832	0.416275
ACTN2	608.715	0.323783	0.251415	0.999978	0.454866	-0.454866	0.403082	-0.562501
ACTN3	6.6267	0.857551	0.351313	0.999978	0.422262	-0.422262	0.624517	-0.590477
ACTN4	3761.32	0.0398801	0.875282	0.999978	0.0710358	-0.0710358	0.221735	-0.0839981
ACTR10	1600.85	-0.121195	0.574407	0.999978	-0.286321	0.286321	-0.607155	-0.189866
ACTR1A	6324.95	0.164319	0.506656	0.999978	0.311619	-0.311619	0.237599	-0.462841
ACTR1B	1932.38	0.146306	0.626558	0.999978	0.212056	-0.212056	0.236519	0.0906721
ACTR2	5706.65	-0.155017	0.457072	0.999978	-0.327561	0.327561	-0.348932	-0.0992348
ACTR3	3878.81	0.0411459	0.857781	0.999978	0.0721578	-0.0721578	-0.247544	-0.332069
ACTR3-AS1	18.0382	0.187495	0.729988	0.999978	0.172078	-0.172078	0.497541	0.121037
ACTR3B	1108.31	0.163184	0.70606	0.999978	0.117949	-0.117949	0.0721801	-0.628992
ACTR3C	174.122	0.483132	0.167749	0.999978	0.495525	-0.495525	0.264755	-0.781299
ACTR5	410.5	0.0532312	0.788573	0.999978	0.269259	-0.269259	0.287278	-0.699073
ACTR6	642.564	-0.0828602	0.720237	0.999978	-0.198091	0.198091	-0.104809	0.135548
ACTR8	1548.1	-0.0206427	0.907406	0.999978	-0.120148	0.120148	-0.194081	-0.200724
ACTRT3	5.65083	0.970049	0.3005	0.999978	0.475655	-0.475655	0.303328	-0.673795
ACVR1	1016.05	0.237089	0.46519	0.999978	0.277311	-0.277311	0.471557	-0.262556
ACVR1B	4162.8	0.180106	0.532881	0.999978	0.30169	-0.30169	0.401749	-0.901299
ACVR1C	43.408	0.839853	0.207755	0.999978	0.364817	-0.364817	0.407705	-0.387968
ACVR2A	2252.11	0.104251	0.808003	0.999978	0.0767175	-0.0767175	0.0951381	-0.303462
ACVR2B	1729.23	-0.131589	0.507615	0.999978	-0.339814	0.339814	-0.363171	0.393586
ACVR2B-AS1	69.8948	0.636328	0.16642	0.999978	0.335066	-0.335066	0.258087	-0.620047
ACVRL1	2.7754	-1.17994	0.369262	0.999978	-0.449503	0.449503	-0.392657	0.517153
ACY1	129.735	-0.118592	0.730569	0.999978	-0.141092	0.141092	-0.17474	0.076451
ACYP1	331.536	-0.0277654	0.924817	0.999978	-0.0556326	0.0556326	-0.188245	0.527516
ACYP2	238.115	-0.209187	0.378196	0.999978	-0.435798	0.435798	-0.411215	0.413145
ADA	168.452	0.216837	0.332038	0.999978	0.506705	-0.506705	0.365265	-0.334085
ADA2	62.9714	0.285865	0.670226	0.999978	-0.0305184	0.0305184	-0.377407	0.0864077
ADAL	459.699	0.0112026	0.956249	0.999978	0.000500695	-0.000500695	-0.274062	0.0734681
ADAM10	2114.64	-0.115991	0.592789	0.999978	-0.305163	0.305163	-0.162509	0.0598574
ADAM11	753.442	0.135797	0.720486	0.999978	0.114275	-0.114275	0.264554	0.339034
ADAM12	172.888	-0.5307	0.29263	0.999978	-0.218117	0.218117	-0.108684	0.365999
ADAM15	1714.91	0.048773	0.871428	0.999978	0.108202	-0.108202	0.118844	0.161504
ADAM17	1546.62	-0.250404	0.284881	0.999978	-0.33062	0.33062	-0.24516	0.360496
ADAM19	740.49	0.201681	0.47705	0.999978	0.29631	-0.29631	0.224763	-0.114493
ADAM20	119.958	0.288685	0.503108	0.999978	0.245233	-0.245233	0.207062	-0.306546
ADAM20P1	59.3478	-0.349828	0.438734	0.999978	-0.3142	0.3142	-0.161936	0.66841
ADAM21	14.1245	-0.0596892	0.922138	0.999978	-0.0950342	0.0950342	-0.185366	0.49592
ADAM21P1	1.93779	0.888648	0.565241	0.999978	0.427906	-0.427906	0.508634	-0.697045
ADAM22	2227.86	-0.15006	0.638854	0.999978	-0.230448	0.230448	-0.190718	0.0647151
ADAM23	1765.78	-0.0849256	0.700843	0.999978	-0.242884	0.242884	-0.202434	0.257031
ADAM28	30.7343	-0.600354	0.354085	0.999978	-0.34778	0.34778	-0.426888	0.738382
ADAM29	2.20689	-0.338455	0.824791	0.999978	-0.243327	0.243327	-0.433732	0.434453
ADAM32	17.8801	0.0550161	0.916664	0.999978	0.0153025	-0.0153025	-0.177481	-0.131913
ADAM33	79.4947	-0.689387	0.357978	0.999978	-0.267696	0.267696	-0.575293	0.249047
ADAM8	168.847	0.187059	0.577089	0.999978	0.192269	-0.192269	0.207926	0.314977
ADAM9	2392.52	-0.344643	0.166964	0.999978	-0.382151	0.382151	-0.294016	0.625083
ADAMTS1	485.674	-0.475909	0.361555	0.999978	-0.232556	0.232556	-0.474284	0.591664
ADAMTS10	1397.59	0.133041	0.631765	0.999978	0.168667	-0.168667	0.426821	0.270583
ADAMTS12	251.576	-0.94644	0.156335	0.999978	-0.346057	0.346057	-0.325536	0.668656
ADAMTS13	564.582	0.0218396	0.954797	0.999978	0.0427553	-0.0427553	0.0493131	0.241729
ADAMTS14	47.8503	-0.0566027	0.936402	0.999978	-0.0720419	0.0720419	-0.50035	-0.145895
ADAMTS15	297.333	-0.0125053	0.979387	0.999978	-0.0269136	0.0269136	-0.195609	-0.0484151
ADAMTS16	353.225	0.00413972	0.99546	0.999978	-0.125182	0.125182	-0.258395	0.177242
ADAMTS16-DT	41.4879	0.136282	0.851161	0.999978	-0.0191137	0.0191137	-0.305538	-0.291121
ADAMTS17	120.843	-0.682954	0.209444	0.999978	-0.353895	0.353895	-0.430679	0.619813
ADAMTS18	97.9074	0.0512068	0.951667	0.999978	-0.0574358	0.0574358	0.0877521	0.485104
ADAMTS19	35.7729	0.811067	0.29016	0.999978	0.256972	-0.256972	0.470077	-0.572875
ADAMTS19-AS1	6.07274	-0.327006	0.793677	0.999978	-0.173439	0.173439	-0.399751	-0.342133
ADAMTS2	374.968	-0.00696993	0.986272	0.999978	-0.0388363	0.0388363	0.0168123	-0.306742
ADAMTS20	70.9305	0.0698371	0.870509	0.999978	0.0478366	-0.0478366	0.282749	-0.165264
ADAMTS3	2291.12	0.123232	0.673847	0.999978	0.0792482	-0.0792482	0.266191	-0.152229
ADAMTS4	165.862	0.100934	0.774621	0.999978	0.109723	-0.109723	0.269372	0.232975
ADAMTS5	170.191	-0.0978132	0.775446	0.999978	-0.11273	0.11273	-0.109098	0.339284
ADAMTS6	421.933	-0.0331853	0.928821	0.999978	-0.133099	0.133099	0.0712207	0.0555553
ADAMTS7	1369.68	0.529385	0.171199	0.999978	0.418982	-0.418982	0.433836	-0.503562
ADAMTS7P1	19.7851	-0.528214	0.44037	0.999978	-0.0322847	0.0322847	-0.0949376	-0.170293
ADAMTS8	75.6047	0.174305	0.805651	0.999978	0.00540827	-0.00540827	-0.0229295	-0.090722
ADAMTS9	471.762	0.0300839	0.936302	0.999978	0.0571477	-0.0571477	0.0190433	0.378335
ADAMTS9-AS2	34.3171	-0.0995852	0.807727	0.999978	-0.115523	0.115523	-0.151592	0.323161
ADAMTSL1	905.565	0.0221894	0.93974	0.999978	-0.0311978	0.0311978	-0.0427724	-0.124352
ADAMTSL2	91.6142	-0.443617	0.427139	0.999978	-0.202453	0.202453	-0.369757	0.228171
ADAMTSL3	31.1274	-1.1818	0.0918473	0.999978	-0.454665	0.454665	-0.712409	0.113608
ADAMTSL4	150.18	-0.234843	0.590724	0.999978	-0.119677	0.119677	0.0469375	0.242407
ADAMTSL4-AS1	2.58743	-1.02556	0.430423	0.999978	-0.481898	0.481898	-0.710863	0.537737
ADAMTSL5	16.6694	-0.0652647	0.908132	0.999978	-0.095904	0.095904	-0.0727072	-0.130974
ADAP1	805.248	0.0427386	0.896734	0.999978	0.00689032	-0.00689032	0.101283	-0.0395358
ADAP2	38.5739	-0.331352	0.610624	0.999978	-0.196598	0.196598	-0.324108	0.537874
ADAR	8286.2	-0.1063	0.476814	0.999978	-0.480885	0.480885	-0.507399	0.957472
ADARB1	1508.8	0.161453	0.433567	0.999978	0.388846	-0.388846	0.724449	-0.258551
ADARB2	287.108	0.699987	0.0641832	0.999978	0.484601	-0.484601	0.929964	-0.638375
ADAT1	899.964	0.0569201	0.815507	0.999978	0.0910033	-0.0910033	-0.199486	-0.509256
ADAT2	489.239	0.112415	0.749696	0.999978	0.117606	-0.117606	0.137087	-0.0531458
ADAT3	65.262	0.327179	0.361875	0.999978	0.407011	-0.407011	0.357373	-0.25126
ADCK1	396.945	0.148925	0.569923	0.999978	0.255154	-0.255154	0.351227	0.184765
ADCK2	695.96	0.288631	0.418951	0.999978	0.271682	-0.271682	0.316346	-0.193732
ADCK5	174.881	0.0225528	0.945524	0.999978	0.0558954	-0.0558954	0.0177119	0.611234
ADCY1	12913.9	0.281208	0.335782	0.999978	0.336007	-0.336007	0.10794	-0.301532
ADCY10	10.4848	-0.354954	0.602562	0.999978	-0.352298	0.352298	-0.0666367	0.0944032
ADCY10P1	114.142	0.286399	0.509893	0.999978	0.232785	-0.232785	0.220274	-0.695855
ADCY2	2873.53	-0.153692	0.676544	0.999978	-0.194207	0.194207	0.162455	0.368745
ADCY3	1364.22	0.109922	0.698203	0.999978	0.112732	-0.112732	0.253128	0.207418
ADCY4	1.67775	-0.51841	0.706116	0.999978	-0.309179	0.309179	-0.75853	0.430762
ADCY5	2039.56	0.277992	0.372828	0.999978	0.28513	-0.28513	0.350095	-0.44212
ADCY6	2679.68	0.0167003	0.960683	0.999978	0.0392084	-0.0392084	0.0975632	0.209104
ADCY6-DT	6.40471	-0.6669	0.457436	0.999978	-0.4265	0.4265	-0.458344	0.325023
ADCY7	281.803	-0.495919	0.0835352	0.999978	-0.584206	0.584206	-0.865174	0.637159
ADCY8	678.803	-0.0391683	0.936139	0.999978	-0.0502484	0.0502484	0.243621	0.453217
ADCY9	934.1	0.0697053	0.726018	0.999978	0.184181	-0.184181	0.135757	0.0800718
ADCYAP1	345.514	-0.0473029	0.94192	0.999978	-0.092256	0.092256	0.311933	0.435389
ADCYAP1R1	5418.79	0.14261	0.556544	0.999978	0.295747	-0.295747	0.316642	0.139028
ADD1	10090.9	0.0826437	0.663291	0.999978	0.345175	-0.345175	0.53282	-0.552158
ADD2	7546.94	0.465572	0.27421	0.999978	0.344619	-0.344619	0.400037	-0.818015
ADD3	3189.46	-0.277583	0.376684	0.999978	-0.204215	0.204215	0.0440022	0.663768
ADD3-AS1	14.9253	-0.0185949	0.976582	0.999978	-0.0751398	0.0751398	-0.419572	0.0917704
ADGB	6.00545	-0.750351	0.458988	0.999978	-0.332224	0.332224	-0.478378	0.193548
ADGRA1	518.302	-0.368491	0.430017	0.999978	-0.24297	0.24297	-0.176002	0.657015
ADGRA1-AS1	1.38517	-0.15914	0.935408	0.999978	-0.127723	0.127723	-0.255728	0.252016
ADGRA2	277.462	-1.20103	0.269159	0.999978	-0.240779	0.240779	-0.254373	-0.280432
ADGRA3	1828.33	-0.274313	0.250586	0.999978	-0.408899	0.408899	-0.295509	0.595108
ADGRB1	1992.09	0.377177	0.182568	0.999978	0.386866	-0.386866	0.285676	-0.056052
ADGRB2	9528.56	0.226899	0.422062	0.999978	0.297633	-0.297633	0.427112	-0.132127
ADGRB3	3229.85	0.209394	0.471382	0.999978	0.361701	-0.361701	0.242995	-0.488932
ADGRB3-DT	281.328	0.100481	0.711136	0.999978	0.147096	-0.147096	-0.335396	-0.271409
ADGRD1	30.9114	-0.0496298	0.925956	0.999978	-0.0511304	0.0511304	0.0220581	-0.442052
ADGRD2	3.11876	1.08445	0.488243	0.999978	0.260969	-0.260969	-0.250409	-0.376075
ADGRE4P	1.92731	-0.0212151	0.987127	0.999978	-0.0769359	0.0769359	-0.324489	-0.190246
ADGRE5	61.818	0.0037113	0.99388	0.999978	-0.00467928	0.00467928	-0.157281	-0.158106
ADGRF2	0.895036	1.59447	0.602046	0.999978	0.181874	-0.181874	-0.290532	-0.624387
ADGRF3	27.6408	0.252459	0.630566	0.999978	0.218902	-0.218902	0.162704	-0.254941
ADGRF4	1.1643	1.90992	0.30302	0.999978	0.655811	-0.655811	0.712105	-0.677561
ADGRF5	2.48743	0.510899	0.746192	0.999978	0.200122	-0.200122	-0.0472474	-0.149667
ADGRG1	17449.4	0.139755	0.618219	0.999978	0.166426	-0.166426	0.0618175	-0.248373
ADGRG2	140.393	-0.706819	0.336026	0.999978	-0.288837	0.288837	-0.158115	0.599905
ADGRG3	34.3606	0.174704	0.661077	0.999978	0.223108	-0.223108	0.502047	-0.423159
ADGRG4	1.58198	-0.673437	0.796543	0.999978	0.0740214	-0.0740214	-0.604916	-0.266797
ADGRG5	5.44906	1.05889	0.438839	0.999978	0.360301	-0.360301	0.505069	-0.474322
ADGRG6	90.7145	0.492071	0.344324	0.999978	0.214849	-0.214849	0.20423	-0.0808554
ADGRL1	9131.1	0.236402	0.349315	0.999978	0.340096	-0.340096	0.365067	0.112342
ADGRL1-AS1	44.7488	0.228741	0.599299	0.999978	0.19441	-0.19441	-0.184724	-0.0692986
ADGRL2	2108.2	-0.229674	0.466186	0.999978	-0.281625	0.281625	-0.227581	0.225107
ADGRL3	3276.2	-0.378778	0.391918	0.999978	-0.295692	0.295692	-0.239404	0.673491
ADGRL4	2.12359	-0.390803	0.809562	0.999978	-0.159768	0.159768	-0.273173	6.26939e-06
ADGRV1	5751.61	-0.626623	0.18941	0.999978	-0.29217	0.29217	-0.275835	0.725
ADH1B	3.11839	0.28143	0.837708	0.999978	0.0955568	-0.0955568	-0.468683	-0.50558
ADH5	3159.32	-0.153196	0.391168	0.999978	-0.369062	0.369062	-0.333374	0.217409
ADHFE1	197.27	-0.263092	0.449966	0.999978	-0.16462	0.16462	-0.293137	0.43713
ADI1	722.879	-0.135177	0.433951	0.999978	-0.594567	0.594567	-0.678075	0.626429
ADIPOR1	1980.73	-0.0372939	0.817165	0.999978	-0.190154	0.190154	-0.178346	0.730581
ADIPOR2	1907.06	0.186936	0.253632	0.999978	0.514795	-0.514795	0.908776	-0.247692
ADIRF-AS1	24.8258	0.0464496	0.937346	0.999978	0.019318	-0.019318	-0.453733	-0.318259
ADK	621.98	-0.190092	0.515609	0.999978	-0.173026	0.173026	-0.196653	0.313797
ADM	1505.52	0.284997	0.680158	0.999978	0.0598406	-0.0598406	0.574227	0.409387
ADM2	209.04	0.305616	0.554336	0.999978	0.13763	-0.13763	-0.192841	0.0198379
ADM5	18.7525	-0.750594	0.149408	0.999978	-0.544339	0.544339	-0.565071	0.675153
ADNP	5658.03	0.0390819	0.87901	0.999978	0.0904843	-0.0904843	0.112526	-0.292857
ADNP-AS1	14.6074	0.0332405	0.95166	0.999978	0.0280496	-0.0280496	-0.286138	-0.0205199
ADNP2	1654.6	0.0283053	0.899748	0.999978	0.0445203	-0.0445203	0.260593	0.0943132
ADO	1193.76	0.000195701	0.999317	0.999978	0.0140784	-0.0140784	-0.0068794	-0.51221
ADORA1	453.436	0.407046	0.275652	0.999978	0.384614	-0.384614	0.371014	-0.456121
ADORA2A	183.359	0.491012	0.280776	0.999978	0.301824	-0.301824	0.000990118	-0.224507
ADORA2B	210.434	0.251048	0.455331	0.999978	0.222805	-0.222805	0.483871	0.243342
ADPGK	714.134	-0.121499	0.518113	0.999978	-0.3295	0.3295	-0.030673	0.72089
ADPRH	21.1178	0.089841	0.859149	0.999978	0.0725297	-0.0725297	0.120308	-0.0708362
ADPRHL1	69.5378	-0.193721	0.598509	0.999978	-0.302968	0.302968	0.0465819	0.275936
ADPRM	229.865	0.131915	0.696791	0.999978	0.221233	-0.221233	0.258545	-0.408593
ADPRS	993.765	0.053357	0.836872	0.999978	0.0818969	-0.0818969	0.556211	0.435702
ADRA1A	382.192	-0.00138569	0.997674	0.999978	0.0937253	-0.0937253	-0.0453549	0.460018
ADRA1B	105.58	-0.632678	0.108224	0.999978	-0.464225	0.464225	-0.629626	0.34643
ADRA1D	39.2892	0.175485	0.842344	0.999978	-0.000389645	0.000389645	-0.0609882	0.0751818
ADRA2A	1250.29	-0.138864	0.794483	0.999978	-0.132424	0.132424	-0.460795	-0.150929
ADRA2B	3.94808	-0.279253	0.778323	0.999978	-0.204227	0.204227	0.0301445	0.1159
ADRA2C	125.832	0.569054	0.0646657	0.999978	0.660536	-0.660536	0.571473	-0.699892
ADRB1	19.3005	1.48402	0.0239411	0.999978	0.639165	-0.639165	0.550548	-0.606945
ADRB2	12.6287	-0.106282	0.871911	0.999978	-0.0827937	0.0827937	0.0725893	0.354349
ADRB3	1.82455	0.98719	0.513006	0.999978	0.336111	-0.336111	0.0826528	-0.383675
ADRM1	1740.85	0.0867089	0.701794	0.999978	0.198183	-0.198183	0.251668	0.461061
ADSL	1100.43	-0.0820356	0.728327	0.999978	-0.156002	0.156002	-0.0168812	0.564696
ADSS1	189.466	-0.335078	0.398983	0.999978	-0.211463	0.211463	-0.114205	0.728296
ADSS2	1179.51	-0.0813352	0.692345	0.999978	-0.227005	0.227005	-0.240984	-0.460597
ADTRP	20.4819	0.819167	0.48955	0.999978	0.134781	-0.134781	0.0780556	-0.537036
AEBP1	1282.29	-0.375476	0.374361	0.999978	-0.195689	0.195689	-0.331569	0.337039
AEBP2	648.613	0.0778405	0.743772	0.999978	0.145117	-0.145117	0.179205	-0.532233
AEN	1305.97	-0.140775	0.517917	0.999978	-0.316614	0.316614	-0.274348	0.108023
AFAP1	4587.37	0.232974	0.332358	0.999978	0.469127	-0.469127	0.491553	-0.891937
AFAP1-AS1	15.8545	-0.117864	0.874889	0.999978	-0.0558637	0.0558637	-0.231505	0.20034
AFAP1L1	41.7894	-0.11537	0.782438	0.999978	-0.172844	0.172844	0.0694459	0.206449
AFAP1L2	261.327	-0.682986	0.174117	0.999978	-0.395074	0.395074	-0.453199	0.44381
AFDN	10013.3	0.20658	0.539618	0.999978	0.268318	-0.268318	0.275538	-0.434489
AFDN-DT	532.837	0.518662	0.11169	0.999978	0.559226	-0.559226	0.280849	-0.992825
AFF1	1249.92	-0.279288	0.475024	0.999978	-0.202885	0.202885	-0.133761	0.560535
AFF1-AS1	13.2507	-0.26572	0.740472	0.999978	-0.215167	0.215167	-0.0886871	0.603823
AFF2	3350.03	-0.165065	0.555859	0.999978	-0.256584	0.256584	0.204642	0.0618417
AFF3	4101.99	-0.0143907	0.964528	0.999978	0.00243814	-0.00243814	-0.0516533	-0.19968
AFF4	7723.15	0.00422389	0.987855	0.999978	0.0128152	-0.0128152	0.220246	-0.344438
AFG1L	209.503	-0.177155	0.475005	0.999978	-0.278201	0.278201	-0.141045	0.313067
AFG3L1P	723.833	0.109944	0.578712	0.999978	0.3861	-0.3861	0.398394	-0.396573
AFG3L2	1461.17	-0.0102384	0.961429	0.999978	-0.0655897	0.0655897	-0.00364221	-0.080968
AFMID	325.855	0.278373	0.347082	0.999978	0.428553	-0.428553	0.48752	-0.0164103
AFTPH	1285.83	-0.0224756	0.927775	0.999978	-0.0395841	0.0395841	-0.158597	-0.472723
AFTPH-DT	25.8493	-0.137177	0.786375	0.999978	-0.112154	0.112154	0.244955	0.237861
AGA	189.051	-0.238337	0.400045	0.999978	-0.193094	0.193094	-0.141291	0.27586
AGA-DT	38.133	0.550526	0.388353	0.999978	0.284417	-0.284417	-0.0221801	-0.146799
AGAP1	7417.67	0.230404	0.289603	0.999978	0.553388	-0.553388	0.404738	-0.789104
AGAP1-IT1	1.72778	-0.835488	0.623419	0.999978	-0.223156	0.223156	-0.405989	-0.150207
AGAP10P	12.4092	-0.0682552	0.93081	0.999978	0.0880382	-0.0880382	0.111049	-0.0142503
AGAP11	9.59549	0.766723	0.293024	0.999978	0.378749	-0.378749	0.408162	-0.214842
AGAP12P	7.47689	-1.22424	0.272953	0.999978	-0.122562	0.122562	-0.278778	0.133527
AGAP13P	62.3262	-0.0839999	0.819479	0.999978	-0.0408554	0.0408554	-0.0830266	-0.00747491
AGAP2	3996.85	0.377731	0.127682	0.999978	0.345192	-0.345192	0.551016	-0.194151
AGAP2-AS1	59.7049	0.577921	0.241864	0.999978	0.42404	-0.42404	0.402813	-0.644219
AGAP3	4284.17	0.304764	0.275407	0.999978	0.40105	-0.40105	0.447589	-0.0750746
AGAP4	609.816	-0.11795	0.536562	0.999978	-0.28581	0.28581	-0.283792	0.210768
AGAP5	140.141	-0.174101	0.630905	0.999978	-0.203726	0.203726	0.302054	0.152124
AGAP6	393.928	0.00129713	0.994856	0.999978	-0.0324837	0.0324837	-0.069441	0.350797
AGAP7P	282.523	-0.0933397	0.676761	0.999978	-0.0387449	0.0387449	-0.0296377	0.0655898
AGAP9	331.04	-0.0836874	0.70772	0.999978	-0.216766	0.216766	-0.161188	0.248057
AGBL1	9.68746	0.625394	0.414144	0.999978	0.271987	-0.271987	0.0167699	-0.148731
AGBL2	20.4218	-0.319925	0.63419	0.999978	-0.190239	0.190239	-0.0544792	0.482272
AGBL3	84.4774	0.0433441	0.898161	0.999978	0.0486876	-0.0486876	-0.384784	0.279385
AGBL4	116.794	0.749629	0.0800273	0.999978	0.504688	-0.504688	0.723042	-0.773738
AGBL5	1494.46	0.02698	0.880274	0.999978	0.0623906	-0.0623906	0.0689708	-0.0705321
AGBL5-AS1	2.11975	-0.178452	0.91118	0.999978	-0.0557123	0.0557123	-0.0906504	0.0315232
AGER	268.57	0.309618	0.310947	0.999978	0.303157	-0.303157	0.37177	0.140683
AGFG1	2210.15	-0.0739269	0.781383	0.999978	-0.120299	0.120299	-0.147448	-0.337708
AGFG2	237.463	-0.0277494	0.935015	0.999978	-0.00654294	0.00654294	0.17941	-0.0887189
AGGF1	1465.55	-0.0351233	0.882303	0.999978	-0.0581976	0.0581976	-0.0866584	-0.329956
AGK	1104.45	-0.0211252	0.914218	0.999978	-0.153708	0.153708	-0.196193	-0.121507
AGK-DT	13.986	-0.493174	0.362789	0.999978	-0.569757	0.569757	-0.484796	0.614037
AGL	1020.37	-0.157936	0.507903	0.999978	-0.28015	0.28015	-0.359595	-0.0747094
AGMAT	7.91324	0.117928	0.904269	0.999978	0.127475	-0.127475	-0.0394974	0.00993601
AGMO	2.42748	-1.53587	0.306183	0.999978	-0.404975	0.404975	-0.465167	0.144993
AGO1	2583.79	0.0603983	0.774197	0.999978	0.204876	-0.204876	0.0786043	-0.0988556
AGO2	2940.21	0.040952	0.840594	0.999978	0.0775328	-0.0775328	-0.155703	0.165853
AGO3	1552.75	-0.041967	0.862846	0.999978	-0.128996	0.128996	-0.155719	0.0393961
AGO4	1795.99	0.185103	0.574242	0.999978	0.247649	-0.247649	-0.00972156	-0.591162
AGPAT1	4675.67	0.084831	0.697819	0.999978	0.189976	-0.189976	0.100468	0.309078
AGPAT2	243.842	-0.142521	0.700029	0.999978	-0.11417	0.11417	0.175438	0.138765
AGPAT3	2705.28	0.0140364	0.945229	0.999978	0.0127761	-0.0127761	0.147966	0.30768
AGPAT4	2671.28	0.0869876	0.616894	0.999978	0.358721	-0.358721	0.436898	0.00489357
AGPAT4-IT1	226.926	0.191741	0.523683	0.999978	0.264164	-0.264164	0.541005	-0.346033
AGPAT5	2844.96	-0.114621	0.605073	0.999978	-0.226085	0.226085	-0.247763	-0.119295
AGPS	1263.81	-0.126252	0.532288	0.999978	-0.391461	0.391461	-0.203605	-0.124581
AGRN	10526.8	-0.0415806	0.900712	0.999978	-0.00663813	0.00663813	-0.0729203	0.52361
AGT	666.713	0.213592	0.71006	0.999978	0.134348	-0.134348	0.272987	0.0954635
AGTPBP1	3334.83	0.00682861	0.982655	0.999978	0.0336813	-0.0336813	-0.00726621	-0.00197564
AGTR1	29.4062	0.0139865	0.981795	0.999978	-0.014939	0.014939	0.00718172	0.349743
AGTRAP	300.791	-0.0141227	0.973428	0.999978	0.0146969	-0.0146969	0.0365805	0.0972206
AHCTF1	1896.14	-0.0839941	0.761414	0.999978	-0.130889	0.130889	0.0420966	-0.131926
AHCTF1P1	23.8115	-0.0264647	0.961451	0.999978	-0.0933574	0.0933574	0.0523239	0.352099
AHCY	2395.94	-0.0513841	0.7787	0.999978	-0.17528	0.17528	-0.166781	0.456408
AHCYL1	4065.82	-0.125579	0.533393	0.999978	-0.292033	0.292033	-0.370408	-0.0538212
AHCYL2	1731.1	-0.106193	0.60166	0.999978	-0.255646	0.255646	-0.268626	0.762976
AHDC1	3179.94	0.274905	0.202135	0.999978	0.520476	-0.520476	0.37208	-0.150918
AHI1	935.058	-0.698959	0.121421	0.999978	-0.396892	0.396892	-0.237703	0.757806
AHI1-DT	12.4082	-0.134944	0.841451	0.999978	-0.15878	0.15878	-0.16725	0.261763
AHNAK	6904.5	-0.375959	0.517372	0.999978	-0.16748	0.16748	-0.00534319	0.525911
AHNAK2	2512.18	0.208439	0.472002	0.999978	0.262021	-0.262021	0.130839	-0.265908
AHR	383.175	0.179436	0.672979	0.999978	0.134257	-0.134257	-0.208947	0.107834
AHRR	564.291	0.469328	0.248081	0.999978	0.267686	-0.267686	0.297301	-0.390456
AHSA1	2401.18	-0.00848577	0.968905	0.999978	-0.0650184	0.0650184	0.252486	0.272103
AHSA2P	2263.21	-0.0582618	0.790559	0.999978	-0.115708	0.115708	-0.203634	0.405228
AHSG	3.17252	0.831302	0.486565	0.999978	0.447714	-0.447714	0.394878	-0.656951
AIDA	1705.65	-0.2063	0.475689	0.999978	-0.222324	0.222324	-0.171795	0.235347
AIF1	4.17743	-0.36088	0.787814	0.999978	-0.156238	0.156238	-0.201663	-0.268906
AIF1L	1139.69	-0.242994	0.299279	0.999978	-0.425772	0.425772	-0.505666	0.750792
AIFM1	752.895	0.23924	0.26622	0.999978	0.469206	-0.469206	0.796875	-0.302275
AIFM2	200.692	-0.417842	0.178883	0.999978	-0.457447	0.457447	-0.372405	0.754753
AIFM3	109.794	0.0281003	0.966712	0.999978	0.0665002	-0.0665002	0.101109	-0.0866407
AIG1	1171.41	-0.310454	0.205755	0.999978	-0.45264	0.45264	-0.529115	0.693847
AIM2	137.237	0.0108629	0.96346	0.999978	-0.00137531	0.00137531	-0.164618	-0.163713
AIMP1	973.02	-0.245544	0.294112	0.999978	-0.404907	0.404907	-0.575201	0.103443
AIMP2	651.804	-0.0366455	0.856375	0.999978	-0.132787	0.132787	-0.39133	-0.148383
AIP	1074.06	0.203847	0.307624	0.999978	0.527721	-0.527721	0.581171	-0.492724
AIPL1	6.2181	2.51646	0.110678	0.999978	0.286665	-0.286665	-0.262797	-0.50486
AJAP1	903.76	-0.158674	0.423815	0.999978	-0.337994	0.337994	-0.0685807	0.264332
AJM1	1019.67	0.376014	0.194519	0.999978	0.442822	-0.442822	0.408524	-0.203374
AJUBA	289.531	-0.240214	0.654893	0.999978	-0.153586	0.153586	0.0436945	0.369799
AJUBA-DT	12.4223	-0.680442	0.419146	0.999978	-0.361173	0.361173	-0.365446	0.915203
AK1	1554.12	-0.00104666	0.996799	0.999978	-0.00357319	0.00357319	-0.338163	0.0846154
AK2	2395.59	0.0777134	0.665076	0.999978	0.165834	-0.165834	0.2198	-0.0883171
AK3	1126.12	-0.277384	0.340752	0.999978	-0.354594	0.354594	-0.197942	0.21048
AK4	2778.89	-0.261616	0.36861	0.999978	-0.223919	0.223919	-0.0378523	0.159347
AK5	486.954	-0.0483108	0.901298	0.999978	-0.00265007	0.00265007	0.0245636	0.248382
AK6	457.582	-0.225803	0.297987	0.999978	-0.435764	0.435764	-0.307491	0.336398
AK7	84.2576	-0.6341	0.334456	0.999978	-0.320199	0.320199	-0.342366	0.640205
AK8	96.5788	-0.243317	0.648747	0.999978	-0.146677	0.146677	-0.125421	0.467837
AK9	443.033	-0.166652	0.432952	0.999978	-0.265116	0.265116	-0.296043	0.187352
AKAIN1	80.8222	0.155086	0.847368	0.999978	0.135465	-0.135465	0.110164	-0.615916
AKAP1	1473.58	0.207994	0.304018	0.999978	0.546106	-0.546106	0.766701	-0.516233
AKAP10	911.676	0.0601669	0.798212	0.999978	0.0976377	-0.0976377	-0.0937374	-0.473049
AKAP11	5538.35	-0.0192364	0.940268	0.999978	-0.0264313	0.0264313	0.0840027	-0.488247
AKAP12	4398.25	0.0793804	0.813881	0.999978	-0.00437464	0.00437464	-0.293383	0.043423
AKAP13	2937.11	-0.0240429	0.885852	0.999978	-0.13515	0.13515	-0.304198	0.183624
AKAP14	45.3111	-0.0190064	0.96007	0.999978	-0.100517	0.100517	0.357182	-0.150164
AKAP17A	798.586	0.107722	0.617371	0.999978	0.176445	-0.176445	0.523371	-0.149107
AKAP17A_1	798.586	0.107722	0.617371	0.999978	0.176445	-0.176445	0.523371	-0.149107
AKAP3	134.622	-0.574988	0.154914	0.999978	-0.451098	0.451098	-0.475388	0.9453
AKAP5	155.393	0.563806	0.286737	0.999978	0.263945	-0.263945	0.313456	-0.470557
AKAP6	4763.33	-0.274637	0.355712	0.999978	-0.304695	0.304695	-0.323689	0.304993
AKAP7	681.715	-0.0608678	0.887677	0.999978	-0.10904	0.10904	-0.131188	-0.142083
AKAP8	808.676	0.0602981	0.734642	0.999978	0.309736	-0.309736	0.517841	-0.470451
AKAP8L	3266.35	0.0914779	0.598259	0.999978	0.230595	-0.230595	0.236831	-0.0540086
AKAP9	4398.22	-0.0480519	0.861521	0.999978	-0.0713417	0.0713417	0.129468	0.0559338
AKIP1	442.885	-0.0238191	0.924712	0.999978	-0.043396	0.043396	0.119033	0.394429
AKIRIN1	2762.73	-0.149083	0.347035	0.999978	-0.506732	0.506732	-0.504095	0.772167
AKIRIN2	2290.31	0.0431715	0.840149	0.999978	0.131866	-0.131866	-0.00678711	-0.428772
AKNA	1253.11	-0.0898186	0.736372	0.999978	-0.0926367	0.0926367	0.164037	0.389626
AKNAD1	10.9371	-1.22794	0.212489	0.999978	-0.522909	0.522909	-0.391787	0.757501
AKR1A1	1657.05	0.165323	0.518986	0.999978	0.331253	-0.331253	0.284431	-0.341643
AKR1B1	2119.05	0.130279	0.5145	0.999978	0.398348	-0.398348	0.290958	0.0884417
AKR1B10	1.35443	-0.248117	0.898739	0.999978	0.0214833	-0.0214833	0.0152106	-0.0737792
AKR1C1	688.116	0.136281	0.665173	0.999978	0.181166	-0.181166	0.0930186	-0.531869
AKR1C2	627.962	0.0944378	0.706577	0.999978	0.136635	-0.136635	0.0933493	-0.41784
AKR1C3	58.4716	-0.155548	0.753267	0.999978	-0.120083	0.120083	-0.713735	0.544209
AKR1C8	6.64074	-0.873081	0.501879	0.999978	-0.152588	0.152588	-0.564444	-0.129057
AKR1D1	1.56668	-1.15872	0.500252	0.999978	-0.414827	0.414827	-0.47897	0.640845
AKR1E2	15.5279	1.24638	0.0302432	0.999978	0.721854	-0.721854	0.911104	-0.871207
AKR7A2	1023.67	0.0482404	0.815224	0.999978	0.0957697	-0.0957697	0.272038	-0.32037
AKR7A3	25.755	0.0167317	0.968386	0.999978	-0.021273	0.021273	-0.0419672	0.112223
AKR7L	42.0774	0.172931	0.711379	0.999978	0.198975	-0.198975	0.0877702	-0.713837
AKT1	4968.87	0.108575	0.652511	0.999978	0.179559	-0.179559	0.28126	0.172876
AKT1S1	1087.11	0.103162	0.691363	0.999978	0.215091	-0.215091	0.208988	0.0461535
AKT2	3291.38	0.123132	0.630797	0.999978	0.21334	-0.21334	0.254911	0.298102
AKT3	6154.98	0.288271	0.455111	0.999978	0.260698	-0.260698	0.362978	-0.483028
AKTIP	1069.07	-0.15544	0.507208	0.999978	-0.289516	0.289516	-0.289322	0.156741
ALAD	1308.12	0.0780874	0.681161	0.999978	0.198174	-0.198174	0.539231	-0.14463
ALAS1	1851.06	0.106159	0.652095	0.999978	0.226173	-0.226173	0.340227	-0.352667
ALB	11.9589	-0.451977	0.463487	0.999978	-0.395783	0.395783	-0.453	0.959505
ALCAM	1960.25	-0.756514	0.0993938	0.999978	-0.430434	0.430434	-0.271801	0.767846
ALDH16A1	199.809	0.230409	0.556484	0.999978	0.238425	-0.238425	0.483326	-0.0923525
ALDH18A1	2118.76	0.0495807	0.800313	0.999978	0.0908103	-0.0908103	0.245576	0.198569
ALDH1A1	44.2055	-0.539607	0.627325	0.999978	-0.144876	0.144876	-0.340774	0.0724849
ALDH1A2	11.4554	-0.3065	0.665075	0.999978	-0.235012	0.235012	-0.118284	0.557039
ALDH1A3	34.3076	-0.0978594	0.934499	0.999978	-0.0738369	0.0738369	-0.264471	-0.391998
ALDH1A3-AS1	5.40463	-0.150201	0.884976	0.999978	-0.0592523	0.0592523	-0.0819647	-0.27353
ALDH1B1	464.682	-0.00411811	0.988486	0.999978	-0.00379771	0.00379771	-0.277977	-0.28751
ALDH1L1	195.797	0.253386	0.490927	0.999978	0.229639	-0.229639	0.410178	-0.0350306
ALDH1L1-AS2	8.01237	-0.128364	0.867548	0.999978	-0.114687	0.114687	-0.157237	0.0360822
ALDH1L2	1057.84	-0.109939	0.569961	0.999978	-0.267585	0.267585	-0.140315	0.429615
ALDH2	1750.3	-0.0743133	0.71568	0.999978	-0.181523	0.181523	-0.198785	0.206846
ALDH3A1	5.1469	0.463552	0.58644	0.999978	0.327271	-0.327271	0.146358	-0.67217
ALDH3A2	1769.4	-0.190903	0.390309	0.999978	-0.311841	0.311841	-0.157457	0.816107
ALDH3B1	171.435	-0.594923	0.236072	0.999978	-0.341646	0.341646	-0.291381	0.596523
ALDH4A1	417.842	-0.07827	0.848262	0.999978	-0.0258888	0.0258888	0.168113	-0.170564
ALDH5A1	2589.12	-0.191274	0.398304	0.999978	-0.294615	0.294615	-0.285955	0.70218
ALDH6A1	1133.31	-0.211998	0.419855	0.999978	-0.186961	0.186961	-0.187982	0.451797
ALDH7A1	1786.22	-0.143323	0.545289	0.999978	-0.282162	0.282162	-0.503708	0.0735105
ALDH8A1	66.6734	-0.0979299	0.801795	0.999978	-0.136018	0.136018	-0.115574	-0.265633
ALDH9A1	2113.88	-0.11864	0.616197	0.999978	-0.135269	0.135269	0.122866	0.436966
ALDOA	30726.1	0.242824	0.354555	0.999978	0.275703	-0.275703	0.303735	-0.400561
ALDOB	1.75087	0.0680441	0.964917	0.999978	-0.0551481	0.0551481	0.135815	0.0293526
ALDOC	3312.99	0.137684	0.636342	0.999978	0.113469	-0.113469	0.369302	0.0192322
ALG1	455.935	-0.123711	0.543407	0.999978	-0.297463	0.297463	-0.371291	0.00347231
ALG10	174.903	0.0706972	0.810003	0.999978	0.129279	-0.129279	0.387837	-0.37431
ALG10B	592.875	0.0393295	0.901767	0.999978	0.0272738	-0.0272738	0.0731871	-0.112865
ALG11	1365.68	-0.0524028	0.827566	0.999978	-0.119839	0.119839	-0.156184	0.275397
ALG12	620.371	0.190911	0.311708	0.999978	0.574535	-0.574535	0.542831	-0.381425
ALG13	1276.98	0.0357064	0.883808	0.999978	0.021252	-0.021252	0.181034	0.151168
ALG14	180.019	-0.283165	0.23192	0.999978	-0.491979	0.491979	-0.554025	0.77727
ALG1L	5.76211	0.637865	0.592818	0.999978	0.0212554	-0.0212554	-0.0468357	-0.405298
ALG1L9P	38.719	-0.0598642	0.910174	0.999978	-0.0270794	0.0270794	0.145079	-0.241272
ALG2	763.877	-0.109883	0.670757	0.999978	-0.170007	0.170007	-0.446093	-0.186233
ALG3	582.704	0.131741	0.577511	0.999978	0.238531	-0.238531	-0.0137825	-0.221395
ALG5	392.61	-0.0469367	0.827006	0.999978	-0.201377	0.201377	-0.464699	0.0305801
ALG6	243.127	0.231029	0.485695	0.999978	0.251454	-0.251454	0.204275	-0.541682
ALG8	460.418	-0.0695056	0.769803	0.999978	-0.122063	0.122063	-0.12094	0.425316
ALG9	1448.76	0.0211508	0.943	0.999978	0.00530835	-0.00530835	-0.172273	0.0474531
ALK	379.105	-0.845955	0.246374	0.999978	-0.239237	0.239237	-0.341844	0.72628
ALKAL1	3.46343	0.0433948	0.972842	0.999978	-0.017734	0.017734	-0.464611	0.0836869
ALKAL2	11.0962	-0.708091	0.330433	0.999978	-0.384416	0.384416	-0.686472	0.0728462
ALKBH1	347.079	-0.0212327	0.92336	0.999978	-0.0862568	0.0862568	0.24172	-0.0214579
ALKBH2	399.066	0.151894	0.614397	0.999978	0.223389	-0.223389	0.151503	-0.00330001
ALKBH3	383.533	-0.112609	0.604196	0.999978	-0.400611	0.400611	-0.452828	0.829716
ALKBH4	382.412	0.175983	0.571366	0.999978	0.238513	-0.238513	0.269962	0.202668
ALKBH5	2970	0.163407	0.512819	0.999978	0.186071	-0.186071	-0.00590136	-0.232488
ALKBH6	331.465	0.225031	0.466682	0.999978	0.269034	-0.269034	0.165514	0.0799467
ALKBH7	1095.99	0.242557	0.499646	0.999978	0.290833	-0.290833	0.384842	0.208593
ALKBH8	459.56	-0.0456513	0.859296	0.999978	-0.111338	0.111338	-0.454362	0.0521217
ALLC	3.91939	0.540801	0.645844	0.999978	0.267358	-0.267358	0.183333	-0.35743
ALMS1	2255.25	-0.0265734	0.920551	0.999978	-0.0447478	0.0447478	0.133885	-0.177872
ALMS1-IT1	47.3497	0.191288	0.767817	0.999978	0.170097	-0.170097	0.202008	-0.378624
ALMS1P1	19.1485	-0.266468	0.596973	0.999978	-0.209089	0.209089	-0.432715	-0.345307
ALOX12-AS1	32.1021	0.065177	0.863855	0.999978	0.0764256	-0.0764256	0.187152	-0.663697
ALOX12B	15.8742	0.58752	0.302499	0.999978	0.493005	-0.493005	0.611488	-0.560285
ALOX15	46.868	-0.268476	0.691175	0.999978	-0.152801	0.152801	-0.0525059	-0.035346
ALOX15B	5.86987	-0.395366	0.765663	0.999978	-0.183493	0.183493	-0.630382	-0.045312
ALOX15P1	2.11948	-0.79949	0.617324	0.999978	-0.310263	0.310263	-0.399767	-0.14224
ALOX5	20.8998	0.019084	0.980188	0.999978	0.00703957	-0.00703957	-0.164601	-0.0942803
ALOX5AP	3.08227	-2.0015	0.168526	0.999978	-0.52991	0.52991	-0.518144	0.424484
ALOXE3	71.6792	-0.189939	0.516055	0.999978	-0.323679	0.323679	-0.312549	0.370435
ALPK1	172.776	0.387771	0.449554	0.999978	0.194695	-0.194695	0.578514	-0.642011
ALPK2	14.5179	-1.672	0.00710639	0.999978	-0.775857	0.775857	-0.870623	0.937218
ALPK3	90.4585	-0.181724	0.554192	0.999978	-0.275729	0.275729	-0.136961	0.319529
ALPL	238.9	0.176889	0.508598	0.999978	0.169563	-0.169563	-0.122487	-0.367507
ALPP	1.50739	-0.295084	0.87015	0.999978	-0.0429144	0.0429144	-0.343302	-0.12052
ALS2	1985.69	-0.00647578	0.972768	0.999978	-0.0476699	0.0476699	-0.355634	0.484001
ALS2CL	106.555	-0.564405	0.381845	0.999978	-0.19895	0.19895	-0.272005	0.138712
ALX1	2.33569	0.370581	0.80652	0.999978	0.152418	-0.152418	0.32263	-0.290171
ALX3	1.43211	-0.757476	0.66559	0.999978	-0.251986	0.251986	-0.330013	0.180973
ALX4	31.7389	-0.278314	0.803458	0.999978	-0.144032	0.144032	-0.184448	-0.197767
ALYREF	1013.82	0.0535381	0.803128	0.999978	0.101763	-0.101763	0.5575	-0.176581
AMACR	296.654	-0.0208632	0.925376	0.999978	-0.062135	0.062135	-0.363781	0.0887173
AMBN	41.8626	5.91313	0.00766021	0.999978	0.662887	-0.662887	0.959825	-0.778644
AMBP	4.59249	0.443058	0.646948	0.999978	0.290004	-0.290004	0.0157956	-0.0963306
AMBRA1	1638.85	0.113933	0.583743	0.999978	0.283948	-0.283948	0.39861	0.0407702
AMD1	1742.63	-0.0521303	0.842939	0.999978	-0.0973752	0.0973752	0.092922	-0.339159
AMDHD1	5.22912	-0.265871	0.804373	0.999978	-0.156898	0.156898	-0.165222	0.444483
AMDHD2	580.673	0.207412	0.658977	0.999978	0.138624	-0.138624	0.223652	-0.00344429
AMER1	938.723	0.0435694	0.835973	0.999978	0.09279	-0.09279	0.136446	0.195269
AMER2	4720.15	0.225576	0.565743	0.999978	0.235843	-0.235843	-0.0302783	-0.472121
AMER3	642.026	0.226803	0.328247	0.999978	0.345254	-0.345254	0.368456	-0.511742
AMFR	3175.87	-0.189034	0.388988	0.999978	-0.360894	0.360894	-0.423261	0.335714
AMH	423.86	0.232356	0.540258	0.999978	0.208615	-0.208615	0.177926	-0.0816585
AMHR2	1.73358	0.140886	0.931509	0.999978	-0.0467059	0.0467059	-0.00148839	0.336788
AMIGO1	771.88	-0.166292	0.379296	0.999978	-0.433846	0.433846	-0.45688	0.537665
AMIGO2	506.713	-0.426684	0.094326	0.999978	-0.631386	0.631386	-0.551615	0.878794
AMIGO3	218.733	0.0175981	0.94798	0.999978	0.0508705	-0.0508705	-0.0383044	0.409418
AMMECR1	229.641	0.0712021	0.825538	0.999978	0.0517731	-0.0517731	-0.429256	-0.0868682
AMMECR1L	1046.01	-0.0173699	0.936687	0.999978	-0.056014	0.056014	-0.134981	-0.395798
AMN	4.35666	1.40724	0.164291	0.999978	0.703394	-0.703394	0.5459	-0.805547
AMN1	914.625	0.120297	0.69194	0.999978	0.1917	-0.1917	0.14947	-0.264375
AMOT	1425.84	0.141688	0.455516	0.999978	0.15157	-0.15157	0.202686	0.106375
AMOTL1	3386.34	0.104401	0.624855	0.999978	0.299045	-0.299045	0.325084	-0.589718
AMOTL2	1650.76	-0.0404834	0.833792	0.999978	-0.136211	0.136211	0.423424	0.30233
AMPD2	3066.2	0.0267419	0.899399	0.999978	0.0525166	-0.0525166	0.138438	0.0236054
AMPD3	111.314	-0.348574	0.507803	0.999978	-0.160927	0.160927	-0.420826	0.73431
AMPH	1951.27	-0.083075	0.807116	0.999978	-0.102075	0.102075	0.0411051	0.494214
AMT	444.068	-0.100755	0.737214	0.999978	-0.0826854	0.0826854	-0.0607997	0.557543
AMY1B	0.768496	2.19498	0.527739	0.999978	0.538248	-0.538248	0.46166	-0.538248
AMY2A	6.99912	0.0372271	0.960907	0.999978	0.0281413	-0.0281413	0.490377	-0.338483
AMY2B	650.208	-0.0287236	0.900676	0.999978	-0.0857404	0.0857404	-0.0480294	-0.344708
AMZ1	101.902	0.187494	0.515887	0.999978	0.359351	-0.359351	0.65908	-0.0094812
AMZ2	2340.32	-0.130126	0.615574	0.999978	-0.254818	0.254818	0.00541599	-0.214665
AMZ2P1	829.405	0.00696682	0.976532	0.999978	0.0121559	-0.0121559	0.0493906	-0.340746
ANAPC1	1807.85	0.0343282	0.890464	0.999978	0.0308903	-0.0308903	-0.00471176	-0.294024
ANAPC10	237.025	-0.0792319	0.796384	0.999978	-0.118137	0.118137	0.0601824	-0.12936
ANAPC11	1315.63	0.153214	0.555112	0.999978	0.281118	-0.281118	0.35573	0.113925
ANAPC13	1510.3	-0.238082	0.401584	0.999978	-0.294681	0.294681	-0.370108	-0.0325571
ANAPC15	575.754	0.302027	0.381858	0.999978	0.331509	-0.331509	0.371524	-0.641105
ANAPC16	1259.85	0.0637298	0.770029	0.999978	0.125986	-0.125986	-0.50325	-0.0559299
ANAPC1P1	12.8325	-0.212345	0.743868	0.999978	0.00323572	-0.00323572	-0.0428563	-0.00172636
ANAPC1P2	510.241	0.196649	0.472448	0.999978	0.341822	-0.341822	0.164411	0.0972529
ANAPC1P4	50.4238	-0.291157	0.490206	0.999978	-0.273611	0.273611	-0.0898553	-0.0571419
ANAPC2	1106.76	0.11274	0.657585	0.999978	0.191285	-0.191285	0.0755763	0.390533
ANAPC4	588.678	-0.108526	0.586689	0.999978	-0.371394	0.371394	-0.341664	-0.0954474
ANAPC5	2528.25	0.0921214	0.658791	0.999978	0.225861	-0.225861	0.537441	-0.41429
ANAPC7	1444.68	-0.0847251	0.576601	0.999978	-0.564484	0.564484	-0.762128	0.815412
ANG	101.476	-0.184636	0.623365	0.999978	-0.21736	0.21736	-0.267633	0.462645
ANGEL1	958.703	0.123789	0.586204	0.999978	0.246822	-0.246822	0.308026	0.0207487
ANGEL2	869.774	0.117484	0.643437	0.999978	0.22121	-0.22121	0.213705	-0.0638933
ANGPT1	98.7412	0.110159	0.857907	0.999978	0.0456018	-0.0456018	-0.20451	0.487122
ANGPT2	28.2619	0.00477438	0.995387	0.999978	-0.0108307	0.0108307	-0.337644	0.355303
ANGPT4	12.198	-0.527502	0.441451	0.999978	-0.334291	0.334291	-0.37973	0.448743
ANGPTL1	72.6468	0.415108	0.351165	0.999978	0.254576	-0.254576	0.241137	-0.203428
ANGPTL2	1219.78	-0.413272	0.443868	0.999978	-0.206057	0.206057	-0.286105	0.671577
ANGPTL4	864.238	0.394218	0.539924	0.999978	0.0907798	-0.0907798	0.568635	0.314386
ANGPTL5	1.61482	0.817286	0.605037	0.999978	0.374045	-0.374045	0.734456	-0.212713
ANGPTL6	17.5548	-0.729796	0.342697	0.999978	-0.286017	0.286017	-0.0905508	0.0190529
ANGPTL7	27.2625	-3.50673	0.00517812	0.999978	-0.417988	0.417988	-0.399282	-0.13051
ANGPTL8	1.70978	-0.459836	0.738123	0.999978	-0.276456	0.276456	-0.675852	0.0579595
ANK1	483.434	0.0715417	0.8581	0.999978	-0.0477648	0.0477648	0.198504	-0.172809
ANK2	15804.5	-0.152092	0.377957	0.999978	-0.646543	0.646543	-0.726216	0.698593
ANK3	6801.68	0.0426982	0.868213	0.999978	0.125699	-0.125699	0.104137	-0.40189
ANKAR	55.91	0.0345597	0.920764	0.999978	0.0599161	-0.0599161	-0.11163	-0.276038
ANKDD1A	288.082	0.164359	0.593973	0.999978	0.195359	-0.195359	0.208207	-0.404498
ANKDD1B	6.87508	-1.53514	0.129509	0.999978	-0.485797	0.485797	-0.821077	0.473956
ANKEF1	251.13	-0.356344	0.0721271	0.999978	-0.706478	0.706478	-0.514777	0.689188
ANKFN1	511.262	-0.650337	0.233009	0.999978	-0.277349	0.277349	-0.361802	0.805184
ANKFY1	4004.89	-0.066158	0.743683	0.999978	-0.135746	0.135746	-0.170139	0.501327
ANKH	1457.51	0.296366	0.434731	0.999978	0.236025	-0.236025	0.126637	-0.558667
ANKHD1	3489.38	-0.225063	0.369846	0.999978	-0.383311	0.383311	-0.249976	0.289626
ANKHD1-EIF4EBP3	614.378	0.289802	0.362718	0.999978	0.260578	-0.260578	0.213157	-0.105793
ANKIB1	3298.63	-0.134735	0.5546	0.999978	-0.249307	0.249307	-0.442938	0.176026
ANKK1	22.3445	-0.449564	0.539722	0.999978	-0.221848	0.221848	-0.228638	0.437036
ANKLE1	150.524	0.0452913	0.865362	0.999978	0.0598223	-0.0598223	-0.0605466	0.381395
ANKLE2	2028.92	0.0279634	0.865174	0.999978	0.254287	-0.254287	0.0141939	0.106596
ANKMY1	437.098	0.0165944	0.944517	0.999978	0.013221	-0.013221	0.173218	0.361327
ANKMY2	1411.32	0.0779981	0.796789	0.999978	0.11748	-0.11748	0.243716	-0.116811
ANKRA2	840.587	-0.0645317	0.792407	0.999978	-0.179384	0.179384	-0.282955	0.279888
ANKRD1	3.35333	-0.297698	0.788758	0.999978	-0.148148	0.148148	-0.619675	0.298007
ANKRD10	2998.53	-0.0426231	0.83746	0.999978	-0.174963	0.174963	-0.645525	0.451184
ANKRD11	6136.54	0.076352	0.703544	0.999978	0.168941	-0.168941	0.308763	-0.0221273
ANKRD12	3216.92	0.0423786	0.87726	0.999978	0.112137	-0.112137	0.100957	-0.259261
ANKRD13A	1118.93	-0.25125	0.34142	0.999978	-0.306155	0.306155	-0.491207	0.164043
ANKRD13B	2737.31	0.480271	0.104409	0.999978	0.479366	-0.479366	0.502338	-0.525223
ANKRD13C	1291.91	0.0887914	0.755181	0.999978	0.115153	-0.115153	0.116439	-0.31046
ANKRD13D	1227.02	0.168649	0.465963	0.999978	0.251887	-0.251887	0.404814	-0.0563083
ANKRD16	344.813	0.0663548	0.767054	0.999978	0.167972	-0.167972	0.391368	-0.236377
ANKRD17	5264.95	-0.0338506	0.860687	0.999978	-0.104126	0.104126	-0.00436777	0.0433247
ANKRD17-DT	71.476	-0.23107	0.447312	0.999978	-0.444026	0.444026	-0.46458	0.180394
ANKRD18A	77.2463	0.00861221	0.989144	0.999978	-0.027977	0.027977	0.116958	0.183993
ANKRD18B	19.9081	-0.317488	0.754109	0.999978	-0.0551945	0.0551945	-0.0149532	0.163517
ANKRD18CP	28.4715	0.037614	0.923647	0.999978	0.0487482	-0.0487482	0.187585	0.610149
ANKRD18DP	1.97092	-0.769578	0.581868	0.999978	-0.388455	0.388455	-0.349044	-0.0901153
ANKRD19P	48.1796	-0.0372187	0.926367	0.999978	-0.0432626	0.0432626	-0.0474865	-0.480822
ANKRD20A1	26.3293	-0.634543	0.451235	0.999978	-0.173997	0.173997	0.134031	0.249693
ANKRD20A11P	2.11642	0.796124	0.60565	0.999978	0.0245494	-0.0245494	0.00433294	-0.356548
ANKRD20A19P	37.175	1.3602	0.0840239	0.999978	0.404828	-0.404828	0.715585	-0.36047
ANKRD20A21P	2.73588	-0.294366	0.792078	0.999978	-0.229876	0.229876	-0.431613	-0.0156607
ANKRD20A2P	50.5179	0.0233444	0.957034	0.999978	0.0468583	-0.0468583	0.292316	-0.0854672
ANKRD20A3P	17.5205	-0.429168	0.449857	0.999978	-0.401601	0.401601	-0.873264	0.396841
ANKRD20A4-ANKRD20A20P	76.8819	-0.326859	0.437687	0.999978	-0.189414	0.189414	-0.240505	0.291803
ANKRD20A5P	7.1951	0.607974	0.565647	0.999978	0.0695719	-0.0695719	0.00796513	-0.320535
ANKRD20A8P	3.66451	-0.46914	0.630354	0.999978	-0.375625	0.375625	-0.328143	0.585575
ANKRD22	1.47574	0.164864	0.931942	0.999978	0.092057	-0.092057	0.0749416	-0.140275
ANKRD23	229.955	0.378903	0.202883	0.999978	0.393724	-0.393724	0.372299	-0.0195103
ANKRD24	390.275	0.0759273	0.838252	0.999978	0.0736801	-0.0736801	0.281703	0.0625927
ANKRD26	814.178	-0.1878	0.421779	0.999978	-0.381911	0.381911	-0.217754	-0.0298152
ANKRD26P1	2.14589	-0.223353	0.865471	0.999978	-0.169968	0.169968	-0.196861	-0.412651
ANKRD27	930.155	0.165314	0.518878	0.999978	0.336695	-0.336695	0.0896008	-0.299256
ANKRD28	2451.43	0.149467	0.540835	0.999978	0.294644	-0.294644	0.337892	-0.566634
ANKRD29	175.055	-0.210089	0.595866	0.999978	-0.222408	0.222408	-0.344808	0.441346
ANKRD30B	31.9085	-2.49152	0.0118273	0.999978	-0.494228	0.494228	-0.628133	0.67313
ANKRD30BL	7.0362	1.13674	0.343728	0.999978	0.178992	-0.178992	-0.314232	-0.460229
ANKRD31	27.5952	-0.103763	0.814734	0.999978	-0.143129	0.143129	-0.204027	0.236322
ANKRD33	5.50769	0.322922	0.709601	0.999978	0.185765	-0.185765	0.120872	-0.493757
ANKRD33B	1041.69	0.416596	0.467196	0.999978	0.223716	-0.223716	0.00617166	-0.467096
ANKRD34A	140.226	0.343924	0.294954	0.999978	0.434323	-0.434323	0.457084	-1.0095
ANKRD34B	30.4002	0.16945	0.773529	0.999978	0.124513	-0.124513	0.232271	-0.0475195
ANKRD34C	21.7851	0.395033	0.711931	0.999978	0.0283772	-0.0283772	-0.198444	0.315134
ANKRD34C-AS1	1.23061	0.333683	0.870181	0.999978	0.109113	-0.109113	-0.203424	-0.326014
ANKRD35	24.761	-0.00899242	0.983639	0.999978	-0.0452153	0.0452153	0.377651	0.299898
ANKRD36	1816.21	0.082544	0.761955	0.999978	0.127654	-0.127654	-0.0430715	-0.200415
ANKRD36B	1379.56	0.00534592	0.985041	0.999978	0.018145	-0.018145	-0.156909	-0.14268
ANKRD36BP2	38.1209	0.270827	0.642797	0.999978	0.216286	-0.216286	0.0769589	-0.331266
ANKRD36C	1004.19	-0.126771	0.633116	0.999978	-0.231862	0.231862	-0.604826	0.239437
ANKRD37	252.529	0.403742	0.452499	0.999978	0.167111	-0.167111	0.314376	-0.21327
ANKRD39	246.347	0.141202	0.571719	0.999978	0.269674	-0.269674	0.240481	0.0543819
ANKRD40	952.502	-0.104369	0.62086	0.999978	-0.338524	0.338524	-0.446812	0.49673
ANKRD42	372.209	-0.196122	0.57756	0.999978	-0.210221	0.210221	-0.0489113	0.572761
ANKRD42-DT	25.8377	0.126115	0.800644	0.999978	0.0442272	-0.0442272	0.00439107	-0.0142756
ANKRD44	1385.13	0.365966	0.410933	0.999978	0.252731	-0.252731	0.103247	-0.577086
ANKRD44-DT	1.65409	0.554926	0.703672	0.999978	0.277656	-0.277656	0.299536	-0.249621
ANKRD45	332.769	0.240127	0.430639	0.999978	0.271213	-0.271213	0.630096	-0.485453
ANKRD46	1893.29	-0.0374404	0.877601	0.999978	-0.0618588	0.0618588	-0.0638975	0.230574
ANKRD49	344.899	0.19404	0.622795	0.999978	0.173273	-0.173273	0.271705	-0.109278
ANKRD50	2332.38	0.0184501	0.937163	0.999978	0.0882491	-0.0882491	0.131626	-0.117938
ANKRD52	3727.76	0.047915	0.84119	0.999978	0.0968494	-0.0968494	0.0965387	0.229555
ANKRD53	3.07122	-0.161106	0.893329	0.999978	-0.201535	0.201535	-0.0138626	0.424394
ANKRD54	1045.1	0.105439	0.64868	0.999978	0.201293	-0.201293	-0.018054	0.114971
ANKRD55	31.4742	-0.109212	0.893884	0.999978	-0.058865	0.058865	0.0192276	0.303488
ANKRD6	1386.12	-0.495801	0.343823	0.999978	-0.274423	0.274423	-0.153891	0.750935
ANKRD61	6.3398	-0.429169	0.60464	0.999978	-0.310922	0.310922	-0.499008	0.095487
ANKRD62	3.18776	1.39138	0.38191	0.999978	0.266231	-0.266231	-0.00970464	-0.562582
ANKRD63	122.875	0.889777	0.287903	0.999978	0.244757	-0.244757	0.285132	-0.72344
ANKRD65	19.0453	0.702492	0.187433	0.999978	0.544872	-0.544872	0.667987	-0.571814
ANKRD65-AS1	1.62656	0.575303	0.689755	0.999978	0.268851	-0.268851	0.172793	-0.240017
ANKRD66	7.7883	-0.53164	0.620731	0.999978	-0.224587	0.224587	-0.32424	-0.0778989
ANKRD9	1242.94	-0.0559732	0.888408	0.999978	-0.0603856	0.0603856	-0.0830302	0.0227021
ANKS1A	2442.29	0.152996	0.489858	0.999978	0.262231	-0.262231	0.474991	-0.124546
ANKS1B	2528.85	-0.0976027	0.720592	0.999978	-0.177873	0.177873	0.0561196	0.141046
ANKS3	615.913	0.203407	0.364488	0.999978	0.367415	-0.367415	0.277311	-0.179553
ANKS6	727.025	0.0809935	0.719039	0.999978	0.183343	-0.183343	0.139154	-0.0638118
ANKUB1	6.48123	-0.452362	0.736885	0.999978	-0.227176	0.227176	-0.392016	0.535292
ANKZF1	1533.76	0.190614	0.475069	0.999978	0.282066	-0.282066	-0.100924	0.0981402
ANLN	298.833	0.0923151	0.736834	0.999978	0.152025	-0.152025	-0.14216	-0.120726
ANO1	44.2955	-0.0823341	0.9239	0.999978	-0.0740489	0.0740489	-0.231324	0.112218
ANO10	710.856	-0.169953	0.415014	0.999978	-0.359042	0.359042	-0.378392	0.780202
ANO2	26.7009	-0.216633	0.742301	0.999978	-0.1015	0.1015	-0.0478048	0.483575
ANO3	9.00713	-0.413957	0.74894	0.999978	-0.137327	0.137327	-0.233315	0.245673
ANO4	358.966	-0.374439	0.275162	0.999978	-0.41097	0.41097	0.05614	0.392003
ANO5	486.945	-0.215856	0.413586	0.999978	-0.324192	0.324192	-0.116853	0.118597
ANO6	720.198	-0.309373	0.364737	0.999978	-0.267201	0.267201	-0.294568	0.633374
ANO7	46.7137	-0.134764	0.739111	0.999978	-0.0980352	0.0980352	0.0659619	0.231256
ANO7L1	18.9484	0.141681	0.786878	0.999978	0.122753	-0.122753	0.0475537	0.171233
ANO8	3090.8	0.401078	0.159566	0.999978	0.355068	-0.355068	0.373121	-0.10178
ANOS1	1083.38	-0.733899	0.101359	0.999978	-0.384051	0.384051	-0.401704	0.841552
ANP32A	5900.54	0.209248	0.51753	0.999978	0.322663	-0.322663	0.38864	-0.31852
ANP32A-IT1	38.7857	-0.0815346	0.813692	0.999978	-0.214005	0.214005	-0.361215	0.289472
ANP32B	2017.28	-0.120508	0.591421	0.999978	-0.18984	0.18984	0.235667	0.462334
ANP32E	1604.48	-0.14304	0.528907	0.999978	-0.233744	0.233744	-0.0601572	-0.155846
ANPEP	29.0125	0.37098	0.499252	0.999978	0.355833	-0.355833	-0.016737	-0.41241
ANTKMT	190.797	0.184721	0.640403	0.999978	0.128922	-0.128922	0.189338	-0.00758675
ANTXR1	2430.28	-0.328647	0.363288	0.999978	-0.244811	0.244811	-0.254806	0.709973
ANTXR2	711.132	-0.21961	0.488457	0.999978	-0.239625	0.239625	-0.323141	0.507169
ANXA1	398.206	-0.592372	0.29817	0.999978	-0.204811	0.204811	-0.319912	0.646236
ANXA11	460.111	-0.0716184	0.791776	0.999978	-0.0728624	0.0728624	-0.0523514	0.0825522
ANXA2	1095.38	-0.513271	0.453519	0.999978	-0.16526	0.16526	-0.154623	0.574333
ANXA2P2	6.05425	-0.494372	0.676968	0.999978	-0.265243	0.265243	-0.270028	-0.0500383
ANXA2R	20.0983	0.537107	0.348475	0.999978	0.388938	-0.388938	-0.0398546	-0.361282
ANXA2R-AS1	19.8266	0.154864	0.798962	0.999978	0.0969028	-0.0969028	-0.296825	0.28645
ANXA2R-OT1	29.643	0.356293	0.478651	0.999978	0.235326	-0.235326	0.195884	-0.128411
ANXA3	42.9963	-0.641626	0.355689	0.999978	-0.283063	0.283063	-0.370689	0.756262
ANXA4	289.724	-0.341083	0.245842	0.999978	-0.36814	0.36814	-0.290431	0.760806
ANXA5	2885.19	-0.36199	0.369013	0.999978	-0.239209	0.239209	-0.180889	0.837815
ANXA6	2998.89	-0.163793	0.593438	0.999978	-0.189839	0.189839	-0.205183	0.366252
ANXA7	1351.38	-0.0782596	0.631468	0.999978	-0.249981	0.249981	0.0274783	0.39972
ANXA9	4.65404	-0.11249	0.917135	0.999978	0.0228523	-0.0228523	-0.403595	-0.270307
AOAH	28.4298	0.334188	0.561039	0.999978	0.218305	-0.218305	-0.183645	-0.24725
AOC2	301.527	0.110294	0.675435	0.999978	0.170917	-0.170917	0.197239	0.316654
AOC3	152.884	-0.128795	0.6597	0.999978	-0.258326	0.258326	-0.571744	0.399469
AOC4P	1.42203	-0.451601	0.828203	0.999978	-0.0723678	0.0723678	-0.288264	-0.34758
AOPEP	443.876	-0.356643	0.327384	0.999978	-0.256859	0.256859	-0.234881	0.700931
AOX1	44.1646	-0.0616977	0.874987	0.999978	-0.0848416	0.0848416	0.15365	-0.352195
AP1AR	999.139	0.178826	0.623403	0.999978	0.181214	-0.181214	0.30371	-0.451208
AP1B1	3108.71	-0.00512374	0.980913	0.999978	-0.0307708	0.0307708	-0.126971	0.317119
AP1G1	3911.91	-0.0217393	0.91717	0.999978	-0.0843698	0.0843698	0.145431	-0.32458
AP1G2	1185.88	0.231515	0.404576	0.999978	0.227473	-0.227473	0.372291	-0.230895
AP1G2-AS1	138.78	0.299043	0.52501	0.999978	0.140614	-0.140614	0.258859	0.0947877
AP1M1	2820.28	0.232521	0.391987	0.999978	0.349126	-0.349126	0.349042	0.0634721
AP1M2	9.40556	0.0645834	0.95416	0.999978	0.0292543	-0.0292543	-0.446172	-0.282347
AP1S1	1893.45	0.0980385	0.693101	0.999978	0.220153	-0.220153	0.240608	-0.00810943
AP1S2	1696.4	-0.368316	0.334311	0.999978	-0.297754	0.297754	0.107311	0.296124
AP1S3	80.9213	-0.205603	0.512928	0.999978	-0.298321	0.298321	-0.0197072	0.201306
AP2A1	4924.1	0.160575	0.463811	0.999978	0.347212	-0.347212	0.546105	0.213734
AP2A2	4220.94	-0.0462883	0.776924	0.999978	-0.534321	0.534321	-0.436267	0.470379
AP2B1	18762.6	-0.127815	0.503616	0.999978	-0.445648	0.445648	-0.423107	-0.0346376
AP2M1	8337.65	-0.0235826	0.902552	0.999978	-0.0804936	0.0804936	-0.0772421	0.53841
AP2S1	1496.37	-0.0420257	0.831572	0.999978	-0.140215	0.140215	-0.425738	0.53036
AP3B1	747.354	-0.26753	0.305993	0.999978	-0.288638	0.288638	-0.17227	0.374381
AP3B2	2169.29	0.123149	0.525958	0.999978	0.247755	-0.247755	0.278965	-0.184849
AP3D1	7373.2	-0.015626	0.941375	0.999978	-0.064626	0.064626	0.144161	0.0208526
AP3M1	2118.83	-0.0500068	0.818683	0.999978	-0.104094	0.104094	-0.186184	-0.290891
AP3M2	1792.53	-0.0633233	0.720452	0.999978	-0.234472	0.234472	-0.457926	0.421061
AP3S1	1779.95	-0.0852012	0.737856	0.999978	-0.191246	0.191246	-0.125532	0.129677
AP3S2	1904.42	-0.0618329	0.790738	0.999978	-0.191618	0.191618	-0.365757	0.197283
[truncated: 22,440 more rows]

## Sheet: GEO120
Gene_Symbol	Average_Expression	Log2_Fold_Change	P_Value	Adj_P_Value	Average_ZscoreLog2CPM_Experimental	Average_ZscoreLog2CPM_Control	Median_ZscoreLog2CPM_Experimental	Median_ZscoreLog2CPM_Control
[truncated: 23,216 more rows]

[truncated: 3 more sheets: bar_plot_APOE_all, tSNE, 30DIV_COGEO]
